# Supplementary material for: Transcriptional Modulation of Plant Defense Genes by a Bipartite Begomovirus Promotes the Performance of Its Whitefly Vector
Source: Viruses. 2024 Oct 23;16(11):1654. doi: 10.3390/v16111654 (PMC11598951; doi:10.3390/v16111654)
Supplement: Supplementary file 1 [file viruses-16-01654-s001.zip]

Archive with 6 entries (5 files):
- viruses-3269906-supplementary/
- viruses-3269906-supplementary/3 Table S1 Primers used in this study.xlsx
- viruses-3269906-supplementary/4 Table S2 Expression level of all genes.xlsx
- viruses-3269906-supplementary/5 Table S3 List of differentially-expressed genes.xlsx
- viruses-3269906-supplementary/6 Table S4 Results of GO enrichment analysis.xlsx
- viruses-3269906-supplementary/Figure S1.pdf
