# Supplementary material for: Transcriptional Modulation of Plant Defense Genes by a Bipartite Begomovirus Promotes the Performance of Its Whitefly Vector
Source: Viruses. 2024 Oct 23;16(11):1654. doi: 10.3390/v16111654 (PMC11598951; doi:10.3390/v16111654)
Supplement: Supplementary file 1 [file viruses-16-01654-s001.zip › viruses-3269906-supplementary/3 Table S1 Primers used in this study.xlsx]

## Sheet: Sheet1
Primer	Sequence (5’-3’)	Application
SLCMV-F	CAGCAGTCGTGCTGCTGTC	PCR detection of SLCMV
SLCMV-R	TGCTCGCATACTGACCACCA
GADPH-RTF	GCAGTGAACGACCCATTTATCTC	GADPH expression analysis
GADPH-RTR	AACCTTCTTGGCACCACCCT
STPK-RTF	CGGCTGGGGTGTTAGAACAT	STPK expression analysis
STPK-RTR	CCACTAGACCAGTCTGCTGC
R1A-10-RTF	TGTTGGGATGAGCGGCATAG	R1A-10 expression analysis
R1A-10-RTR	GAGTCCCTGCAACCACAGAA
Defensin J1-2-RTF	GGCCTTCCATCAAAGCCCT	Defensin J1-2 expression analysis
Defensin J1-2-RTR	TGGTCCCATCTCAGTGGCAA
R1B-17-RTF	AGGTGTGGTAATGTGGCCAG	R1B-17 expression analysis
R1B-17-RTR	TGCTGGCCTACTAGAACCCA
PAL-RTF	AGTTTAGGAAGCCGGCTGTC	PAL expression analysis
PAL-RTR	GCCCAGTTGCCTTGGAATTG
ERF1B-RTF	GTCAAGTAACTCAAGCCCACTAGA	ERF1B expression analysis
ERF1B-RTR	GCTTTTAGAACAGCAGCAGGA
MIEL1-RTF	TGGGTTATGGATGCAAGCACT	MIEL1 expression analysis
MIEL1-RTR	TCTTGCAATGAACGCCTTGA
PGI-RTF	CCAGTTCACTGGAACAATCCCACC	PGI expression analysis
PGI-RTR	CTGGGCCAGTGAGGCTGTTA
MLO8-RTF	TGGCTGGAAAGGATGGGAAC	MLO8 expression analysis
MLO8-RTR	CCGAGCCTTGTACAAGAGGG
LURP-one-4-RTF	TCTCCTTCTTCTTGTTCTTCTCCT	LURP-one-4 expression analysis
LURP-one-4-RTR	GCGACTGATCTACATGGGGT
SAG21-RTF	GGTATGCGTCATCAGCTGGA	SAG21 expression analysis
SAG21-RTR	TCAGTGCTGTCTAGGTTTATGCT
CDL1-RTF	AGAAGCCACTGAGTTGGAGC	CDL1 expression analysis
CDL1-RTR	GTGTTTTCGCCAACTGGTCC
Systemin B-RTF	TGTCCATCTCATACCTTCTGCC	Systemin B expression analysis
Systemin B-RTR	TCTGCTGGCTTTGGAGAAGG
R1B-17-VIGS-F	CGCGGATCCGTGTTCACTTTATAAAAAC	VIGS of R1B-17
R1B-17-VIGS-R	CTAGTCTAGAGGCATATAATTAGTATGACA
PAL-VIGS-F	CGCGGATCCTTTACAAAAGCCTAAACAAG	VIGS of PAL
PAL-VIGS-R	CTAGTCTAGACTAGTGTTGTCCATCGAC
PGI-VIGS-F	CGCGGATCCTCTTTCTTATTTGGAAAGAA	VIGS of PGI
PGI-VIGS-R	CTAGTCTAGATCATTTACATTCCGGCAACG
CDL1-VIGS-F	CGCGGATCCATGGTTTGCTTTTCTTGCAT	VIGS of CDL1
CDL1-VIGS-R	CTAGTCTAGACGGCCCTTGTACACACTTCC
Systemin B-VIGS-F	CGCGGATCCACCTTATCCTTTCTCCCTTT	VIGS of Systemin B
Systemin B-VIGS-R	CTAGTCTAGAAGATGGACAATTTCTTGAAA
