# Supplementary material for: Transcriptional Modulation of Plant Defense Genes by a Bipartite Begomovirus Promotes the Performance of Its Whitefly Vector
Source: Viruses. 2024 Oct 23;16(11):1654. doi: 10.3390/v16111654 (PMC11598951; doi:10.3390/v16111654)
Supplement: Supplementary file 1 [file viruses-16-01654-s001.zip › viruses-3269906-supplementary/4 Table S2 Expression level of all genes.xlsx]

## Sheet: Sheet1
Gene_id	NCBI accession code	Description	FPKM.SLCMV1	FPKM.SLCMV2	FPKM.SLCMV3	FPKM.pBINPLUS1	FPKM.pBINPLUS2	FPKM.pBINPLUS3	fc	log2(fc)	P value	regulation	significant
107809943	XM_016634651.1	PREDICTED: probable inorganic phosphate transporter 1-2 [Nicotiana sylvestris]	13.7803	20.5942	14.999	0.026055	0.050752	0.0001	641.99	9.32641	9.0305e-152	up	yes
107763289	XM_016581766.1	PREDICTED: glucan endo-1,3-beta-glucosidase, acidic [Nicotiana tomentosiformis]	84.9518	130.871	107.092	0.531255	0.872608	0.830639	144.513	7.17505	8.934e-147	up	yes
107816051	XM_016641725.1	miraculin-like precursor [Nicotiana tabacum]	429.179	514.242	618.438	0.268274	0.638086	0.896791	866.184	9.75853	4.55854e-143	up	yes
107772417	XM_016591921.1	PREDICTED: cytochrome P450 76A1 [Nicotiana tomentosiformis]	27.4799	32.2382	30.5043	0.0001	0.0001	0.095816	939.66	9.87599	1.11604e-138	up	yes
107774349	XM_016593844.1	PREDICTED: zingipain-2-like [Nicotiana sylvestris]	17.6981	19.0997	20.1672	0.115548	0.074582	0.161869	161.833	7.33836	8.44957e-138	up	yes
107768502	XM_016587629.1		25.0036	43.638	49.7935	0.0001	0.0001	0.0001	394784	18.5907	1.39146e-135	up	yes
107792337	XM_016614549.1	probable WRKY transcription factor 40 [Nicotiana tabacum]	13.1416	20.1204	16.948	0.0001	0.0001	0.0001	167367	17.3527	1.7601e-135	up	yes
107773761	XM_016593186.1	PREDICTED: probable LRR receptor-like serine/threonine-protein kinase At3g47570, partial [Nicotiana tabacum]	8.11446	10.4114	9.51476	0.072531	0.087604	0.089919	112.138	6.80913	1.69954e-134	up	yes
107784455	XM_016605586.1;XM_016605587.1;XM_016605588.1	PREDICTED: uncharacterized protein DDB_G0284459-like isoform X1 [Nicotiana tabacum];PREDICTED: uncharacterized protein LOC107784455 isoform X2 [Nicotiana tabacum];PREDICTED: uncharacterized protein LOC107784455 isoform X3 [Nicotiana tabacum]	37.3912	42.2215	34.1035	0.464456	0.714736	0.49826	67.791	6.08302	8.94242e-128	up	yes
107783879	XM_016604906.1	PREDICTED: apyrase-like [Nicotiana tabacum]	13.0029	22.02	12.6127	0.030699	0.0001	0.026743	827.841	9.69321	3.25012e-120	up	yes
107771200	XM_016590541.1	PREDICTED: acidic endochitinase P [Nicotiana tomentosiformis]	454.95	716.479	893.624	4.04488	5.38542	4.35064	149.849	7.22736	8.74737e-118	up	yes
107766311	XM_016585064.1;XM_016585065.1	PREDICTED: pathogenesis-related protein PR-4B [Nicotiana tomentosiformis]	87.7912	74.8824	109.277	1.1713	1.16603	1.54248	70.0937	6.13121	1.06672e-116	up	yes
gene17426	gene17426	PREDICTED: acidic endochitinase Q [Nicotiana sylvestris]	353.797	515.301	743.93	2.52299	2.80974	2.65971	201.819	7.65692	3.15615e-116	up	yes
107811575	XM_016636534.1	PREDICTED: glucan endo-1,3-beta-glucosidase, acidic-like [Nicotiana tabacum]	34.9965	49.4435	44.3692	0.282184	0.370831	0.623858	100.879	6.65648	5.13921e-116	up	yes
107771653	XM_016591075.1		32.5135	55.2003	81.1309	0.0001	0.0001	0.0001	562816	19.1023	8.75757e-115	up	yes
107829287	XM_016656764.1	PREDICTED: viridiflorene synthase-like [Nicotiana tabacum]	17.1662	33.3684	24.9129	0.024971	0.127448	0.06418	348.328	8.4443	2.25346e-114	up	yes
107794464	XM_016616949.1	PREDICTED: latex serine proteinase inhibitor-like [Nicotiana tomentosiformis]	36.2684	93.8926	76.8792	0.0001	0.0001	0.048393	4260.7	12.0569	8.38227e-108	up	yes
107806577	XM_016630747.1	PREDICTED: G-type lectin S-receptor-like serine/threonine-protein kinase At4g27290 [Nicotiana tomentosiformis]	6.98767	9.73511	7.8251	0.149256	0.163555	0.103513	58.9634	5.88175	2.99222e-106	up	yes
107791594	XM_016613676.1	PREDICTED: probable LRR receptor-like serine/threonine-protein kinase At3g47570 [Nicotiana tabacum]	5.68351	6.09582	6.62574	0.046173	0.125354	0.056741	80.6292	6.33323	7.1944e-103	up	yes
107783540	XM_016604519.1	PREDICTED: uncharacterized protein LOC107783540 [Nicotiana tabacum]	47.7142	64.8314	81.3724	0.245398	0.053113	0.321495	312.768	8.28895	8.48657e-103	up	yes
107807601	XM_016632022.1;XM_016632021.1	PREDICTED: basic endochitinase isoform X2 [Nicotiana tabacum];basic endochitinase precursor [Nicotiana tabacum]	333.186	372.704	388.146	5.89555	4.72814	2.8592	81.1426	6.34239	2.91384e-99	up	yes
107763996	XM_016582519.1	PREDICTED: broad-range acid phosphatase DET1-like [Nicotiana sylvestris]	14.5571	19.3091	20.6473	0.267683	0.242901	0.315486	65.9913	6.0442	1.61561e-98	up	yes
107776518	XM_016596433.1	pathogenesis-related protein R major form precursor [Nicotiana tabacum]	452.391	747.819	937.882	1.34249	2.03904	2.9064	340.031	8.40952	2.01218e-98	up	yes
107769393	XM_016588603.1	PREDICTED: viridiflorene synthase [Nicotiana tabacum]	8.00016	21.3189	14.4489	0.0001	0.0001	0.0001	145893	17.1546	1.06378e-96	up	yes
107822222	XM_016648743.1	PREDICTED: acylsugar acyltransferase 3-like, partial [Nicotiana tabacum]	27.989	60.2403	59.1417	0.0001	0.0001	0.077024	1908.36	10.8981	1.1579e-96	up	yes
107770859	XM_016590195.1;XM_016590197.1;XM_016590196.1;XM_016590198.1	PREDICTED: probably inactive leucine-rich repeat receptor-like protein kinase At5g48380 isoform X1 [Nicotiana tabacum];PREDICTED: probably inactive leucine-rich repeat receptor-like protein kinase At5g48380 isoform X1 [Nicotiana sylvestris]	7.97337	9.88326	7.97818	0.071572	0.140718	0.086809	86.3754	6.43255	1.26198e-96	up	yes
107789571	XR_001648876.1		13.3354	20.3284	24.6926	0.0001	0.0001	0.0001	194522	17.5696	1.33662e-95	up	yes
107822280	XM_016648805.1	PREDICTED: probable LRR receptor-like serine/threonine-protein kinase At4g08850 [Nicotiana tabacum]	7.96449	10.977	9.23909	0.125392	0.272235	0.139278	52.487	5.71389	1.32002e-94	up	yes
107789548	XM_016611388.1	beta-1,3-glucanase [Nicotiana tabacum]	26.8773	42.7189	32.9713	0.282774	0.740009	0.521988	66.3966	6.05304	7.16649e-93	up	yes
107804586	XM_016628504.1	PREDICTED: lipid transfer-like protein VAS [Nicotiana sylvestris]	44.8242	71.6752	75.221	1.2285	1.14662	0.712794	62.0873	5.95623	9.577e-89	up	yes
107790177	XM_016612078.1	PREDICTED: aspartyl protease family protein At5g10770-like [Nicotiana tabacum]	12.251	18.4564	17.9348	0.120966	0.296701	0.266633	71.0832	6.15144	2.11654e-87	up	yes
107799793	XM_016622943.1	PREDICTED: probable WRKY transcription factor 40 [Nicotiana tabacum]	6.93392	10.5854	9.51679	0.0001	0.0001	0.0001	90120.4	16.4596	2.49844e-83	up	yes
107802320	XM_016625792.1	PREDICTED: pathogenesis-related protein PR-4A [Nicotiana sylvestris]	201.931	305.822	389.955	5.0684	6.26207	6.60217	50.06	5.64559	8.53863e-83	up	yes
107813846	XM_016639154.1	PREDICTED: probable LRR receptor-like serine/threonine-protein kinase At3g47570 [Nicotiana tabacum]	3.035	3.82706	4.11816	0.031952	0.03112	0.0001	173.815	7.44141	1.34088e-82	up	yes
107784192	XM_016605273.1	PREDICTED: lipid transfer-like protein VAS [Nicotiana tabacum]	37.6169	61.3038	66.9689	1.39233	1.65221	1.44372	36.9607	5.20792	1.27547e-80	up	yes
107784290	XM_016605396.1	PREDICTED: zingipain-2-like [Nicotiana sylvestris]	7.48156	7.56419	8.91064	0.0001	0.057845	0.0001	412.721	8.68902	1.40046e-80	up	yes
107760231	XM_016578252.1	PREDICTED: polyphenol oxidase E, chloroplastic-like [Nicotiana tabacum]	3.96234	7.35253	4.80265	0.0001	0.0001	0.0001	53725	15.7133	1.19734e-79	up	yes
107777769	XM_016597898.1	3-hydroxy-3-methylglutaryl-coenzyme A reductase-like [Nicotiana tabacum]	36.2116	55.9232	46.9707	1.61442	2.21922	1.32523	26.9644	4.75298	7.39084e-79	up	yes
107781135	XM_016601783.1;XM_016601784.1	PREDICTED: uncharacterized protein LOC104085759 [Nicotiana tomentosiformis];PREDICTED: uncharacterized protein LOC107781135 isoform X2 [Nicotiana tabacum]	9.79877	14.3491	17.8642	0.0536993	0.0001	0.0001	779.454	9.60632	7.94114e-79	up	yes
107805712	XM_016629784.1	PREDICTED: protein P21-like [Nicotiana tabacum]	18.1668	31.722	30.524	0.215614	0.137977	0.387414	108.519	6.7618	7.10668e-78	up	yes
107766873	XM_016585755.1	PREDICTED: uncharacterized protein LOC107766873 [Nicotiana tabacum]	109.153	176.552	178.345	1.91003	3.9943	2.38693	55.9686	5.80655	7.43323e-77	up	yes
107763263	XM_016581737.1	PREDICTED: pathogenesis-related protein 1C [Nicotiana sylvestris]	310.828	510.06	800.76	0.052187	0.484747	0.44108	1658.1	10.6953	3.28225e-76	up	yes
107806077	XM_016630192.1	PREDICTED: probable leucine-rich repeat receptor-like protein kinase At5g63930 [Nicotiana tabacum]	16.7564	25.2442	17.4746	0.530048	0.919234	0.490781	30.6563	4.93811	5.46153e-76	up	yes
107815477	XM_016641061.1	vignain-like precursor [Nicotiana tabacum]	24.0331	24.1042	31.2947	1.285	1.4314	0.969177	21.5521	4.42975	5.70639e-76	up	yes
107830560	XM_016658168.1	PREDICTED: asparagine synthetase [glutamine-hydrolyzing] [Nicotiana tabacum]	28.146	33.4742	43.2487	1.30468	1.18647	0.838316	31.4972	4.97715	8.42281e-76	up	yes
107765190	XM_016583819.1;XM_016583811.1	PREDICTED: somatic embryogenesis receptor kinase 2-like isoform X2 [Nicotiana tabacum];PREDICTED: somatic embryogenesis receptor kinase 2-like isoform X1 [Nicotiana tabacum]	14.1608	25.6117	26.66	0.251655	0.327436	0.41904	66.5569	6.05652	4.1323e-74	up	yes
107820342	XM_016646607.1	PREDICTED: phosphoglycerate mutase-like protein AT74H [Nicotiana tabacum]	22.2008	31.4306	30.3488	1.00352	1.64104	1.11293	22.3501	4.48221	1.60875e-72	up	yes
107779731	XM_016600212.1	PREDICTED: rust resistance kinase Lr10-like [Nicotiana tomentosiformis]	17.151	16.9118	17.4425	0.405711	0.562492	0.175731	45.0247	5.49264	4.07833e-72	up	yes
107795899	XM_016618606.1	PREDICTED: AAA-ATPase At3g28580-like [Nicotiana tabacum]	19.1998	32.5674	26.954	0.30095	0.7097	0.298901	60.1132	5.90961	2.40649e-71	up	yes
107800873	XM_016624127.1	PREDICTED: acylsugar acyltransferase 3-like, partial [Nicotiana tabacum]	9.34217	24.3056	23.0426	0.0001	0.0001	0.033636	1675.45	10.7103	6.58419e-70	up	yes
107794466	XM_016616952.1	PREDICTED: kunitz-type serine protease inhibitor DrTI-like [Nicotiana tomentosiformis]	42.696	132.477	111.177	0.113464	0.356606	0.146683	464.285	8.85887	1.95033e-69	up	yes
107782090	XM_016602920.1	PREDICTED: probable E3 ubiquitin-protein ligase RNF217 [Nicotiana tabacum]	26.4225	39.0829	29.2034	0.795895	1.25333	0.476898	37.4918	5.2285	1.86724e-68	up	yes
107830571	XM_016658181.1	PREDICTED: wall-associated receptor kinase 2-like [Nicotiana tomentosiformis]	4.96427	7.30493	6.46495	0.212807	0.131526	0.12522	39.8978	5.31824	2.12497e-68	up	yes
107773727	XM_016593155.1	PREDICTED: auxin-binding protein ABP19a-like [Nicotiana tomentosiformis]	0.097808	0.275629	0.210307	81.454	30.5861	36.2103	0.00393755	-7.98848	8.18651e-66	down	yes
107774521	XM_016594070.1	PREDICTED: ABC transporter A family member 11-like [Nicotiana tabacum]	4.7795	5.86924	5.17808	0.084124	0.198654	0.064473	45.5775	5.51025	2.51937e-65	up	yes
107785891	XM_016607283.1	PREDICTED: premnaspirodiene oxygenase-like [Nicotiana tabacum]	5.58796	9.49814	5.52675	0.0001	0.049941	0.07288	167.692	7.38967	1.21563e-63	up	yes
107765187	XM_016583806.1	PREDICTED: glucan endo-1,3-beta-glucosidase, acidic isoform PR-Q'-like [Nicotiana sylvestris]	17.174	27.7715	32.0352	0.759945	0.937241	0.492053	35.1632	5.136	4.3434e-63	up	yes
107794524	XM_016617020.1	PREDICTED: tropinone reductase homolog [Nicotiana sylvestris]	4.39297	7.91677	5.81973	0.0001	0.0001	0.0001	60431.6	15.883	4.87122e-62	up	yes
107789881	XM_016611754.1	PREDICTED: uncharacterized protein LOC104241517 [Nicotiana sylvestris]	6.36647	12.6245	7.48606	0.0001	0.02845	0.0001	924.155	9.85199	3.499e-61	up	yes
107795906	XM_016618615.1	PREDICTED: AAA-ATPase At3g28580-like [Nicotiana tabacum]	8.43237	15.0156	12.7709	0.044734	0.190291	0.02094	141.499	7.14465	1.14048e-59	up	yes
107760253	XM_016578274.1	PREDICTED: uncharacterized protein LOC107760253 [Nicotiana tabacum]	15.1901	15.5619	16.3183	0.555141	0.87809	1.11201	18.4935	4.20894	8.23088e-59	up	yes
107803700	XM_016627468.1	cytochrome P450 71A1-like [Nicotiana tabacum]	10.3097	15.8546	14.4621	0.608045	0.843629	0.430086	21.5896	4.43226	9.42694e-58	up	yes
107804142	XM_016627969.1	PREDICTED: acidic endochitinase-like [Nicotiana tabacum]	17.9081	24.3166	23.8867	0.307486	0.0001	0.286731	111.239	6.79752	1.10779e-57	up	yes
107829090	XM_016656526.1	PREDICTED: flavanone 3-dioxygenase [Nicotiana sylvestris]	8.40558	11.8908	10.288	0.34609	0.574366	0.622668	19.8198	4.30887	1.24891e-57	up	yes
107774021	XM_016593465.1	PREDICTED: zingipain-2-like [Nicotiana tabacum]	8.46331	10.0611	10.0603	0.37237	0.616814	0.568705	18.3484	4.19758	3.74347e-57	up	yes
107806690	XM_016630901.1	PREDICTED: auxin-binding protein ABP19a-like [Nicotiana tabacum]	1.86273	2.43031	0.735876	316.652	142.969	167.665	0.00801692	-6.96274	9.43418e-57	down	yes
107800838	XM_016624080.1	PREDICTED: protein SAR DEFICIENT 1-like [Nicotiana tabacum]	2.3979	3.69178	2.79656	0.0001	0.0001	0.0001	29620.8	14.8543	2.85659e-56	up	yes
gene632	gene632	PREDICTED: protein argonaute 5 [Nicotiana tomentosiformis]	3.60563	3.79636	4.78979	0.164608	0.11903	0.100086	31.7722	4.9897	3.12493e-56	up	yes
107784001	XM_016605047.1	PREDICTED: uncharacterized protein LOC104221096 [Nicotiana sylvestris]	117.108	220.937	217.537	1.09118	3.48245	1.6919	88.6726	6.47042	4.14677e-56	up	yes
107772279	XM_016591775.1	PREDICTED: probable mitochondrial chaperone BCS1-A, partial [Nicotiana sylvestris]	24.7049	45.8066	31.378	1.0113	1.73811	0.887915	28.0122	4.80799	7.11702e-56	up	yes
107813571	XM_016638852.1	PREDICTED: probable glutathione S-transferase [Nicotiana sylvestris]	22.8272	32.5786	19.2778	0.572326	1.07312	0.372269	37.0139	5.20999	1.11523e-55	up	yes
107830850	XM_016658518.1	PREDICTED: kiwellin-like [Nicotiana sylvestris]	5.95308	8.40155	12.8156	0.0001	0.0001	0.0001	90567.3	16.4667	2.50499e-55	up	yes
107784454	XR_001647680.1		32.5472	46.8132	34.3347	2.03919	3.28179	2.32352	14.8728	3.89461	3.04088e-55	up	yes
107811225	XM_016636112.1	PREDICTED: glucan endo-1,3-beta-glucosidase, acidic-like [Nicotiana tabacum]	5.54581	8.43394	9.52452	0.237877	0.134584	0.106654	49.0577	5.61641	4.66852e-55	up	yes
gene73881	gene73881	PREDICTED: probable LRR receptor-like serine/threonine-protein kinase At4g08850 [Nicotiana tabacum]	5.99497	7.6821	5.74418	0.375276	0.439942	0.303304	17.3633	4.11797	7.37641e-55	up	yes
107807976	XM_016632456.1	PREDICTED: LOW QUALITY PROTEIN: probable LRR receptor-like serine/threonine-protein kinase At4g08850 [Nicotiana tabacum]	9.48882	11.3835	7.58304	0.472993	0.8917	0.628835	14.2739	3.83531	2.32296e-54	up	yes
107771814	XM_016591256.1	vignain-like precursor [Nicotiana tabacum]	41.0272	44.0902	59.5375	3.48536	2.7491	2.10756	17.3405	4.11607	4.30393e-54	up	yes
107770733	XM_016590064.1	PREDICTED: basic endochitinase [Nicotiana tomentosiformis]	22.5248	28.7149	37.7079	1.45279	0.797169	1.03583	27.0705	4.75865	1.16331e-53	up	yes
107814956	XM_016640460.1;XR_001654662.1;XR_001654661.1;XR_001654663.1	PREDICTED: chitinase-3-like protein 2 [Nicotiana tabacum]	1.93003	2.75732	2.03201	0.0001	0.0001	0.0001	22397.9	14.4511	1.50449e-53	up	yes
107786520	XM_016608009.1	PREDICTED: polyphenol oxidase E, chloroplastic-like [Nicotiana tabacum]	13.7759	27.3516	20.5811	0.087488	0.409629	0.318201	75.6864	6.24196	3.14429e-53	up	yes
107761493	XM_016579709.1	PREDICTED: proteinase inhibitor I-B-like [Nicotiana tabacum]	22.7993	67.2926	35.1173	0.0001	0.16169	0.142019	412.131	8.68696	1.03982e-52	up	yes
107812278	XM_016637337.1	PREDICTED: cucumber peeling cupredoxin-like [Nicotiana sylvestris]	11.2065	19.9782	16.7063	0.641035	0.565973	0.501718	28.0273	4.80876	1.61329e-52	up	yes
gene35653	gene35653	leucine-rich repeat receptor-like serinethreonine/tyrosine-protein kinase sobir1 [Nicotiana attenuata]	3.6511	4.78339	5.0563	0.165703	0.214374	0.108409	27.6176	4.78751	1.38413e-51	up	yes
107769943	XM_016589202.1	PREDICTED: pathogenesis-related protein R minor form [Nicotiana sylvestris]	206.264	289.297	498.287	0.0001	0.277885	0.359829	1558.21	10.6057	3.09541e-51	up	yes
107814928	XM_016640432.1	hsr201 [Nicotiana tabacum]	19.7483	29.0249	22.6933	2.43754	1.75232	1.76597	11.9994	3.58489	3.1095e-51	up	yes
107783940	XM_016604968.1	PREDICTED: alpha-amylase-like [Nicotiana tabacum]	12.8569	12.6291	12.025	0.400432	1.00621	0.608562	18.614	4.21832	9.95717e-51	up	yes
107791753	XM_016613889.1	PREDICTED: ABC transporter A family member 7-like [Nicotiana tabacum]	6.9875	8.48391	8.55264	0.840948	0.705916	0.595171	11.2155	3.48743	1.02755e-50	up	yes
107828142	XM_016655400.1	PREDICTED: G-type lectin S-receptor-like serine/threonine-protein kinase RLK1, partial [Nicotiana tabacum]	8.90023	12.553	12.2317	0.87191	1.02913	0.631033	13.3033	3.73371	1.11149e-50	up	yes
107818598	XM_016644638.1;XM_016644635.1;XM_016644636.1	PREDICTED: aspartic proteinase-like [Nicotiana tomentosiformis]	15.3986	15.787	22.9538	1.13389	1.13248	0.643705	18.6041	4.21755	1.83948e-50	up	yes
107806075	XR_001652578.1	PREDICTED: uncharacterized protein LOC104218532 isoform X1 [Nicotiana sylvestris]	5.8368	6.86995	7.79797	0.027388	0.133373	0.188833	58.6529	5.87413	3.84405e-50	up	yes
107796566	XM_016619361.1	PREDICTED: feruloyl CoA ortho-hydroxylase 1-like [Nicotiana tabacum]	15.664	31.753	17.6107	0.890429	0.752188	0.455063	30.9998	4.95419	4.00774e-50	up	yes
107767027	XM_016585940.1	PREDICTED: anthocyanidin 3-O-glucosyltransferase 2-like [Nicotiana sylvestris]	3.07561	5.87697	4.50167	0.0001	0.045317	0.0001	295.587	8.20744	1.05645e-49	up	yes
107784278	XM_016605383.1	PREDICTED: auxin-binding protein ABP19a [Nicotiana tomentosiformis]	2.07316	2.97397	1.30182	163.215	79.7521	68.04	0.0204142	-5.61428	1.50228e-49	down	yes
107761281	XM_016579496.1;XM_016579497.1	PREDICTED: lysine histidine transporter 1-like isoform X1 [Nicotiana tabacum];PREDICTED: lysine histidine transporter 1-like isoform X2 [Nicotiana tabacum]	15.2884	20.301	19.9091	1.35584	2.18492	1.91933	10.1644	3.34545	1.92364e-49	up	yes
107781399	XM_016602094.1	PREDICTED: auxin-binding protein ABP19a-like [Nicotiana tomentosiformis]	29.8049	26.9108	22.9697	239.592	185.837	170.182	0.133788	-2.90198	3.86503e-49	down	yes
gene4253	gene4253	lipoxygenase, partial [Nicotiana attenuata]	11.9764	21.6981	11.0127	0.564815	0.4397	0.660984	26.8311	4.74583	4.0644e-49	up	yes
107786099	XM_016607534.1	PREDICTED: mulatexin-like [Nicotiana tabacum]	24.6458	53.3686	40.52	0.661178	1.66615	1.06901	34.9007	5.12518	6.12236e-49	up	yes
107805529	XM_016629587.1	PREDICTED: putative UPF0481 protein At3g02645 [Nicotiana sylvestris]	10.4393	18.0026	10.5537	0.459272	0.198968	0.432721	35.7443	5.15964	1.99291e-48	up	yes
107796233	XM_016618982.1	PREDICTED: uncharacterized protein LOC107796233 [Nicotiana tabacum]	5.76766	9.83649	8.16417	0.759294	0.795637	0.774979	10.2014	3.35069	2.69949e-48	up	yes
107832660	XM_016660522.1	PREDICTED: LRR receptor-like serine/threonine-protein kinase ERL1, partial [Nicotiana sylvestris]	3.79163	4.73726	3.27406	0.024806	0.0001	0.082337	110.058	6.78212	3.57679e-48	up	yes
107774922	XM_016594592.1	PREDICTED: kirola-like [Nicotiana tabacum]	15.0081	8.7159	19.1618	0.0001	0.0001	0.085393	501.043	8.96879	2.99627e-47	up	yes
107790669	XM_016612623.1	PREDICTED: asparagine synthetase [glutamine-hydrolyzing] [Nicotiana sylvestris]	6.93736	5.82146	8.489	0.231479	0.480336	0.231785	22.5178	4.493	5.18052e-47	up	yes
107802210	XM_016625666.1	PREDICTED: uncharacterized protein LOC104118395 [Nicotiana tomentosiformis]	3.24127	5.54421	4.7039	0.0001	0.0001	0.0001	44964.6	15.4565	9.04311e-47	up	yes
107795987	XM_016618696.1;XM_016618695.1	PREDICTED: receptor-like protein 12 isoform X2 [Nicotiana tabacum];PREDICTED: receptor-like protein 12 isoform X1 [Nicotiana tabacum]	2.5249	3.75014	2.84442	0.123682	0.103192	0.090828	28.7044	4.8432	1.11261e-46	up	yes
107814975	XM_016640475.1	PREDICTED: glycine-rich protein-like [Nicotiana tabacum]	524.458	758.914	1014.35	29.4694	50.8882	42.6429	18.6806	4.22347	2.1784e-46	up	yes
107812342	XM_016637399.1;XM_016637397.1;XM_016637398.1	PREDICTED: G-type lectin S-receptor-like serine/threonine-protein kinase At4g03230 isoform X1 [Nicotiana tabacum];PREDICTED: G-type lectin S-receptor-like serine/threonine-protein kinase At4g03230 isoform X2 [Nicotiana tabacum]	6.87583	7.48649	6.92924	0.836906	0.53013	0.552694	11.0909	3.47131	2.96697e-45	up	yes
107769404	XM_016588611.1	PREDICTED: vetispiradiene synthase 2-like [Nicotiana tabacum]	2.35217	3.57326	2.02347	0.027036	0.020762	0.036745	94.0219	6.55493	3.00419e-45	up	yes
107802346	XM_016625820.1	PREDICTED: uncharacterized protein LOC104104888 [Nicotiana tomentosiformis]	3.2859	3.58468	3.03898	0.113164	0.078067	0.085889	35.7591	5.16024	3.75528e-45	up	yes
107785250	XM_016606501.1;XM_016606502.1	PREDICTED: endonuclease 2-like isoform X1 [Nicotiana tabacum];PREDICTED: endonuclease 2-like isoform X2 [Nicotiana tabacum]	3.33107	4.49959	6.00953	0.0373172	0.0001	0.0001	368.903	8.5271	6.05522e-45	up	yes
107787030	XM_016608557.1;XM_016608549.1	PREDICTED: adenine phosphoribosyltransferase 3 [Nicotiana tomentosiformis];PREDICTED: adenine phosphoribosyltransferase 3-like isoform X1 [Nicotiana tabacum]	5.96713	3.98663	3.66992	37.0717	30.2895	33.8859	0.134559	-2.89369	8.62374e-45	down	yes
107796112	XM_016618840.1	PREDICTED: rust resistance kinase Lr10-like [Nicotiana tabacum]	2.33277	3.00148	2.87055	0.118108	0.088724	0.150674	22.9501	4.52043	1.26638e-44	up	yes
107807916	XM_016632373.1;XM_016632372.1	PREDICTED: probable WRKY transcription factor 51 isoform X2 [Nicotiana sylvestris];PREDICTED: probable WRKY transcription factor 51 isoform X1 [Nicotiana sylvestris]	9.74215	11.5177	9.14422	0.633711	0.844844	0.433485	15.9014	3.99108	1.56298e-44	up	yes
107827814	XM_016655013.1	PREDICTED: glycine-rich protein 3 short isoform-like [Nicotiana tabacum]	20.8317	31.5806	44.085	0.818266	1.73607	1.00246	27.1304	4.76184	1.79363e-44	up	yes
107798049	XM_016620987.1	PREDICTED: vacuolar-processing enzyme-like [Nicotiana tabacum]	2.30621	2.23227	2.27734	0.0001	0.0001	0.0001	22719.4	14.4716	2.05236e-44	up	yes
107773677	XM_016593084.1	PREDICTED: probable LRR receptor-like serine/threonine-protein kinase At3g47570 [Nicotiana tomentosiformis]	30.341	41.6075	27.8169	0.737515	1.90288	0.702571	29.8434	4.89934	3.24947e-44	up	yes
107781812	XM_016602593.1	PREDICTED: 14 kDa proline-rich protein DC2.15-like [Nicotiana tomentosiformis]	5.25116	5.05908	4.25178	79.208	40.9344	47.7148	0.0867524	-3.52695	7.08405e-44	down	yes
107775886	XM_016595685.1	PREDICTED: acyl carrier protein 1, chloroplastic-like [Nicotiana sylvestris]	10.4089	9.47432	7.38949	104.47	60.8116	86.1638	0.108464	-3.20472	7.26862e-44	down	yes
107807833	XM_016632271.1	PREDICTED: pathogenesis-related protein 1B-like [Nicotiana tabacum]	21.9601	27.1098	61.5593	0.0001	0.190908	0.0001	578.883	9.17713	7.65941e-44	up	yes
107820008	XM_016646218.1	PREDICTED: cysteine-rich receptor-like protein kinase 2 [Nicotiana tabacum]	2.77253	3.99845	3.80444	0.149279	0.194875	0.163222	20.8434	4.38152	7.6797e-44	up	yes
107829570	XM_016657017.1	PREDICTED: LRR receptor-like serine/threonine-protein kinase GSO1 [Nicotiana sylvestris]	6.17804	7.45042	6.46785	0.800071	0.854659	0.895781	7.87933	2.97807	9.34382e-44	up	yes
107829669	XM_016657128.1	PREDICTED: beta-fructofuranosidase, insoluble isoenzyme CWINV1-like [Nicotiana tabacum]	11.61	15.9055	8.65172	0.966619	1.09855	1.22133	11.0048	3.46006	1.71253e-43	up	yes
107787118	XM_016608643.1;XM_016608642.1;XM_016608644.1	PREDICTED: aspartic proteinase-like [Nicotiana tabacum]	16.5728	15.2696	22.246	1.51963	1.1765	0.768208	15.6129	3.96467	1.71545e-43	up	yes
107786743	XM_016608259.1	aquaporin PIP2-7-like [Nicotiana tabacum]	16.8359	16.3806	13.1285	73.5473	83.9522	67.6001	0.205887	-2.28008	3.34088e-43	down	yes
107775196	XM_016594899.1	PREDICTED: peroxidase 51-like [Nicotiana sylvestris]	23.6554	40.4927	39.5348	0.618865	1.64402	0.564446	36.6716	5.19659	3.84581e-43	up	yes
107802970	XM_016626557.1	3-ketoacyl-CoA synthase 20-like [Nicotiana tabacum]	6.00082	5.67674	5.3664	23.1975	24.7828	27.0958	0.227023	-2.13909	1.39677e-42	down	yes
107827249	XM_016654346.1	PREDICTED: probable WRKY transcription factor 50 [Nicotiana sylvestris]	4.83312	10.2315	7.73944	0.0001	0.065971	0.0001	344.624	8.42888	1.90833e-42	up	yes
107810151	XM_016634891.1	PREDICTED: latex serine proteinase inhibitor-like [Nicotiana sylvestris]	4.2215	6.41418	2.99714	0.0001	0.0001	0.0001	45442.7	15.4718	2.06844e-42	up	yes
107766226	XM_016584976.1;XM_016584974.1;XM_016584975.1	PREDICTED: leucine-rich repeat receptor protein kinase MSP1-like isoform X3 [Nicotiana tabacum];PREDICTED: leucine-rich repeat receptor protein kinase MSL1-like isoform X1 [Nicotiana tabacum];PREDICTED: leucine-rich repeat receptor protein kinase MSP1-like isoform X2 [Nicotiana tabacum]	21.9243	25.0423	22.2351	1.53626	3.12549	2.36883	9.84294	3.29909	2.14337e-42	up	yes
107795478	XM_016618124.1	PREDICTED: cysteine proteinase RD19a-like [Nicotiana sylvestris]	17.3992	23.4822	28.1706	2.3285	2.28129	1.6744	10.9882	3.45788	2.78887e-42	up	yes
gene19278	gene19278	PREDICTED: cysteine-rich receptor-like protein kinase 15 isoform X1 [Nicotiana tabacum]	2.05586	2.96539	2.59501	0.043367	0.056121	0.012236	68.1703	6.09107	3.45871e-42	up	yes
107781430	XM_016602129.1	PREDICTED: wound-induced proteinase inhibitor 2-like [Nicotiana tabacum]	8.17757	18.8437	21.7397	0.486805	0.582772	0.403107	33.1103	5.04921	6.02921e-42	up	yes
107816766	XM_016642506.1	PREDICTED: vignain-like, partial [Nicotiana sylvestris]	7.73272	12.4201	15.198	0.057933	0.218095	0.0001	128.023	7.00026	6.14452e-42	up	yes
107831601	XM_016659386.1	PREDICTED: vacuolar cation/proton exchanger 3 [Nicotiana sylvestris]	199.17	287.448	252.296	23.0023	34.7795	21.686	9.29829	3.21697	6.77478e-42	up	yes
107815528	XM_016641131.1	PREDICTED: receptor-like protein 12 [Nicotiana tabacum]	3.38983	5.5768	4.03351	0.0001	0.09131	0.03267	104.772	6.71111	7.92874e-42	up	yes
107808222	XM_016632756.1	PREDICTED: COBRA-like protein 4 [Nicotiana tabacum]	5.96691	9.66011	9.93409	0.471897	0.602911	0.540196	15.8273	3.98434	9.36895e-42	up	yes
107759937	XM_016577955.1	PREDICTED: putative RING-H2 finger protein ATL21A [Nicotiana tomentosiformis]	6.39506	6.49751	6.68544	0.253746	0.462388	0.415212	17.3051	4.11312	9.7732e-42	up	yes
107799003	XM_016622055.1;XM_016622056.1;XM_016622054.1	PREDICTED: chaperone protein ClpB1-like isoform X1 [Nicotiana tabacum]	1.0672	1.25185	1.15408	5.89544	5.97255	5.42077	0.200889	-2.31553	1.30457e-41	down	yes
107784037	XM_016605093.1	PREDICTED: fasciclin-like arabinogalactan protein 9 [Nicotiana tabacum]	3.16509	2.86645	1.35226	22.8829	28.7209	21.8621	0.100506	-3.31464	1.79662e-41	down	yes
107795922	XM_016618628.1	PREDICTED: acylsugar acyltransferase 3-like [Nicotiana tabacum]	1.85739	5.21988	3.48036	0.0001	0.0001	0.0001	35192.1	15.103	1.97646e-41	up	yes
107789143	XM_016610920.1	PREDICTED: cyclin-U4-1 [Nicotiana sylvestris]	1.89313	1.86502	1.46918	10.6643	12.8678	12.4738	0.14518	-2.78409	2.27277e-41	down	yes
107808978	XM_016633546.1	PREDICTED: LOW QUALITY PROTEIN: probable leucine-rich repeat receptor-like protein kinase At1g35710 [Nicotiana tabacum]	4.13406	5.02198	4.46121	0.382622	0.647859	0.539641	8.67273	3.11649	3.40287e-41	up	yes
107797824	XM_016620748.1	PREDICTED: ubiquinol oxidase, mitochondrial-like [Nicotiana tabacum]	3.90416	5.00799	7.1927	0.073652	0.141421	0.025536	66.9337	6.06466	4.23706e-41	up	yes
gene70444	gene70444	PREDICTED: acylsugar acyltransferase 3-like [Nicotiana tomentosiformis]	4.19187	9.02188	12.0691	0.0001	0.0001	0.0001	84276.2	16.3628	5.54078e-41	up	yes
107764924	XM_016583505.1	PREDICTED: glycine-rich protein-like [Nicotiana tabacum]	31.1905	33.575	32.0261	1.03504	2.86073	2.24376	15.7653	3.97868	8.99344e-41	up	yes
107778215	XM_016598426.1	PREDICTED: deacetylvindoline O-acetyltransferase-like [Nicotiana sylvestris]	1.80697	2.73446	2.78895	0.0001	0.0001	0.0001	24434.6	14.5766	9.27085e-41	up	yes
gene38493	gene38493	PREDICTED: receptor-like protein 12 [Nicotiana tabacum]	28.5197	30.6558	26.945	1.99211	3.95114	1.84501	11.0577	3.46698	1.22409e-40	up	yes
107792454	XM_016614664.1	wound-induced proteinase inhibitor 2-like precursor [Nicotiana tabacum]	35.3912	79.5362	58.8655	0.665872	2.15692	0.945146	46.1242	5.52745	1.37599e-40	up	yes
107808770	XM_016633336.1	PREDICTED: pathogenesis-related protein 1C-like [Nicotiana tabacum]	877.478	1236.03	3157.46	0.061796	1.11094	0.845659	2611.47	11.3506	1.53606e-40	up	yes
107812816	XM_016637987.1;XM_016637988.1	PREDICTED: G-type lectin S-receptor-like serine/threonine-protein kinase At4g27290 isoform X1 [Nicotiana tabacum];PREDICTED: G-type lectin S-receptor-like serine/threonine-protein kinase At4g27290 isoform X2 [Nicotiana tabacum]	0.92651	1.12271	1.16401	0.0001	0.0001	0.0001	10710.8	13.3868	3.02498e-40	up	yes
107811391	XM_016636310.1	PREDICTED: protein EDS1L-like [Nicotiana tabacum]	11.917	16.3549	17.1075	2.10602	2.27552	1.97745	7.13625	2.83517	3.66088e-40	up	yes
107777613	XM_016597666.1	PREDICTED: rust resistance kinase Lr10-like isoform X1 [Nicotiana tomentosiformis]	2.04797	2.53733	2.56277	0.0001	0.044907	0.0001	158.469	7.30806	4.07899e-40	up	yes
107798382	XM_016621356.1	PREDICTED: uncharacterized protein LOC104116027 [Nicotiana tomentosiformis]	24.5854	31.5139	25.7319	1.07706	2.60666	2.24613	13.7999	3.78658	4.67206e-40	up	yes
107765833	XM_016584531.1	PREDICTED: O-glucosyltransferase rumi-like [Nicotiana tabacum]	2.92575	3.8253	2.91163	0.144938	0.125334	0.154672	22.7387	4.50708	1.05076e-39	up	yes
107806312	XM_016630449.1	PREDICTED: expansin-A1-like [Nicotiana tomentosiformis]	28.369	27.1314	17.5674	177.631	139.639	156.122	0.154349	-2.69573	1.1055e-39	down	yes
107826752	XM_016653782.1	PREDICTED: vacuolar-sorting receptor 6-like [Nicotiana tabacum]	3.80087	4.88879	5.51898	0.185845	0.288735	0.095915	24.9058	4.63841	1.39567e-39	up	yes
107799863	XM_016623002.1	PREDICTED: CASP-like protein PIMP1 [Nicotiana sylvestris]	4.51238	5.79451	7.93	0.0001	0.0001	0.0001	60789.6	15.8915	1.41267e-39	up	yes
107830902	XM_016658581.1	PREDICTED: cyclic nucleotide-gated ion channel 4-like [Nicotiana tabacum]	9.00575	12.9519	11.183	1.35774	1.58113	1.0707	8.26539	3.04708	2.36973e-39	up	yes
107823192	XM_016649788.1	PREDICTED: cytochrome P450 71A1-like [Nicotiana tomentosiformis]	7.35735	10.0371	8.99984	0.521675	1.03456	0.772214	11.3355	3.50278	2.73319e-39	up	yes
107798427	XM_016621451.1	PREDICTED: vacuolar cation/proton exchanger 3-like [Nicotiana tabacum]	217.562	309.356	288.219	30.6646	41.0596	26.0191	8.33958	3.05997	2.77544e-39	up	yes
107791002	XM_016612980.1	PREDICTED: protein FEZ-like [Nicotiana sylvestris]	10.8724	14.3793	9.39155	0.254706	0.805944	0.503907	22.1425	4.46875	3.01698e-39	up	yes
107790470	XM_016612394.1	PREDICTED: uncharacterized protein LOC104220433 [Nicotiana sylvestris]	1.52852	4.79047	5.42338	0.019985	0.0001	0.0001	581.737	9.18422	4.67898e-39	up	yes
107821493	XM_016647927.1	PREDICTED: probable nucleoredoxin 1 [Nicotiana sylvestris]	36.4949	52.0411	52.7826	3.1799	6.13417	4.26553	10.4067	3.37944	4.86294e-39	up	yes
107773839	XR_001645373.1;XM_016593261.1;XM_016593262.1	PREDICTED: receptor-like protein 12 isoform X1 [Nicotiana tabacum];PREDICTED: receptor-like protein 12 isoform X2 [Nicotiana tabacum]	14.808	15.8453	15.7943	1.47946	1.41207	0.66711	13.052	3.7062	8.22389e-39	up	yes
107830666	XM_016658319.1	PREDICTED: fasciclin-like arabinogalactan protein 9 [Nicotiana sylvestris]	2.28938	2.15386	0.975914	29.4293	25.5732	17.0379	0.0752238	-3.73267	1.11011e-38	down	yes
107800746	XM_016623972.1	PREDICTED: uncharacterized protein LOC104230432 [Nicotiana sylvestris]	24.2597	35.1967	33.6282	3.95428	3.91048	4.79783	7.35115	2.87797	1.51991e-38	up	yes
107803191	XM_016626825.1	PREDICTED: cytochrome P450 76A1 [Nicotiana tabacum]	4.50137	5.68379	7.22395	0.176771	0.208139	0.368929	23.0939	4.52944	2.33563e-38	up	yes
107823930	XM_016650643.1	PREDICTED: LOW QUALITY PROTEIN: probable leucine-rich repeat receptor-like protein kinase At1g35710 [Nicotiana tabacum]	4.59931	6.35535	4.30711	0.312882	0.589391	0.26669	13.0558	3.70662	2.35179e-38	up	yes
107758920	XM_016576768.1	PREDICTED: transcription factor MYB1R1-like isoform X2 [Nicotiana tomentosiformis]	18.3197	19.7816	16.9603	1.92299	3.18287	2.28671	7.44823	2.8969	2.54193e-38	up	yes
107807832	XM_016632270.1	PREDICTED: pathogenesis-related protein 1B [Nicotiana tabacum]	1070.44	1521.82	2889.12	0.122973	1.59643	1.82023	1548.57	10.5967	2.57033e-38	up	yes
107815210	XM_016640738.1	PREDICTED: protein DOWNY MILDEW RESISTANCE 6 [Nicotiana tomentosiformis]	13.222	19.8237	15.8757	2.40649	2.49492	2.17749	6.91087	2.78887	2.75629e-38	up	yes
107799261	XM_016622352.1	PREDICTED: auxin-binding protein ABP19a-like [Nicotiana sylvestris]	27.2165	31.2948	21.3087	291.928	177.594	178.872	0.123104	-3.02205	4.02859e-38	down	yes
gene24590	gene24590	PREDICTED: peroxidase 51-like [Nicotiana tomentosiformis]	13.5064	18.994	18.5436	0.235309	0.969044	0.389045	32.0346	5.00156	5.33858e-38	up	yes
107809791	XM_016634484.1	PREDICTED: gibberellin receptor GID1B-like [Nicotiana sylvestris]	5.12914	8.2429	6.40559	0.147281	0.466775	0.261748	22.5823	4.49712	9.67958e-38	up	yes
107783307	XM_016604280.1	PREDICTED: uncharacterized protein LOC107783307 [Nicotiana tabacum]	82.6823	126.651	136.963	0.0001	0.594751	0.19249	439.831	8.7808	1.25459e-37	up	yes
107806421	XM_016630576.1;XM_016630577.1;XM_016630578.1	PREDICTED: boron transporter 4-like [Nicotiana tabacum]	1.04567	0.977593	1.19433	7.69716	6.86098	5.30024	0.162027	-2.62569	1.66143e-37	down	yes
107796634	XM_016619426.1	PREDICTED: high affinity nitrate transporter 2.5-like [Nicotiana tabacum]	18.6138	21.3643	19.4808	1.15323	2.12822	2.55838	10.1816	3.34789	2.26666e-37	up	yes
107787895	XM_016609508.1	PREDICTED: pEARLI1-like lipid transfer protein 1 [Nicotiana sylvestris]	17.5701	30.8491	31.5782	0.450798	1.22699	1.33786	26.5274	4.72941	2.5996e-37	up	yes
107814286	XM_016639669.1	PREDICTED: thaumatin-like protein [Nicotiana sylvestris]	10.1384	13.0675	11.8191	0.546022	0.615733	1.04598	15.8647	3.98775	3.5652e-37	up	yes
107830673	XM_016658299.1;XM_016658300.1;XM_016658301.1	PREDICTED: aspartic proteinase [Nicotiana sylvestris]	11.7746	13.538	21.6448	0.506563	1.15759	0.51829	21.516	4.42734	4.26777e-37	up	yes
107794387	XM_016616869.1	PREDICTED: cytochrome P450 94A2-like [Nicotiana sylvestris]	33.0306	48.1486	32.9981	1.20497	3.47584	1.7623	17.7209	4.14738	4.77755e-37	up	yes
107806636	XM_016630830.1	PREDICTED: polygalacturonase At1g48100-like [Nicotiana attenuata]	0.293539	0.230252	0.148936	7.42016	3.26475	5.83293	0.0407273	-4.61786	5.60679e-37	down	yes
107778022	XM_016598205.1	PREDICTED: glycine-rich protein-like [Nicotiana tabacum]	23.0237	20.8554	16.1137	2.03156	1.33791	1.28285	12.8952	3.68877	6.1714e-37	up	yes
107809942	XM_016634650.1	inorganic phosphate transporter [Nicotiana tabacum]	27.0012	39.7937	39.081	2.12221	4.51974	2.70568	11.3265	3.50163	7.97948e-37	up	yes
107782304	XM_016603171.1	PREDICTED: rust resistance kinase Lr10-like [Nicotiana tabacum]	3.30747	4.92843	3.72443	0.0001	0.113425	0.047919	74.0834	6.21108	8.45543e-37	up	yes
107820590	XM_016646904.1	PREDICTED: linoleate 13S-lipoxygenase 2-1, chloroplastic-like, partial [Nicotiana tabacum]	8.62132	17.6038	6.45518	0.085939	0.225493	0.277619	55.4796	5.79389	9.77278e-37	up	yes
107793895	XM_016616341.1	PREDICTED: suberization-associated anionic peroxidase-like [Nicotiana tabacum]	5.68887	9.14531	10.8551	0.055831	0.190321	0.23624	53.254	5.73482	1.27634e-36	up	yes
107813858	XM_016639167.1	PREDICTED: alpha-dioxygenase 1 [Nicotiana sylvestris]	30.5494	31.9787	34.908	3.20963	2.11021	1.31556	14.6843	3.8762	1.76902e-36	up	yes
107772987	XM_016592442.1;XR_001645204.1	PREDICTED: MDIS1-interacting receptor like kinase 2-like [Nicotiana tomentosiformis]	29.2181	34.8951	27.0377	0.701998	2.33886	1.04452	22.3115	4.47971	2.03741e-36	up	yes
107792790	XM_016615029.1	PREDICTED: receptor-like protein 12 [Nicotiana sylvestris]	0.721508	1.20455	1.16566	0.0001	0.0001	0.0001	10305.7	13.3312	2.32863e-36	up	yes
107758974	XM_016576824.1	PREDICTED: LRR receptor-like serine/threonine-protein kinase GSO1 [Nicotiana tabacum]	8.57287	11.3966	7.61583	0.990934	1.5399	1.20396	7.38602	2.8848	2.42056e-36	up	yes
107801704	XM_016625073.1	PREDICTED: non-specific lipid-transfer protein 2-like [Nicotiana tabacum]	600.056	797.159	1045.47	86.7795	72.6375	90.2478	9.78387	3.29041	2.43099e-36	up	yes
107774935	XM_016594599.1	PREDICTED: uncharacterized protein DDB_G0292642-like [Nicotiana tabacum]	4.65977	7.03557	5.1988	0.090854	0.205846	0.039152	50.3023	5.65255	3.28763e-36	up	yes
107792398	XM_016614608.1	PREDICTED: probable E3 ubiquitin-protein ligase RNF217 [Nicotiana tomentosiformis]	24.4457	39.6504	37.649	0.595464	2.16035	0.91991	27.6803	4.79079	3.375e-36	up	yes
107792369	XM_016614578.1	PREDICTED: aspartyl protease AED3-like [Nicotiana tabacum]	2.36254	2.13531	1.25894	16.5114	12.2757	13.7077	0.135471	-2.88395	4.04338e-36	down	yes
107802280	XM_016625743.1	PREDICTED: heat shock cognate 70 kDa protein [Nicotiana tomentosiformis]	5.05102	7.08498	7.13665	28.3849	31.6239	32.4957	0.208343	-2.26297	4.95063e-36	down	yes
107777612	XM_016597665.1	PREDICTED: rust resistance kinase Lr10-like [Nicotiana tabacum]	1.33995	3.16022	2.78477	0.022735	0.0001	0.0001	317.634	8.31122	5.26905e-36	up	yes
107772411	XM_016591917.1	PREDICTED: 3-hydroxy-3-methylglutaryl-coenzyme A reductase [Nicotiana tabacum]	18.9811	30.6333	28.5587	3.10168	3.71412	3.19162	7.81152	2.9656	7.01814e-36	up	yes
107816843	XM_016642589.1	PREDICTED: RING-H2 finger protein ATL40-like [Nicotiana tabacum]	1.84593	3.12423	2.26906	0.0001	0.0001	0.0001	24130.7	14.5586	7.83703e-36	up	yes
107783006	XM_016603962.1	PREDICTED: uncharacterized protein LOC107783006 [Nicotiana tabacum]	0.892035	0.839078	1.13076	0.0001	0.0001	0.0001	9539.57	13.2197	1.11832e-35	up	yes
107779301	XM_016599701.1		15.6553	19.222	17.2656	112.874	113.76	69.8589	0.175866	-2.50745	1.20317e-35	down	yes
107780361	XM_016600883.1	PREDICTED: U-box domain-containing protein 43-like [Nicotiana tabacum]	2.47084	2.61699	2.21108	0.154416	0.141223	0.054841	20.8255	4.38028	1.25793e-35	up	yes
107794019	XM_016616468.1	PREDICTED: peroxidase 25 [Nicotiana tomentosiformis]	5.86914	9.32907	6.72024	0.247928	0.415272	0.467453	19.3857	4.27692	1.42305e-35	up	yes
107808885	XM_016633451.1;XM_016633450.1;XM_016633449.1	PREDICTED: rust resistance kinase Lr10-like isoform X1 [Nicotiana tabacum]	4.25707	5.9963	4.37243	0.28496	0.573514	0.293227	12.6993	3.66668	1.46649e-35	up	yes
107761007	XM_016579161.1	PREDICTED: probable pectinesterase/pectinesterase inhibitor 41 [Nicotiana tabacum]	1.27326	1.89411	1.15381	0.0001	0.0001	0.0001	14403.9	13.8142	1.79295e-35	up	yes
gene45153	gene45153	PREDICTED: acyl carrier protein 1, chloroplastic-like [Nicotiana tomentosiformis]	4.41031	4.27155	2.16605	42.3197	26.124	35.28	0.104585	-3.25726	1.96844e-35	down	yes
107774039	XR_001645416.1;XR_001645417.1	PREDICTED: probable lipid-A-disaccharide synthase, mitochondrial isoform X1 [Nicotiana tomentosiformis];hypothetical protein A4A49_00850 [Nicotiana attenuata]	4.53161	4.70937	2.90517	0.0001	0.0332	0.085707	102.062	6.67331	2.34234e-35	up	yes
107828722	XM_016656084.1	PREDICTED: cyclic nucleotide-gated ion channel 1-like [Nicotiana sylvestris]	26.3277	37.8822	32.4433	0.536593	1.97619	0.752627	29.5991	4.88748	2.35706e-35	up	yes
107790176	XM_016612077.1	PREDICTED: aspartyl protease AED1-like [Nicotiana tabacum]	7.45195	10.7649	10.7712	0.099	0.229321	0.0001	88.265	6.46377	2.52914e-35	up	yes
107789568	XM_016611406.1	PREDICTED: probable WRKY transcription factor 70 [Nicotiana tabacum]	17.2381	25.2932	14.9024	1.16719	1.94125	0.782339	14.7615	3.88377	3.03061e-35	up	yes
107762610	XM_016580977.1	PREDICTED: probable WRKY transcription factor 70 [Nicotiana tomentosiformis]	43.8137	58.0862	37.0425	5.78362	8.605	6.87416	6.53453	2.70808	4.61578e-35	up	yes
107764947	XM_016583524.1	PREDICTED: geraniol 8-hydroxylase-like [Nicotiana tomentosiformis]	13.9146	20.344	17.4336	0.489018	0.891248	1.40396	18.5661	4.2146	5.12114e-35	up	yes
107814850	XM_016640332.1	glucan endo-1,3-beta-glucosidase, partial [Nicotiana tabacum]	19.6105	22.7304	25.4075	0.103278	0.462709	0.019246	115.763	6.85503	5.80705e-35	up	yes
107807848	XM_016632286.1	PREDICTED: heat shock protein 82 [Nicotiana sylvestris]	0.351122	0.523184	0.1772	7.96106	4.23833	7.63445	0.0530157	-4.23744	5.81654e-35	down	yes
107763775	XM_016582276.1	PREDICTED: probable WRKY transcription factor 43 [Nicotiana sylvestris]	3.87684	5.66706	3.04285	0.0001	0.051571	0.0001	243.123	7.92555	7.32167e-35	up	yes
107810253	XM_016635008.1	PREDICTED: scopoletin glucosyltransferase-like [Nicotiana tomentosiformis]	1.52375	2.42722	1.80322	0.0001	0.0001	0.022884	249.272	7.96157	1.10432e-34	up	yes
107805391	XM_016629421.1	PREDICTED: vacuolar-sorting receptor 6-like [Nicotiana tabacum]	5.30381	6.16913	8.42881	0.735849	0.730576	0.663797	9.34257	3.22382	1.36827e-34	up	yes
107788814	XM_016610541.1	PREDICTED: bifunctional L-3-cyanoalanine synthase/cysteine synthase 2, mitochondrial [Nicotiana tomentosiformis]	1.50534	0.581403	0.907233	12.4781	10.2467	11.268	0.0880768	-3.50509	1.66525e-34	down	yes
107777855	XM_016598010.1	PREDICTED: somatic embryogenesis receptor kinase 2-like [Nicotiana tabacum]	51.4871	92.1739	102.918	3.12059	7.03932	5.44689	15.7995	3.9818	3.57501e-34	up	yes
107761432	XM_016579655.1	PREDICTED: sulfate transporter 1.3-like [Nicotiana tomentosiformis]	78.9191	95.1193	81.5635	10.3196	17.2726	13.1766	6.26956	2.64836	5.11577e-34	up	yes
107775583	XM_016595332.1	PREDICTED: non-specific lipid-transfer protein 1-like [Nicotiana tomentosiformis]	162.334	251.006	409.202	9.58454	18.2458	9.77229	21.8746	4.45118	5.39632e-34	up	yes
107812348	XM_016637407.1	PREDICTED: probable WRKY transcription factor 70 [Nicotiana tabacum]	48.0548	60.7209	39.6996	7.07806	9.7761	6.48405	6.36189	2.66946	5.661e-34	up	yes
107825406	XM_016652266.1	beta-1,3-glucanase [Nicotiana tabacum]	44.7756	65.6022	49.8163	0.632909	2.09406	0.414668	50.9906	5.67216	6.74111e-34	up	yes
107775470	XM_016595197.1	PREDICTED: uncharacterized protein LOC104210326 [Nicotiana sylvestris]	2.26599	3.40678	3.33073	0.0001	0.0001	0.0001	30011.7	14.8732	6.97716e-34	up	yes
107771567	XM_016590970.1	PREDICTED: linoleate 13S-lipoxygenase 3-1, chloroplastic [Nicotiana tomentosiformis]	11.793	17.8244	15.272	2.06746	2.89269	2.31453	6.17062	2.62542	7.36505e-34	up	yes
107804876	XM_016628815.1	PREDICTED: suberization-associated anionic peroxidase-like [Nicotiana tabacum]	1.46507	3.03588	3.60948	0.0001	0.0001	0.0001	27034.8	14.7225	8.59499e-34	up	yes
107783187	XM_016604165.1	PREDICTED: endonuclease 1 [Nicotiana tomentosiformis]	7.82271	10.2179	14.1598	0.830768	0.97954	0.668277	12.9914	3.69949	9.58854e-34	up	yes
107767351	XM_016586329.1;XM_016586335.1	PREDICTED: BTB/POZ and TAZ domain-containing protein 4-like [Nicotiana tabacum]	4.72123	12.5682	8.75669	0.508552	0.423392	0.439651	18.9896	4.24714	1.08216e-33	up	yes
107817128	XM_016642901.1	PREDICTED: uncharacterized protein LOC107817128 [Nicotiana tabacum]	6.20208	7.08122	8.01239	0.621826	1.10631	0.867356	8.20489	3.03648	1.33388e-33	up	yes
107763440	XM_016581928.1	PREDICTED: protein ASPARTIC PROTEASE IN GUARD CELL 2-like [Nicotiana sylvestris]	68.0653	91.7633	94.2089	12.8869	15.9744	11.4423	6.30311	2.65606	2.42416e-33	up	yes
107808484	XM_016633018.1	PREDICTED: CASP-like protein 4D1 [Nicotiana tabacum]	14.2318	16.802	15.8324	1.30935	2.34738	1.77637	8.62605	3.1087	2.71467e-33	up	yes
107820187	XM_016646414.1	PREDICTED: repetitive proline-rich cell wall protein 1 [Nicotiana tomentosiformis]	8.93173	5.97578	4.1566	212.308	86.3792	97.1665	0.0481595	-4.37604	5.21829e-33	down	yes
107791783	XM_016613918.1	PREDICTED: L-ascorbate oxidase homolog [Nicotiana tabacum]	0.398791	0.407449	0.445103	6.06269	3.38325	4.08498	0.0924803	-3.43471	6.49495e-33	down	yes
107799707	XM_016622846.1	PREDICTED: cysteine proteinase RD19a-like [Nicotiana tabacum]	22.1179	28.5416	39.0809	3.86646	3.81003	2.78449	8.57858	3.10074	6.50311e-33	up	yes
107793820	XM_016616276.1;XM_016616264.1;XM_016616272.1;XR_001649821.1	PREDICTED: ABC transporter A family member 7-like isoform X3 [Nicotiana tabacum];PREDICTED: ABC transporter A family member 7-like isoform X1 [Nicotiana tabacum];PREDICTED: ABC transporter A family member 7-like isoform X2 [Nicotiana tabacum];PREDICTED: ABC transporter A family member 7-like isoform X1 [Nicotiana sylvestris]	5.91293	7.56261	7.64656	0.9488	1.26837	0.767876	7.07597	2.82293	7.56092e-33	up	yes
107818120	XM_016644058.1	PREDICTED: high affinity nitrate transporter 2.5 [Nicotiana tomentosiformis]	2.21788	3.8398	4.3258	0.117005	0.127293	0.089655	31.0926	4.9585	7.85332e-33	up	yes
107798776	XM_016621815.1	PREDICTED: probable pectate lyase P18 [Nicotiana tabacum]	5.28672	8.88751	11.8044	0.158901	0.0001	0.082324	107.65	6.7502	1.08665e-32	up	yes
107790221	XM_016612127.1;XM_016612128.1	PREDICTED: receptor-like protein kinase 5 isoform X1 [Nicotiana tabacum];PREDICTED: receptor-like protein kinase 5 isoform X2 [Nicotiana tabacum]	6.71882	7.53662	6.85379	0.545085	1.24623	0.776897	8.21942	3.03904	1.09127e-32	up	yes
107784612	XM_016605770.1	PREDICTED: myb-related protein Myb4-like [Nicotiana sylvestris]	1.6386	2.44317	1.85117	0.0001	0.0001	0.0001	19776.5	14.2715	1.34719e-32	up	yes
107817196	XM_016642980.1;XM_016642981.1	PREDICTED: high-affinity nitrate transporter 3.2-like [Nicotiana tomentosiformis];PREDICTED: high-affinity nitrate transporter 3.2-like isoform X2 [Nicotiana tabacum]	1.93769	3.00403	3.30225	0.0001	0.0001	0.0001	27479.9	14.7461	1.69024e-32	up	yes
107800361	XM_016623521.1	PREDICTED: receptor-like protein 12 [Nicotiana tabacum]	4.45084	6.09997	4.35309	0.152039	0.399002	0.115935	22.3455	4.48191	1.78337e-32	up	yes
107808720	XR_001653235.1	PREDICTED: putative nuclease HARBI1 [Nicotiana tomentosiformis]	2.33995	3.21894	2.34857	0.0001	0.0001	0.0001	26358.2	14.686	1.80688e-32	up	yes
gene34867	gene34867	PREDICTED: G-type lectin S-receptor-like serine/threonine-protein kinase CES101 isoform X1 [Nicotiana tabacum]	1.15015	2.27541	1.63989	0.0001	0.019794	0.014447	147.504	7.20461	2.16639e-32	up	yes
107830036	XM_016657518.1	PREDICTED: probably inactive leucine-rich repeat receptor-like protein kinase At5g48380 isoform X1 [Nicotiana sylvestris]	4.1905	5.66281	5.33461	0.086564	0.114317	0.127987	46.1824	5.52927	3.12685e-32	up	yes
107769846	XM_016589104.1	PREDICTED: LRR receptor-like serine/threonine-protein kinase GSO1 isoform X1 [Nicotiana sylvestris]	0.65553	1.08589	0.656226	0.0001	0.0001	0.0001	7992.15	12.9644	4.70888e-32	up	yes
107779328	XM_016599733.1	PREDICTED: probable WRKY transcription factor 71 [Nicotiana sylvestris]	3.08194	4.0275	3.53659	0.096643	0.155018	0.194808	23.8449	4.57561	4.71398e-32	up	yes
107809138	XM_016633734.1	PREDICTED: NAC domain-containing protein 73-like [Nicotiana tabacum]	1.59269	2.93366	2.76664	0.0001	0.031995	0.0001	226.526	7.82353	4.95437e-32	up	yes
107772930	XM_016592386.1	PREDICTED: probable LRR receptor-like serine/threonine-protein kinase At3g47570, partial [Nicotiana tabacum]	14.8716	19.931	13.1563	0.228649	1.02626	0.334439	30.1753	4.91529	5.25838e-32	up	yes
107803801	XM_016627586.1	PREDICTED: uncharacterized protein LOC104232282 [Nicotiana sylvestris]	4.26316	6.40041	4.05395	0.087675	0.0001	0.0001	167.482	7.38787	5.44128e-32	up	yes
gene61868	gene61868	PREDICTED: non-functional pseudokinase ZED1-like [Nicotiana attenuata]	3.72089	4.80056	3.00575	0.18585	0.124984	0.193257	22.8673	4.51521	1.10941e-31	up	yes
gene11619	gene11619	PREDICTED: G-type lectin S-receptor-like serine/threonine-protein kinase RLK1 [Nicotiana tabacum]	3.58682	5.85488	4.76377	0.051661	0.265887	0.195906	27.6665	4.79007	1.15136e-31	up	yes
107813697	XM_016638991.1	PREDICTED: dynamin-related protein 4C-like [Nicotiana tabacum]	7.61436	13.7492	11.4906	1.25347	1.46935	1.56691	7.65881	2.93712	1.34479e-31	up	yes
107784710	XM_016605879.1	PREDICTED: adenine phosphoribosyltransferase 3-like [Nicotiana tabacum]	4.1021	3.33791	3.22233	20.0917	14.8709	16.9944	0.205214	-2.2848	1.39733e-31	down	yes
107765562	XM_016584225.1	PREDICTED: transcription factor JUNGBRUNNEN 1-like [Nicotiana tabacum]	1.56244	1.52253	1.68786	0.0001	0.0001	0.0001	15909.4	13.9576	1.41779e-31	up	yes
107761096	XM_016579260.1	PREDICTED: cytokinin riboside 5'-monophosphate phosphoribohydrolase LOG3 [Nicotiana tomentosiformis]	8.45153	8.03689	7.56404	24.7382	40.7158	31.1388	0.249009	-2.00573	1.73534e-31	down	yes
107763133	XM_016581576.1	PREDICTED: enolase [Nicotiana tomentosiformis]	0.868408	0.994624	0.427623	13.5211	6.72306	9.44511	0.0771542	-3.69611	2.06646e-31	down	yes
107788809	XM_016610534.1	PREDICTED: repetitive proline-rich cell wall protein 1 [Nicotiana sylvestris]	128.443	108.162	70.0905	848.19	579.243	596.289	0.15155	-2.72213	2.38598e-31	down	yes
107784610	XM_016605767.1	PREDICTED: cyclin-U4-1 [Nicotiana tomentosiformis]	2.69724	2.25977	1.00125	15.5792	18.6964	16.5146	0.117311	-3.09159	3.35426e-31	down	yes
107802518	XM_016626037.1	PREDICTED: probable WRKY transcription factor 50 [Nicotiana tabacum]	6.29804	11.031	9.14649	0.209854	0.0001	0.187315	66.6439	6.0584	4.16946e-31	up	yes
gene52048	gene52048	PREDICTED: L-type lectin-domain containing receptor kinase IV.1-like [Nicotiana tomentosiformis]	3.15371	5.21533	4.58645	0.111008	0.340148	0.191209	20.1684	4.33403	5.16407e-31	up	yes
107792526	XM_016614749.1;XM_016614750.1	PREDICTED: probable serine/threonine-protein kinase At1g18390 isoform X1 [Nicotiana sylvestris];PREDICTED: probable serine/threonine-protein kinase At1g18390 isoform X2 [Nicotiana sylvestris]	2.23884	2.94317	2.88699	0.203714	0.38463	0.172825	10.6008	3.4061	7.59731e-31	up	yes
107825088	XM_016651922.1	PREDICTED: diacylglycerol kinase theta-like [Nicotiana tabacum]	5.20816	9.01649	11.2466	0.182819	0.135101	0.0001	80.0933	6.32361	7.94762e-31	up	yes
107770799	XM_016590135.1	3-hydroxy-3-methylglutaryl-coenzyme A reductase [Nicotiana sylvestris]	17.1667	27.2023	24.0697	3.25641	3.25355	2.0344	8.00982	3.00177	1.01562e-30	up	yes
107776700	XM_016596614.1;XM_016596622.1	PREDICTED: cysteine-rich receptor-like protein kinase 15 isoform X1 [Nicotiana tabacum];PREDICTED: cysteine-rich receptor-like protein kinase 10 isoform X2 [Nicotiana tabacum]	0.690292	1.29272	1.7247	0.0001	0.0001	0.0001	12359.1	13.5933	1.15716e-30	up	yes
107777082	XM_016597060.1	PREDICTED: uncharacterized protein LOC104119179 [Nicotiana tomentosiformis]	3.82771	4.34609	2.55381	0.0001	0.0001	0.0001	35758.7	15.126	1.41577e-30	up	yes
107783332	XM_016604297.1;XM_016604298.1;XM_016604301.1;XM_016604299.1;XM_016604300.1	PREDICTED: CTP synthase-like isoform X1 [Nicotiana sylvestris];PREDICTED: CTP synthase-like isoform X2 [Nicotiana sylvestris];PREDICTED: CTP synthase 1-like isoform X3 [Nicotiana tabacum]	3.12455	1.82455	2.23571	16.113	11.5509	12.7725	0.177682	-2.49263	1.51178e-30	down	yes
107777632	XM_016597697.1;XM_016597698.1;XM_016597699.1	PREDICTED: probable glutathione S-transferase parC [Nicotiana tabacum]	7.72993	10.4691	9.10816	0.510943	0.345994	0.886338	15.6643	3.96941	1.53937e-30	up	yes
107811281	XM_016636178.1	PREDICTED: endonuclease 1 [Nicotiana sylvestris]	11.4344	13.0198	14.0889	2.05508	1.42352	1.64309	7.52547	2.91178	1.54682e-30	up	yes
107798380	XM_016621354.1	PREDICTED: AAA-ATPase At3g50940-like [Nicotiana tabacum]	1.37081	2.44363	1.72669	0.0001	0.0001	0.025706	213.894	7.74075	2.07798e-30	up	yes
107828311	XM_016655588.1	PREDICTED: 14 kDa proline-rich protein DC2.15-like [Nicotiana sylvestris]	2.15585	0.471413	1.06627	31.4216	79.5311	34.6428	0.0253684	-5.30082	2.40211e-30	down	yes
107830604	XM_016658225.1	PREDICTED: inorganic phosphate transporter 1-4-like [Nicotiana tomentosiformis]	0.837467	1.20689	1.10359	0.0001	0.0001	0.0001	10493.2	13.3572	3.44117e-30	up	yes
107800498	XM_016623681.1	PREDICTED: uncharacterized protein LOC104104798 [Nicotiana tomentosiformis]	0.288645	0.414912	0.069661	5.44263	5.50424	5.64987	0.0465885	-4.42388	3.51765e-30	down	yes
107814491	XM_016639919.1;XM_016639921.1;XM_016639920.1	PREDICTED: L-ascorbate oxidase homolog isoform X1 [Nicotiana sylvestris];PREDICTED: L-ascorbate oxidase homolog isoform X2 [Nicotiana sylvestris]	4.18985	3.4807	3.82554	12.4201	14.255	11.911	0.297934	-1.74694	3.79851e-30	down	yes
107810714	XM_016635523.1	PREDICTED: metallocarboxypeptidase inhibitor-like [Nicotiana sylvestris]	27.7023	55.9362	39.1979	0.132374	1.0289	0.17113	92.1915	6.52656	4.43428e-30	up	yes
107798240	XM_016621210.1	PREDICTED: CASP-like protein 4D1 [Nicotiana sylvestris]	2.62276	2.58512	3.86246	0.0001	0.0001	0.0001	30234.5	14.8839	4.63983e-30	up	yes
107816353	XM_016642056.1	PREDICTED: probable glutathione S-transferase [Nicotiana sylvestris]	19.0635	25.6019	20.7533	1.60456	3.61031	2.01835	9.0442	3.17699	5.67947e-30	up	yes
107816558	XM_016642284.1	PREDICTED: beta-glucosidase 40-like [Nicotiana sylvestris]	1.80739	1.02665	0.859472	9.93332	7.72012	9.11234	0.137994	-2.85732	8.77025e-30	down	yes
107786745	XM_016608256.1;XM_016608257.1;XM_016608258.1	PREDICTED: serine carboxypeptidase-like 26 isoform X1 [Nicotiana tabacum];PREDICTED: serine carboxypeptidase-like 26 isoform X2 [Nicotiana tabacum]	10.6245	14.844	16.7109	2.43557	2.21499	1.99461	6.34738	2.66616	1.43044e-29	up	yes
107827538	XM_016654691.1	PREDICTED: uncharacterized protein LOC104225094 [Nicotiana sylvestris]	0.749262	1.1769	1.26887	0.0001	0.0001	0.015206	207.389	7.6962	1.47941e-29	up	yes
gene17326	gene17326	PREDICTED: chitotriosidase-1-like [Nicotiana tomentosiformis]	1.27327	2.79404	3.25664	0.0001	0.0001	0.0001	24413.2	14.5754	1.569e-29	up	yes
gene402	gene402	PREDICTED: probable leucine-rich repeat receptor-like protein kinase At1g35710, partial [Nicotiana sylvestris]	2.23831	3.03974	2.25995	0.023652	0.126616	0.040841	39.4435	5.30171	1.74877e-29	up	yes
107829517	XR_001657952.1	hypothetical protein CTI12_AA293710 [Artemisia annua]	9.39086	12.9472	13.9841	0.178101	0.647944	0.153769	37.0705	5.2122	1.85595e-29	up	yes
107801010	XM_016624274.1	PREDICTED: BURP domain protein RD22-like [Nicotiana tabacum]	1.84178	1.23731	1.95192	0.0001	0.0001	0.0001	16770.1	14.0336	2.01937e-29	up	yes
107780214	XM_016600748.1	PREDICTED: calmodulin-binding protein 60 A [Nicotiana tomentosiformis]	54.1608	64.9879	73.389	8.8251	12.826	7.1317	6.68934	2.74186	2.0596e-29	up	yes
107783715	XM_016604732.1	PREDICTED: AAA-ATPase At3g28610-like [Nicotiana tabacum]	1.66923	4.36098	3.30248	0.046347	0.090279	0.019972	59.5965	5.89716	2.09709e-29	up	yes
107779711	XM_016600185.1	PREDICTED: probable glutathione S-transferase [Nicotiana tabacum]	4.61601	5.82042	4.81898	0.156659	0.05086	0.0001	73.4779	6.19924	2.13417e-29	up	yes
107818124	XM_016644068.1;XR_001655345.1;XM_016644080.1;XR_001655347.1	PREDICTED: importin-5-like isoform X1 [Nicotiana tabacum];PREDICTED: importin-5-like isoform X2 [Nicotiana tabacum]	5.57483	6.73872	5.09293	0.90058	1.25961	1.22599	5.14045	2.36189	2.4208e-29	up	yes
107787302	XM_016608851.1	PREDICTED: probable WRKY transcription factor 41 [Nicotiana tomentosiformis]	5.57455	7.08786	4.28726	0.499433	0.652775	0.477257	10.402	3.37879	2.47239e-29	up	yes
107810843	XM_016635674.1	PREDICTED: lysM domain receptor-like kinase 4 [Nicotiana tabacum]	6.3799	7.55181	4.62717	0.684077	1.09383	0.574433	7.88955	2.97994	2.55499e-29	up	yes
107777693	XM_016597780.1	PREDICTED: purple acid phosphatase 17-like [Nicotiana tabacum]	1.53412	1.8051	2.01789	0.0001	0.0001	0.029972	177.552	7.4721	2.65774e-29	up	yes
107767536	XM_016586567.1	PREDICTED: cytochrome P450 94A2-like [Nicotiana tabacum]	6.74409	9.40764	5.45671	0.865701	0.66477	0.803895	9.25667	3.21049	3.10679e-29	up	yes
107813154	XM_016638375.1;XM_016638376.1	PREDICTED: gibberellin-regulated protein 1-like isoform X1 [Nicotiana tabacum];PREDICTED: gibberellin-regulated protein 1-like isoform X2 [Nicotiana tabacum]	2.86755	3.54217	3.64876	0.0001	0.0001	0.0001	33528.3	15.0331	3.79675e-29	up	yes
107807610	XM_016632029.1	PREDICTED: G-type lectin S-receptor-like serine/threonine-protein kinase At4g27290 [Nicotiana tomentosiformis]	0.619967	0.804711	0.57655	0.0001	0.0001	0.0001	6670.76	12.7036	4.13509e-29	up	yes
107820490	XM_016646779.1	PREDICTED: probable WRKY transcription factor 70 [Nicotiana sylvestris]	51.1322	67.5023	40.5502	5.34565	9.85491	7.64189	6.96881	2.80091	4.60995e-29	up	yes
107810915	XM_016635751.1	PREDICTED: probable WRKY transcription factor 40 [Nicotiana sylvestris]	1.38072	2.42514	2.48746	0.0001	0.0001	0.0001	20977.7	14.3566	7.07443e-29	up	yes
107790175	XM_016612076.1	PREDICTED: lysine histidine transporter 1-like [Nicotiana sylvestris]	20.4985	27.0686	27.8829	3.48461	5.44281	4.71132	5.53203	2.46781	7.61667e-29	up	yes
107777764	XM_016597893.1	PREDICTED: phosphoglycerate mutase-like protein AT74H [Nicotiana tabacum]	8.44372	10.613	12.0424	0.478064	0.133348	0.078666	45.0662	5.49397	7.70239e-29	up	yes
107814513	XM_016639947.1	premnaspirodiene oxygenase-like [Nicotiana tabacum]	4.06935	6.2304	3.27156	0.189098	0.290069	0.084757	24.0658	4.58892	8.51574e-29	up	yes
107831490	XM_016659260.1	PREDICTED: gibberellin receptor GID1B-like [Nicotiana tabacum]	2.82501	5.20138	5.75122	0.0785	0.266131	0.10992	30.3104	4.92174	8.58214e-29	up	yes
107791643	XM_016613738.1	PREDICTED: probable xyloglucan endotransglucosylase/hydrolase protein 8 [Nicotiana sylvestris]	7.09056	7.57356	3.99123	29.9403	30.6759	25.5027	0.216623	-2.20674	8.76704e-29	down	yes
107824643	XM_016651445.1	PREDICTED: uncharacterized protein LOC104103310 [Nicotiana tomentosiformis]	5.04466	6.20735	6.65342	0.0001	0.154837	0.0001	115.491	6.85164	9.48801e-29	up	yes
107790557	XM_016612493.1	PREDICTED: proteinase inhibitor I-B-like [Nicotiana tabacum]	14.0875	24.6087	6.57378	0.0001	0.206951	0.200663	111.033	6.79485	9.62533e-29	up	yes
107810655	XM_016635450.1	PREDICTED: uncharacterized protein LOC107810655 [Nicotiana tabacum]	6.82759	9.74543	8.33258	1.39171	1.56213	1.83017	5.20602	2.38018	1.02514e-28	up	yes
107782536	XM_016603417.1	PREDICTED: probable WRKY transcription factor 50 [Nicotiana sylvestris]	7.76397	10.1929	8.756	0.792586	1.11096	0.647808	10.4701	3.3882	1.06989e-28	up	yes
107797841	XM_016620764.1	PREDICTED: uncharacterized protein LOC107797841 [Nicotiana tabacum]	0.84771	0.388748	0.709438	7.01118	5.50513	6.6673	0.101435	-3.30137	1.12118e-28	down	yes
107769441	XM_016588657.1	PREDICTED: probable WRKY transcription factor 43 [Nicotiana tomentosiformis]	2.01507	4.2988	3.23163	0.0001	0.045376	0.0001	209.441	7.7104	1.2424e-28	up	yes
107804786	XM_016628720.1	PREDICTED: uncharacterized protein LOC107804786 [Nicotiana tabacum]	3.73712	7.24315	8.77985	0.061028	0.183524	0.108266	56.0066	5.80752	1.37243e-28	up	yes
107766403	XM_016585182.1	PREDICTED: tetratricopeptide repeat protein 5-like [Nicotiana sylvestris]	0.897972	1.24587	1.27521	0.0001	0.0001	0.0001	11396.8	13.4763	1.50885e-28	up	yes
107764286	XM_016582841.1	aquaporin PIP2-4-like [Nicotiana tabacum]	91.3967	129.694	118.476	12.806	23.0517	13.1359	6.93085	2.79303	2.18766e-28	up	yes
107813292	XM_016638543.1	PREDICTED: AAA-ATPase At3g28580-like [Nicotiana tomentosiformis]	30.1085	61.4039	46.3943	0.818502	2.6526	0.681546	33.2093	5.05352	2.89565e-28	up	yes
107766029	XM_016584740.1	PREDICTED: acylsugar acyltransferase 3-like [Nicotiana tabacum]	2.13788	4.28019	4.11777	0.121588	0.102149	0.035053	40.7119	5.34738	3.31121e-28	up	yes
107807552	XM_016631961.1	PREDICTED: dirigent protein 22-like [Nicotiana sylvestris]	8.89954	12.0349	10.2001	1.25761	1.72369	1.25278	7.3533	2.87839	3.49057e-28	up	yes
107770403	XM_016589707.1	PREDICTED: protein GAST1-like [Nicotiana sylvestris]	30.298	18.4708	8.93417	337.342	207.415	273.962	0.0704795	-3.82665	3.6787e-28	down	yes
107789910	XM_016611788.1;XM_016611790.1;XM_016611789.1	PREDICTED: histone deacetylase HDT1-like isoform X1 [Nicotiana tomentosiformis];PREDICTED: histone deacetylase HDT1-like isoform X3 [Nicotiana tomentosiformis];PREDICTED: histone deacetylase HDT1-like isoform X2 [Nicotiana tabacum]	34.0043	40.5085	23.4573	250.027	174.218	147.763	0.171274	-2.54562	3.796e-28	down	yes
107813468	XM_016638744.1	PREDICTED: receptor-like protein kinase THESEUS 1 [Nicotiana tabacum]	1.66633	1.81987	1.23063	7.20058	6.49904	5.29427	0.248334	-2.00965	4.62079e-28	down	yes
107808880	XM_016633446.1	PREDICTED: protein NRT1/ PTR FAMILY 2.11-like [Nicotiana tabacum]	6.17159	8.13498	6.94774	0.436337	1.06593	0.534813	10.4337	3.38318	4.94434e-28	up	yes
107806837	XM_016631089.1	PREDICTED: peroxiredoxin-2E-2, chloroplastic-like [Nicotiana tomentosiformis]	13.3355	17.2529	10.1691	94.3756	56.3576	82.0369	0.175098	-2.51376	5.19487e-28	down	yes
107760333	XM_016578365.1	PREDICTED: pathogenesis-related protein STH-2-like [Nicotiana sylvestris]	2.31408	3.76265	2.18944	0.0001	0.0001	0.0001	27553.9	14.75	5.45603e-28	up	yes
107801748	XM_016625127.1;XM_016625128.1	PREDICTED: WAT1-related protein At3g30340-like isoform X1 [Nicotiana tomentosiformis];PREDICTED: WAT1-related protein At3g30340-like isoform X2 [Nicotiana tomentosiformis]	3.86177	6.57299	4.64178	0.408659	0.363321	0.16801	16.0391	4.00352	5.49778e-28	up	yes
107771506	XM_016590881.1	PREDICTED: glutathione S-transferase U10-like [Nicotiana sylvestris]	13.0588	17.5907	19.6947	0.366123	1.35051	0.396738	23.8217	4.5742	5.66588e-28	up	yes
107776169	XM_016596020.1	PREDICTED: kynurenine formamidase-like [Nicotiana tabacum]	21.3138	25.1239	25.3593	4.35275	6.15671	4.92865	4.65063	2.21743	6.08043e-28	up	yes
107791011	XM_016612991.1	PREDICTED: AAA-ATPase At3g50940-like [Nicotiana tabacum]	5.42817	7.44962	4.72245	0.208784	0.480142	0.122878	21.6804	4.43832	7.5519e-28	up	yes
107792345	XM_016614555.1	PREDICTED: TMV resistance protein N-like [Nicotiana tabacum]	24.6108	32.1922	24.1232	5.5334	5.78186	5.99798	4.67424	2.22473	7.58186e-28	up	yes
107794178	XM_016616643.1;XM_016616645.1;XM_016616644.1	PREDICTED: putative UPF0481 protein At3g02645 isoform X1 [Nicotiana tabacum];PREDICTED: putative UPF0481 protein At3g02645 isoform X3 [Nicotiana tabacum];PREDICTED: putative UPF0481 protein At3g02645 isoform X2 [Nicotiana tabacum]	2.00905	2.98972	2.15856	0.049766	0.045634	0.123805	32.6513	5.02907	9.4712e-28	up	yes
107829398	XM_016656869.1	PREDICTED: rust resistance kinase Lr10-like [Nicotiana tabacum]	6.36853	6.0177	5.44484	1.06612	0.832826	0.797637	6.61248	2.72519	9.71924e-28	up	yes
107789752	XM_016611618.1;XM_016611620.1;XM_016611621.1;XM_016611619.1	PREDICTED: TMV resistance protein N-like [Nicotiana tabacum]	2.07584	3.33642	1.73237	0.196087	0.273825	0.215994	10.4163	3.38078	1.47145e-27	up	yes
107773543	XM_016592948.1	PREDICTED: uncharacterized protein LOC107773543, partial [Nicotiana tabacum]	2.47462	3.36924	2.7936	0.160848	0.317976	0.24269	11.9713	3.58151	1.47857e-27	up	yes
107821321	XM_016647758.1	PREDICTED: glutathione S-transferase U9-like [Nicotiana sylvestris]	54.195	68.2904	55.6471	8.61239	14.4517	8.69188	5.60942	2.48785	1.91433e-27	up	yes
gene7836	gene7836	PREDICTED: uncharacterized protein LOC104094747 isoform X2 [Nicotiana tomentosiformis]	6.85116	6.36052	13.9056	0.0001	0.0001	0.115663	234.046	7.87065	2.09794e-27	up	yes
107775140	XM_016594826.1	PREDICTED: cysteine-rich repeat secretory protein 3-like [Nicotiana tabacum]	0.12555	0.209321	0.043475	4.54367	3.50345	2.25483	0.0367256	-4.76707	2.17223e-27	down	yes
107768146	XM_016587248.1	PREDICTED: uncharacterized protein LOC104232224 [Nicotiana sylvestris]	2.31103	3.34566	2.07972	10.4376	13.08	11.6793	0.219804	-2.18571	2.66146e-27	down	yes
107764421	XM_016582983.1	PREDICTED: G-type lectin S-receptor-like serine/threonine-protein kinase At4g27290, partial [Nicotiana tabacum]	0.700645	0.960169	0.836024	0.0001	0.0001	0.0001	8322.79	13.0229	3.22107e-27	up	yes
107788342	XM_016610019.1	PREDICTED: polyadenylate-binding protein 7-like [Nicotiana sylvestris]	0.634314	0.673381	0.876529	0.0001	0.0001	0.0001	7280.75	12.8299	3.95303e-27	up	yes
107820343	XM_016646608.1	PREDICTED: phosphoglycerate mutase-like protein AT74H [Nicotiana tabacum]	6.40436	9.02025	9.32574	0.949545	0.758714	0.685291	10.3404	3.37023	4.27401e-27	up	yes
gene41073	gene41073	PREDICTED: sphingolipid delta(4)-desaturase DES1-like [Nicotiana tomentosiformis]	20.478	24.3796	24.6223	2.70811	4.75767	2.08048	7.27823	2.86359	4.40686e-27	up	yes
107826099	XM_016653049.1	PREDICTED: probable inactive receptor kinase At1g27190 [Nicotiana tabacum]	1.14407	1.25733	0.885772	4.4109	4.96153	5.41576	0.222283	-2.16953	4.89829e-27	down	yes
107764995	XR_001643354.1	Extensin-3 [Capsicum annuum]	12.5002	20.9812	11.2875	1.14178	1.01228	1.28532	13.0166	3.70228	5.4921e-27	up	yes
107793818	XM_016616260.1	PREDICTED: extensin-2-like, partial [Nicotiana sylvestris]	24.6904	37.3796	36.549	4.13024	2.88373	1.68148	11.3414	3.50353	5.67953e-27	up	yes
107782067	XM_016602896.1	PREDICTED: aldehyde dehydrogenase family 2 member B7, mitochondrial-like [Nicotiana sylvestris]	5.44925	8.78677	8.53556	0.83857	1.20437	0.699962	8.30201	3.05346	5.98096e-27	up	yes
107829060	XM_016656491.1	PREDICTED: beta-fructofuranosidase, insoluble isoenzyme 1 [Nicotiana tomentosiformis]	4.49633	6.91204	4.15753	0.552587	0.748999	0.516876	8.55993	3.0976	7.64495e-27	up	yes
107789581	XM_016611416.1	PREDICTED: uncharacterized protein LOC104086387 [Nicotiana tomentosiformis]	2.0256	2.79429	3.03161	15.2406	12.1707	10.865	0.205127	-2.28541	7.75971e-27	down	yes
107783965	XM_016604996.1	PREDICTED: probable inositol transporter 2 [Nicotiana tabacum]	8.61223	9.09776	9.51705	1.0624	1.91751	1.74187	5.76627	2.52764	9.4605e-27	up	yes
107793668	XM_016616063.1	bifunctional epoxide hydrolase 2-like [Nicotiana tabacum]	43.4794	65.5262	58.1801	0.732151	3.83719	1.77334	26.3588	4.72022	9.60937e-27	up	yes
107771201	XM_016590542.1	PREDICTED: probable acyl-activating enzyme 1, peroxisomal [Nicotiana tomentosiformis]	0.614596	1.35603	0.960545	0.0001	0.0001	0.0001	9770.56	13.2542	1.20955e-26	up	yes
107779732	XM_016600213.1	PREDICTED: rust resistance kinase Lr10-like [Nicotiana tabacum]	3.29559	3.22907	3.27861	0.221484	0.47719	0.247449	10.3615	3.37316	1.29005e-26	up	yes
107780502	XM_016601052.1	putative WRKY transcription factor 11 [Nicotiana tabacum]	4.67754	5.36336	4.34787	0.217796	0.488962	0.209419	15.7052	3.97317	1.30588e-26	up	yes
107817306	XM_016643108.1	PREDICTED: endoglucanase 3-like [Nicotiana sylvestris]	1.02046	1.5764	1.22131	0.0001	0.026854	0.0001	141.131	7.14089	1.41805e-26	up	yes
107828713	XM_016656078.1	PREDICTED: uncharacterized protein LOC107828713 [Nicotiana tabacum]	13.9918	20.704	15.1319	0.566923	1.88888	0.696601	15.8063	3.98243	1.57182e-26	up	yes
107793705	XM_016616111.1	PREDICTED: pathogenesis-related protein 5-like [Nicotiana tabacum]	1.62162	2.23676	2.21966	0.0001	0.0001	0.0001	20260.1	14.3064	1.73667e-26	up	yes
107825557	XM_016652429.1	PREDICTED: probable glutathione S-transferase [Nicotiana sylvestris]	0.86512	1.90042	1.49259	0.0001	0.0001	0.0001	14193.8	13.793	1.82472e-26	up	yes
107795119	XM_016617704.1	PREDICTED: uncharacterized protein LOC104231083 [Nicotiana sylvestris]	1.14822	1.87675	1.74529	0.0001	0.0001	0.0001	15900.9	13.9568	1.84903e-26	up	yes
107782051	XM_016602884.1	PREDICTED: putative receptor-like protein kinase At1g72540 [Nicotiana tabacum]	0.619166	1.0689	1.10613	0.0001	0.0001	0.0001	9313.99	13.1852	2.007e-26	up	yes
107767781	XM_016586871.1	PREDICTED: putative late blight resistance protein homolog R1A-3 [Nicotiana tomentosiformis]	0.644432	0.700147	0.718292	0.0001	0.015876	0.0001	128.32	7.0036	2.17985e-26	up	yes
107765997	XM_016584706.1	PREDICTED: rust resistance kinase Lr10-like [Nicotiana tabacum]	0.840513	1.15963	1.28127	0.0001	0.0001	0.020306	160.022	7.32213	2.37384e-26	up	yes
107830178	XM_016657656.1	PREDICTED: cysteine-rich receptor-like protein kinase 2 [Nicotiana sylvestris]	8.98447	10.9563	10.4791	0.517075	1.54949	0.698044	11.0034	3.45987	2.39641e-26	up	yes
107797844	XM_016620769.1	PREDICTED: calcium-binding protein KIC-like [Nicotiana tabacum]	8.53393	13.973	13.5271	1.04549	1.704	1.2964	8.90633	3.15483	2.52105e-26	up	yes
107808120	XM_016632607.1	PREDICTED: palmitoyl-monogalactosyldiacylglycerol delta-7 desaturase, chloroplastic-like [Nicotiana tabacum]	29.9027	24.5891	19.204	130.353	97.9736	91.3192	0.230554	-2.11682	2.61993e-26	down	yes
107787789	XM_016609395.1	PREDICTED: acylsugar acyltransferase 3-like [Nicotiana tabacum]	4.89492	3.11018	0.778554	0.0001	0.0001	0.0001	29278.8	14.8376	2.82685e-26	up	yes
107768016	XM_016587115.1	PREDICTED: premnaspirodiene oxygenase-like [Nicotiana sylvestris]	2.73327	4.19116	2.77448	0.138047	0.198739	0.109318	21.7414	4.44237	3.01704e-26	up	yes
107761725	XM_016579985.1;XM_016579986.1	PREDICTED: putative methylesterase 11, chloroplastic [Nicotiana tomentosiformis];PREDICTED: putative methylesterase 11, chloroplastic isoform X2 [Nicotiana tabacum]	0.930817	1.55046	0.7282	0.0001	0.0001	0.0001	10698.3	13.3851	3.13969e-26	up	yes
107761701	XM_016579953.1;XM_016579954.1	PREDICTED: endonuclease 2-like isoform X1 [Nicotiana tabacum];PREDICTED: endonuclease 2-like isoform X2 [Nicotiana tabacum]	1.08126	1.9994	2.82165	0.0001	0.0001	0.0001	19674.3	14.264	3.85304e-26	up	yes
107786526	XM_016608015.1	PREDICTED: omega-3 fatty acid desaturase, endoplasmic reticulum isoform X1 [Nicotiana attenuata]	5.98086	7.07683	5.68946	29.2586	20.4503	21.3418	0.263856	-1.92218	4.15796e-26	down	yes
107812015	XM_016637030.1;XM_016637038.1	PREDICTED: uncharacterized protein LOC104115876 [Nicotiana tomentosiformis];PREDICTED: uncharacterized protein LOC107812015 [Nicotiana tabacum]	4.0254	2.74069	4.03159	0.142294	0.420908	0.191814	14.3013	3.83807	4.48625e-26	up	yes
107814820	XM_016640284.1	PREDICTED: 21 kDa protein-like [Nicotiana tomentosiformis]	5.97064	15.2121	15.3988	0.0001	0.305092	0.136441	82.8325	6.37213	4.63832e-26	up	yes
107825701	XM_016652591.1	PREDICTED: putative pectinesterase/pectinesterase inhibitor 26 [Nicotiana tabacum]	2.61965	1.91246	1.54834	0.0001	0.0001	0.0001	20268.2	14.3069	5.14918e-26	up	yes
107788559	XM_016610234.1	PREDICTED: phosphoethanolamine N-methyltransferase-like [Nicotiana tabacum]	10.8223	8.555	4.58777	62.2469	42.954	56.9481	0.147797	-2.75832	5.32098e-26	down	yes
107782913	XR_001647353.1	PREDICTED: MLO-like protein 6 [Solanum tuberosum]	1.53399	3.065	1.76048	0.0001	0.0001	0.0001	21198.2	14.3717	5.77437e-26	up	yes
107763524	XR_001643036.1	PREDICTED: uncharacterized protein LOC104240059 [Nicotiana sylvestris]	2.39828	2.4905	2.31661	0.0001	0.0001	0.0001	24018	14.5518	6.36598e-26	up	yes
107819609	XM_016645730.1	PREDICTED: cytochrome b561 and DOMON domain-containing protein At5g47530-like [Nicotiana tomentosiformis]	3.95787	5.69222	2.99754	0.302047	0.232754	0.334737	14.5452	3.86247	6.49719e-26	up	yes
gene50233	gene50233	PREDICTED: zeaxanthin epoxidase, chloroplastic-like isoform X2 [Nicotiana sylvestris]	0.769004	1.39526	0.922308	0.0001	0.0001	0.0001	10288.6	13.3288	6.68024e-26	up	yes
107781172	XM_016601832.1	PREDICTED: probable UDP-arabinose 4-epimerase 2 [Nicotiana attenuata]	6.52652	8.51331	10.0778	1.18684	1.43933	1.07402	6.78819	2.76303	7.48013e-26	up	yes
107799728	XM_016622868.1	PREDICTED: transcription factor bHLH71 isoform X1 [Nicotiana tomentosiformis]	0.0001	0.119118	0.0001	7.07123	3.32472	3.19814	0.0087772	-6.83202	8.08249e-26	down	yes
107823421	XM_016650062.1;XM_016650068.1;XM_016650074.1;XM_016650080.1;XM_016650087.1	PREDICTED: probable vacuolar amino acid transporter YPQ3 [Nicotiana sylvestris];PREDICTED: probable vacuolar amino acid transporter YPQ3 isoform X2 [Nicotiana tabacum];PREDICTED: probable vacuolar amino acid transporter YPQ3 isoform X3 [Nicotiana tabacum];PREDICTED: uncharacterized protein LOC107823421 isoform X4 [Nicotiana tabacum]	2.00898	1.59386	1.21399	7.25292	8.25707	6.42195	0.219627	-2.18687	8.19695e-26	down	yes
107798500	XM_016621507.1	PREDICTED: uncharacterized protein LOC107798500 [Nicotiana tabacum]	10.7157	12.2935	10.0971	41.1248	32.4834	38.6137	0.295008	-1.76118	9.31182e-26	down	yes
107772254	XM_016591749.1;XR_001645029.1	PREDICTED: probable protein phosphatase 2C 5 [Nicotiana sylvestris]	23.1576	20.9305	16.9124	60.5986	84.4963	63.3499	0.292646	-1.77277	9.69341e-26	down	yes
gene33717	gene33717	PREDICTED: LOW QUALITY PROTEIN: protein argonaute 1-like [Nicotiana sylvestris]	10.1507	10.3576	12.6071	2.57483	2.70818	2.31961	4.3558	2.12294	1.00996e-25	up	yes
107827649	XM_016654825.1;XM_016654824.1;XM_016654826.1	PREDICTED: uncharacterized protein LOC104223950 isoform X2 [Nicotiana sylvestris];PREDICTED: uncharacterized protein LOC104223950 isoform X1 [Nicotiana sylvestris]	6.84928	7.87189	7.35498	1.44921	1.84349	1.61716	4.49628	2.16873	1.0245e-25	up	yes
107785691	XM_016607056.1	PREDICTED: TMV resistance protein N-like [Nicotiana tabacum]	16.4726	24.9417	23.8702	2.24246	3.47344	3.84351	6.82934	2.77175	1.09506e-25	up	yes
107772553	XM_016592051.1	PREDICTED: defensin J1-2 [Nicotiana sylvestris]	49.9584	67.2159	79.0043	13.2076	11.0435	9.6495	5.78687	2.53278	1.13323e-25	up	yes
107806561	XM_016630731.1	PREDICTED: palmitoyl-monogalactosyldiacylglycerol delta-7 desaturase, chloroplastic [Nicotiana tomentosiformis]	29.0837	21.2056	26.0948	114.924	90.1547	91.0726	0.257923	-1.95499	1.14263e-25	down	yes
107782000	XM_016602831.1	PREDICTED: importin-5-like [Nicotiana tabacum]	0.651776	0.951053	1.1225	0.026676	0.019486	0.010924	47.7408	5.57715	1.27078e-25	up	yes
107759552	XM_016577516.1	PREDICTED: scarecrow-like protein 32 [Nicotiana tomentosiformis]	0.653814	0.69338	0.711519	4.26889	3.11471	4.12157	0.178938	-2.48247	1.39743e-25	down	yes
107792839	XM_016615089.1	PREDICTED: probable LRR receptor-like serine/threonine-protein kinase At4g08850 [Nicotiana tabacum]	18.1423	21.3	13.4329	0.671649	1.91462	0.544006	16.8915	4.07823	1.40771e-25	up	yes
107805232	XM_016629231.1	PREDICTED: leucine-rich repeat receptor-like serine/threonine/tyrosine-protein kinase SOBIR1 [Nicotiana tabacum]	4.32242	4.96378	3.93014	0.035452	0.232153	0.233319	26.3839	4.72159	1.47341e-25	up	yes
107799891	XM_016623021.1	PREDICTED: uncharacterized protein LOC107799891 [Nicotiana tabacum]	0.7285	1.11905	1.26535	0.0001	0.0001	0.0001	10376.3	13.341	1.6037e-25	up	yes
107778673	XM_016598961.1	PREDICTED: uncharacterized protein LOC107778673 [Nicotiana tabacum]	0.512997	0.695672	0.626351	0.0001	0.0001	0.0001	6116.73	12.5785	1.66124e-25	up	yes
107771327	XM_016590678.1	PREDICTED: receptor-like protein 12 [Nicotiana tabacum]	3.61776	4.57017	3.3911	0.23078	0.590522	0.2677	10.6327	3.41044	1.88037e-25	up	yes
107796049	XM_016618763.1;XM_016618764.1;XM_016618765.1	PREDICTED: probable RNA-dependent RNA polymerase 5 isoform X1 [Nicotiana tabacum];PREDICTED: probable RNA-dependent RNA polymerase 5 isoform X2 [Nicotiana tabacum];PREDICTED: probable RNA-dependent RNA polymerase 5 isoform X3 [Nicotiana tabacum]	2.3682	4.75662	4.01094	0.33428	0.47901	0.474669	8.64605	3.11204	1.9008e-25	up	yes
107807573	XM_016631985.1	PREDICTED: pathogenesis-related genes transcriptional activator PTI5-like [Nicotiana tabacum]	5.0384	6.86697	3.39365	0.164985	0.149198	0.25388	26.9319	4.75124	2.08126e-25	up	yes
107805722	XM_016629792.1	PREDICTED: F-box protein At5g07610-like [Nicotiana tabacum]	1.30843	1.07329	0.639726	0.0001	0.0001	0.0001	10071.5	13.298	2.24752e-25	up	yes
107770478	XM_016589792.1	PREDICTED: auxin-binding protein ABP19a-like [Nicotiana tabacum]	11.5258	11.6423	8.64784	64.3782	41.5686	38.373	0.220454	-2.18145	2.8019e-25	down	yes
107825512	XM_016652372.1	PREDICTED: auxin-induced protein 15A-like [Nicotiana tomentosiformis]	6.81724	5.09968	3.94962	26.9122	20.7761	23.8103	0.221914	-2.17193	2.81445e-25	down	yes
107782257	XM_016603124.1	PREDICTED: histone deacetylase HDT1-like [Nicotiana sylvestris]	58.7298	66.4868	41.6068	340.74	225.02	223.937	0.21125	-2.24298	3.06337e-25	down	yes
107782731	XM_016603660.1;XM_016603661.1;XM_016603662.1	PREDICTED: LEAF RUST 10 DISEASE-RESISTANCE LOCUS RECEPTOR-LIKE PROTEIN KINASE-like 1.1 isoform X1 [Nicotiana tabacum];PREDICTED: LEAF RUST 10 DISEASE-RESISTANCE LOCUS RECEPTOR-LIKE PROTEIN KINASE-like 1.1 isoform X2 [Nicotiana tabacum]	6.31802	7.36053	5.89189	0.496512	1.24059	0.583925	8.4318	3.07584	3.19839e-25	up	yes
107762040	XM_016580347.1	PREDICTED: ankyrin repeat-containing protein At2g01680-like [Nicotiana tabacum]	0.628696	0.986798	0.758963	0.0001	0.0001	0.0001	7914.86	12.9503	3.30551e-25	up	yes
107825548	XM_016652421.1	PREDICTED: probable glutathione S-transferase [Nicotiana sylvestris]	1.68928	3.13426	2.65406	0.049194	0.0001	0.0001	151.387	7.2421	3.47194e-25	up	yes
107762834	XM_016581231.1	PREDICTED: lamin-like protein [Nicotiana sylvestris]	7.20653	7.97491	9.69817	36.5509	30.0517	26.7629	0.266475	-1.90793	3.60447e-25	down	yes
107806486	XM_016630644.1	PREDICTED: pelargonidin 3-O-(6-caffeoylglucoside) 5-O-(6-O-malonylglucoside) 4'''-malonyltransferase-like [Nicotiana tomentosiformis]	0.925351	2.97875	1.06919	0.0001	0.0001	0.0001	16577.6	14.017	3.86866e-25	up	yes
107771422	XM_016590781.1	PREDICTED: rust resistance kinase Lr10-like [Nicotiana tabacum]	2.98181	3.19983	2.91336	0.324029	0.470169	0.301182	8.30306	3.05364	3.89364e-25	up	yes
107831331	XM_016659092.1	PREDICTED: LOB domain-containing protein 30-like [Nicotiana tabacum]	0.93736	0.845426	1.23024	0.0001	0.0001	0.0001	10043.4	13.294	4.38451e-25	up	yes
107793624	XM_016616014.1;XM_016616015.1	PREDICTED: uncharacterized protein LOC104226986 [Nicotiana sylvestris];PREDICTED: uncharacterized protein LOC107793624 isoform X2 [Nicotiana tabacum]	9.61403	14.1466	12.8924	2.15278	2.17583	1.62477	6.15667	2.62215	4.63726e-25	up	yes
107805343	XM_016629375.1	PREDICTED: monocopper oxidase-like protein SKU5 [Nicotiana sylvestris]	5.87037	6.61212	4.55719	28.5301	20.071	19.9046	0.248734	-2.00732	4.77121e-25	down	yes
107784796	XM_016605979.1	PREDICTED: sugar transport protein 13-like [Nicotiana tabacum]	4.30428	9.20137	9.06463	0.276262	0.755291	0.433058	15.4104	3.94583	4.84816e-25	up	yes
107780691	XM_016601259.1	PREDICTED: uncharacterized protein LOC104120046 [Nicotiana tomentosiformis]	7.09774	9.76046	7.67376	1.72968	1.87427	1.52528	4.78278	2.25785	4.98823e-25	up	yes
107786171	XM_016607623.1	PREDICTED: G-type lectin S-receptor-like serine/threonine-protein kinase At1g11330 [Nicotiana tabacum]	0.296158	0.645711	0.676495	0.0001	0.0001	0.0001	5394.55	12.3973	5.35809e-25	up	yes
107789972	XM_016611854.1	aquaporin PIP2-7 [Nicotiana tabacum]	33.045	30.2665	22.5019	178.189	104.842	128.024	0.208764	-2.26006	5.63451e-25	down	yes
107770821	XM_016590153.1	PREDICTED: L-ascorbate oxidase homolog [Nicotiana tabacum]	0.535913	0.782193	0.543638	0.0001	0.0001	0.0001	6205.81	12.5994	6.1998e-25	up	yes
gene22678	gene22678	PREDICTED: receptor-like protein 12 [Nicotiana attenuata]	1.07872	1.50613	1.16019	0.076103	0.046917	0.034844	23.7232	4.56823	7.73554e-25	up	yes
107796110	XM_016618839.1	PREDICTED: rust resistance kinase Lr10-like [Nicotiana tabacum]	4.63202	4.82827	4.34656	0.571618	0.842229	0.77503	6.30773	2.65712	7.86875e-25	up	yes
107785215	XM_016606466.1	PREDICTED: ribulose bisphosphate carboxylase small chain S41, chloroplastic-like [Nicotiana tabacum]	24.4669	25.1901	23.914	216.887	99.3096	131.546	0.164315	-2.60546	7.96822e-25	down	yes
107816774	XM_016642517.1;XM_016642516.1;XM_016642519.1;XM_016642518.1	PREDICTED: vacuolar amino acid transporter 1-like isoform X2 [Nicotiana tomentosiformis];PREDICTED: vacuolar amino acid transporter 1-like isoform X2 [Nicotiana tabacum]	6.38042	4.66035	2.99287	36.6729	27.9913	21.3862	0.163086	-2.61629	9.90175e-25	down	yes
107805071	XM_016629049.1	PREDICTED: putative glucose-6-phosphate 1-epimerase [Nicotiana sylvestris]	23.9071	35.9308	32.4239	6.54809	6.97474	6.8504	4.52858	2.17906	1.00576e-24	up	yes
107832548	XM_016660411.1	PREDICTED: putative UPF0481 protein At3g02645 [Nicotiana sylvestris]	1.07066	2.72917	0.733946	0.0001	0.0001	0.0001	15112.6	13.8835	1.03368e-24	up	yes
107793359	XM_016615689.1	PREDICTED: UDP-glycosyltransferase 86A1-like [Nicotiana tabacum]	12.0587	14.7904	10.9541	1.14912	2.62994	1.94301	6.60655	2.7239	1.046e-24	up	yes
107781832	XM_016602621.1	PREDICTED: ABC transporter G family member 6 [Nicotiana tomentosiformis]	0.391963	0.473932	0.472042	0.0001	0.0001	0.0001	4459.79	12.1228	1.05237e-24	up	yes
107813509	XM_016638783.1	PREDICTED: 14 kDa proline-rich protein DC2.15-like [Nicotiana tabacum]	2.02428	10.836	14.1259	0.050231	0.0001	0.0001	535.11	9.06369	1.1268e-24	up	yes
107801492	XM_016624823.1	PREDICTED: chitinase 2-like [Nicotiana tomentosiformis]	1.07454	1.46811	0.997648	0.0001	0.0001	0.0001	11801	13.5266	1.1537e-24	up	yes
107809141	XM_016633737.1	PREDICTED: protein HYPER-SENSITIVITY-RELATED 4-like [Nicotiana tabacum]	2.74515	4.9773	3.28728	0.242441	0.24061	0.301182	14.0389	3.81135	1.15918e-24	up	yes
gene35747	gene35747	PREDICTED: uncharacterized protein LOC104094747 isoform X2 [Nicotiana tomentosiformis]	3.66069	3.95288	12.4143	0.0001	0.0001	0.0001	66759.6	16.0267	1.17513e-24	up	yes
107789868	XM_016611776.1	PREDICTED: secoisolariciresinol dehydrogenase-like [Nicotiana tabacum]	2.89121	6.8364	5.67805	0.132256	0.255644	0.07599	33.2097	5.05353	1.28245e-24	up	yes
107818458	XM_016644485.1	PREDICTED: putative receptor-like protein kinase At1g72540 [Nicotiana sylvestris]	0.588696	1.11292	0.778904	0.0001	0.0001	0.0001	8268.4	13.0134	1.32949e-24	up	yes
107819573	XM_016645694.1	PREDICTED: superoxide dismutase [Fe], chloroplastic-like [Nicotiana tabacum]	4.10492	4.90687	2.57252	27.5576	16.7166	19.1401	0.182677	-2.45264	1.42236e-24	down	yes
107763169	XM_016581633.1	salicylate carboxymethyltransferase-like [Nicotiana tabacum]	7.59865	10.9919	7.70635	0.674331	1.0613	0.314541	12.8267	3.68107	1.44677e-24	up	yes
107795777	XM_016618474.1;XM_016618466.1	PREDICTED: HVA22-like protein c isoform X2 [Nicotiana tomentosiformis];PREDICTED: HVA22-like protein c isoform X1 [Nicotiana tomentosiformis]	1.4271	1.94282	3.17638	0.0001	0.0001	0.0001	21821	14.4134	1.53362e-24	up	yes
107784212	XM_016605295.1	PREDICTED: uncharacterized protein At4g26485-like [Nicotiana tabacum]	5.63558	6.8176	5.65114	0.296595	0.838501	0.534389	10.8443	3.43886	1.64869e-24	up	yes
gene12983	gene12983	leucine-rich repeat receptor-like serinethreonine/tyrosine-protein kinase sobir1 [Nicotiana attenuata]	3.55428	3.89029	3.76052	0.234274	0.550525	0.301355	10.3163	3.36685	1.66823e-24	up	yes
107807494	XM_016631900.1	PREDICTED: pelargonidin 3-O-(6-caffeoylglucoside) 5-O-(6-O-malonylglucoside) 4'''-malonyltransferase-like [Nicotiana sylvestris]	0.795622	2.15106	0.97739	0.0001	0.0001	0.0001	13080.2	13.6751	1.72016e-24	up	yes
107796125	XM_016618859.1	PREDICTED: carboxyvinyl-carboxyphosphonate phosphorylmutase, chloroplastic [Nicotiana attenuata]	1.37599	2.37882	1.28373	17.8881	8.39482	18.1162	0.113483	-3.13946	1.75739e-24	down	yes
107820479	XM_016646768.1;XM_016646769.1	PREDICTED: vacuolar amino acid transporter 1-like [Nicotiana sylvestris]	4.82527	2.69576	2.65953	26.9432	17.0808	17.1624	0.166386	-2.58739	1.98468e-24	down	yes
107821935	XM_016648406.1	PREDICTED: probable acyl-activating enzyme 2 [Nicotiana tabacum]	0.67745	1.14666	1.48354	0.0001	0.0001	0.0001	11025.5	13.4286	2.01336e-24	up	yes
107789671	XM_016611529.1	PREDICTED: secoisolariciresinol dehydrogenase-like [Nicotiana tabacum]	3.68047	6.08802	6.48731	0.136408	0.176198	0.0001	51.9843	5.7	2.06763e-24	up	yes
107792075	XM_016614263.1	PREDICTED: glucomannan 4-beta-mannosyltransferase 9-like [Nicotiana tabacum]	0.824021	0.894922	0.39691	6.00986	3.79668	5.12108	0.141741	-2.81867	2.07222e-24	down	yes
107831934	XM_016659730.1	PREDICTED: receptor-like protein 12 [Nicotiana tabacum]	0.941898	0.875184	0.747084	0.013607	0.038208	0.035181	29.4745	4.8814	2.38759e-24	up	yes
107815639	XM_016641254.1	PREDICTED: uncharacterized protein LOC104232480 [Nicotiana sylvestris]	1.08687	1.37552	0.945789	0.0001	0.0001	0.0001	11360.6	13.4717	2.51177e-24	up	yes
107816910	XM_016642657.1	PREDICTED: uncharacterized protein LOC107816910 [Nicotiana tabacum]	6.51568	10.0713	10.6319	0.705093	0.837743	0.490267	13.3879	3.74286	2.5186e-24	up	yes
107781207	XM_016601877.1;XM_016601876.1	PREDICTED: tetraspanin-19-like [Nicotiana tabacum]	12.3954	16.1167	14.8221	1.6868	2.97044	1.43405	7.11414	2.83069	2.64784e-24	up	yes
107781359	XM_016602052.1	PREDICTED: probable LRR receptor-like serine/threonine-protein kinase At3g47570 [Nicotiana tabacum]	9.14704	8.83919	7.61916	1.3145	2.29442	1.21911	5.30349	2.40694	2.76961e-24	up	yes
107816832	XM_016642573.1	PREDICTED: F-box protein At5g07610-like [Nicotiana tomentosiformis]	1.34809	2.1536	1.85549	0.049707	0.0001	0.0001	107.343	6.74609	2.80061e-24	up	yes
107800833	XM_016624074.1	PREDICTED: LEAF RUST 10 DISEASE-RESISTANCE LOCUS RECEPTOR-LIKE PROTEIN KINASE-like 2.4 [Nicotiana tabacum]	0.480832	0.61172	0.441462	0.0001	0.0001	0.0001	5113.38	12.3201	2.8877e-24	up	yes
107767796	XM_016586888.1;XM_016586889.1	PREDICTED: carbonic anhydrase, chloroplastic-like [Nicotiana tomentosiformis]	4.46553	11.469	6.73874	0.328853	0.590815	0.457323	16.4658	4.0414	3.00103e-24	up	yes
107822011	XM_016648505.1	PREDICTED: uncharacterized protein LOC107822011 [Nicotiana tabacum]	1.04775	2.32895	0.999612	0.0001	0.0001	0.0001	14587.7	13.8325	3.23775e-24	up	yes
107806268	XM_016630390.1	PREDICTED: 7-deoxyloganetin glucosyltransferase-like [Nicotiana sylvestris]	5.93941	4.76569	5.39868	0.389869	0.767608	0.761433	8.39214	3.06904	3.78044e-24	up	yes
107769887	XM_016589143.1	PREDICTED: cysteine-rich repeat secretory protein 3-like isoform X1 [Nicotiana tomentosiformis]	1.76505	1.48933	0.664452	10.8122	8.64837	7.85763	0.143451	-2.80137	4.21712e-24	down	yes
107792716	XM_016614952.1	PREDICTED: suppressor of disruption of TFIIS [Nicotiana tomentosiformis]	48.7498	64.2452	54.4613	11.3584	15.6348	12.5571	4.234	2.08202	4.64733e-24	up	yes
107776687	XM_016596597.1;XM_016596598.1	PREDICTED: tetraspanin-19-like [Nicotiana tabacum]	40.6046	58.6813	57.4978	4.1024	10.0436	4.87344	8.24334	3.04323	4.91571e-24	up	yes
107825018	XM_016651846.1;XM_016651847.1	PREDICTED: 5-epiaristolochene 1,3-dihydroxylase-like [Nicotiana sylvestris];PREDICTED: 5-epiaristolochene 1,3-dihydroxylase-like isoform X2 [Nicotiana tabacum]	2.32753	3.18162	1.98619	0.0899438	0.201972	0.0599296	21.3029	4.41298	5.65616e-24	up	yes
107823326	XM_016649949.1;XM_016649950.1	PREDICTED: probable receptor-like protein kinase At1g67000 isoform X1 [Nicotiana sylvestris];PREDICTED: probable receptor-like protein kinase At1g67000 isoform X2 [Nicotiana sylvestris]	1.15948	1.97752	2.61305	0.0001	0.055532	0.03276	65.0516	6.02351	5.85969e-24	up	yes
107786872	XM_016608374.1	PREDICTED: LRR receptor-like serine/threonine-protein kinase EFR [Nicotiana tabacum]	7.40505	7.39125	5.70159	0.970174	1.66459	1.16367	5.3964	2.432	5.93256e-24	up	yes
107797488	XM_016620389.1	PREDICTED: leucine-rich repeat receptor-like tyrosine-protein kinase PXC3 [Nicotiana tabacum]	11.5354	13.2665	10.713	1.87005	3.32981	2.52285	4.59876	2.20125	5.94639e-24	up	yes
107796351	XM_016619110.1	PREDICTED: proteinase inhibitor I-B-like [Nicotiana tabacum]	3.77385	15.9874	2.9376	0.0001	0.0001	0.0001	75662.9	16.2073	6.03193e-24	up	yes
107783787	XM_016604804.1	PREDICTED: transcription factor bHLH66-like [Nicotiana sylvestris]	7.36089	9.66221	10.8836	1.80889	1.52557	1.47996	5.79647	2.53517	6.54397e-24	up	yes
107774542	XM_016594094.1	PREDICTED: probable RNA-dependent RNA polymerase 5 [Nicotiana tabacum]	3.68664	5.44867	3.95879	0.289863	0.73329	0.510164	8.53972	3.09419	6.665e-24	up	yes
107760183	XM_016578197.1	PREDICTED: G-type lectin S-receptor-like serine/threonine-protein kinase SD2-5, partial [Nicotiana tabacum]	0.713144	1.46538	0.729819	0.0001	0.019378	0.0001	148.551	7.21482	6.69041e-24	up	yes
107826255	XM_016653222.1;XM_016653223.1;XM_016653224.1	PREDICTED: extensin-3-like isoform X1 [Nicotiana tabacum]	4.16393	12.1835	19.5776	0.325285	0.152675	0.098936	62.2729	5.96053	6.69433e-24	up	yes
107782626	XM_016603522.1	PREDICTED: protein EDS1L-like [Nicotiana tomentosiformis]	16.6436	22.2674	21.8375	1.57646	3.88105	1.64223	8.55645	3.09701	7.19921e-24	up	yes
107816125	XM_016641811.1	PREDICTED: G-type lectin S-receptor-like serine/threonine-protein kinase RLK1 [Nicotiana sylvestris]	0.522075	0.880996	0.373066	0.0001	0.0001	0.0001	5920.46	12.5315	9.20018e-24	up	yes
107830161	XM_016657639.1	PREDICTED: NAC domain-containing protein 21/22-like [Nicotiana tabacum]	1.82383	2.07996	2.36929	0.0001	0.073548	0.033603	58.4897	5.87011	9.70204e-24	up	yes
gene21250	gene21250	PREDICTED: LOW QUALITY PROTEIN: late blight resistance protein R1-A-like [Nicotiana sylvestris]	0.381092	0.365594	0.208234	0.0001	0.0001	0.0001	3183.07	11.6362	9.76067e-24	up	yes
107786866	XM_016608365.1	PREDICTED: probable pectate lyase 8 [Nicotiana sylvestris]	5.6793	5.36996	4.91004	19.2367	14.2421	18.2092	0.308762	-1.69543	1.03816e-23	down	yes
107805029	XM_016629000.1	PREDICTED: probable pectate lyase 5 [Nicotiana sylvestris]	5.49545	3.38762	5.0839	29.2274	17.2667	26.0313	0.19258	-2.37647	1.21649e-23	down	yes
107806416	XM_016630571.1	PREDICTED: fasciclin-like arabinogalactan protein 8 [Nicotiana sylvestris]	13.19	15.3647	14.0019	43.9904	42.4319	35.7103	0.348446	-1.52099	1.22905e-23	down	yes
107783470	XM_016604443.1	putative pectate lyase 1, partial [Nicotiana attenuata]	9.41181	7.83739	8.48314	47.4242	26.7522	45.4995	0.215017	-2.21748	1.56088e-23	down	yes
107794181	XM_016616651.1	PREDICTED: basic leucine zipper 61-like, partial [Nicotiana tabacum]	0.0001	0.0001	0.0001	1.00114	1.02924	0.706311	0.000109621	-13.1552	1.58083e-23	down	yes
107808090	XM_016632575.1	PREDICTED: boron transporter 4-like [Nicotiana sylvestris]	0.126922	0.209797	0.1172	1.83227	1.98686	1.40589	0.086874	-3.52493	1.71289e-23	down	yes
107814732	XM_016640183.1	PREDICTED: probable pectate lyase P18 [Nicotiana tabacum]	2.29769	4.55585	4.57382	0.0001	0.0001	0.095061	119.958	6.90639	1.84383e-23	up	yes
107818679	XM_016644715.1	PREDICTED: sugar transport protein 13-like [Nicotiana tabacum]	3.73631	7.77432	5.95505	0.324198	0.746871	0.444851	11.5215	3.52626	1.88205e-23	up	yes
107831577	XM_016659361.1	PREDICTED: G-type lectin S-receptor-like serine/threonine-protein kinase RLK1 [Nicotiana tabacum]	5.0671	8.55123	6.34234	1.01215	1.34627	1.08647	5.79429	2.53463	1.88253e-23	up	yes
107832487	XM_016660339.1	PREDICTED: uncharacterized protein LOC104218562 [Nicotiana sylvestris]	1.17172	1.81759	1.49164	0.0001	0.0001	0.0001	14936.5	13.8666	2.27935e-23	up	yes
107815575	XM_016641184.1;XM_016641185.1;XM_016641186.1	PREDICTED: ABC transporter C family member 14-like [Nicotiana sylvestris]	9.68047	14.4116	10.3853	1.49571	2.82971	1.72589	5.6975	2.51033	2.33593e-23	up	yes
107811262	XM_016636149.1	PREDICTED: bifunctional epoxide hydrolase 2-like [Nicotiana tomentosiformis]	17.0615	24.852	19.7562	2.22891	4.49394	2.06383	7.01853	2.81117	2.62594e-23	up	yes
107804389	XM_016628276.1	PREDICTED: lamin-like protein [Nicotiana tomentosiformis]	10.6498	9.47852	9.55527	34.0947	26.2099	34.0611	0.314559	-1.6686	2.64855e-23	down	yes
107786415	XM_016607882.1	PREDICTED: LOB domain-containing protein 15 [Nicotiana tomentosiformis]	0.990577	1.18226	1.84082	0.0001	0.0001	0.0001	13378.9	13.7077	2.65283e-23	up	yes
107766078	XM_016584791.1	putative UPF0481 protein At3g02645 [Nicotiana tabacum]	8.33809	13.5609	12.3293	0.598035	1.62351	1.35959	9.55796	3.2567	2.68946e-23	up	yes
107828285	XM_016655567.1	PREDICTED: beta-galactosidase 3-like [Nicotiana sylvestris]	2.61451	3.08549	1.55416	15.5584	9.15054	14.8032	0.183593	-2.44541	2.8406e-23	down	yes
107810629	XM_016635423.1	PREDICTED: receptor-like cytosolic serine/threonine-protein kinase RBK1 [Nicotiana sylvestris]	0.590279	0.260562	0.31118	2.82811	3.37368	3.56426	0.118986	-3.07114	2.94041e-23	down	yes
107803226	XM_016626866.1	PREDICTED: probable WRKY transcription factor 51 [Nicotiana sylvestris]	1.10607	1.68444	0.834877	0.0001	0.0001	0.0001	12084.6	13.5609	3.27822e-23	up	yes
107807623	XM_016632046.1	PREDICTED: cysteine-rich receptor-like protein kinase 10 [Nicotiana tabacum]	53.3816	74.5051	65.919	8.46237	16.2356	10.1556	5.56058	2.47523	3.28999e-23	up	yes
107830802	XM_016658455.1;XM_016658454.1	PREDICTED: pyruvate kinase 1, cytosolic isoform X2 [Nicotiana tomentosiformis];PREDICTED: pyruvate kinase 1, cytosolic-like isoform X1 [Nicotiana tabacum]	2.22616	3.37953	4.17396	0.280498	0.239366	0.251339	12.681	3.6646	3.37693e-23	up	yes
107759533	XM_016577500.1	PREDICTED: premnaspirodiene oxygenase-like [Nicotiana tabacum]	0.896811	3.01777	0.749698	0.0001	0.0001	0.0001	15547.6	13.9244	3.72136e-23	up	yes
107815042	XM_016640552.1;XM_016640551.1;XM_016640548.1;XM_016640549.1;XM_016640550.1	PREDICTED: nuclear transcription factor Y subunit A-10-like isoform X4 [Nicotiana tabacum];PREDICTED: nuclear transcription factor Y subunit A-10-like isoform X3 [Nicotiana tabacum];PREDICTED: nuclear transcription factor Y subunit A-10-like isoform X1 [Nicotiana tabacum];PREDICTED: nuclear transcription factor Y subunit A-10-like isoform X2 [Nicotiana tabacum]	14.6754	13.6644	12.775	2.92967	3.2046	3.77716	4.14821	2.05249	3.76668e-23	up	yes
107787119	XM_016608647.1	PREDICTED: L-ascorbate oxidase [Nicotiana tomentosiformis]	1.52924	2.27836	1.61496	0.096555	0.042435	0.041608	30.0256	4.90812	3.89928e-23	up	yes
107788399	XM_016610080.1	PREDICTED: stellacyanin [Nicotiana tomentosiformis]	2.49038	3.19915	2.29425	10.2289	10.4148	12.9912	0.237366	-2.07482	4.45658e-23	down	yes
107775984	XM_016595792.1	PREDICTED: annexin D4-like [Nicotiana tomentosiformis]	12.6605	23.9019	13.2101	1.8237	1.94485	2.76798	7.61451	2.92875	4.46743e-23	up	yes
107794887	XM_016617447.1	PREDICTED: G-type lectin S-receptor-like serine/threonine-protein kinase RLK1 [Nicotiana tabacum]	0.938283	1.49489	1.62034	0.038501	0.056248	0.016591	36.4066	5.18613	4.98618e-23	up	yes
107808676	XM_016633215.1	PREDICTED: expansin-A1-like [Nicotiana tomentosiformis]	48.8834	51.7071	40.8133	198.56	137.439	159.196	0.285551	-1.80818	5.05347e-23	down	yes
107779834	XM_016600331.1	PREDICTED: stromal 70 kDa heat shock-related protein, chloroplastic-like [Nicotiana tabacum]	4.48371	4.59462	5.17891	0.752665	1.08328	0.793016	5.42315	2.43913	5.24313e-23	up	yes
107797567	XM_016620466.1	PREDICTED: arabinosyltransferase RRA3-like [Nicotiana tabacum]	2.59349	2.51562	3.8053	0.088176	0.199157	0.050073	26.4204	4.72358	5.24753e-23	up	yes
107824802	XM_016651609.1	PREDICTED: uncharacterized protein LOC107824802 [Nicotiana tabacum]	1.68832	2.89447	3.86876	0.044659	0.079338	0.091466	39.2251	5.2937	5.2896e-23	up	yes
107767069	XM_016585982.1	PREDICTED: WAT1-related protein At2g37460-like isoform X1 [Nicotiana sylvestris]	2.8132	3.95616	3.07813	9.04968	11.03	10.9146	0.31772	-1.65417	5.41267e-23	down	yes
107773844	XM_016593270.1	PREDICTED: probable LRR receptor-like serine/threonine-protein kinase At3g47570 [Nicotiana tabacum]	24.1786	32.8184	42.6035	2.95581	6.14344	3.55542	7.87065	2.97648	5.4828e-23	up	yes
107770604	XM_016589928.1	PREDICTED: cysteine proteinase 15A-like [Nicotiana tabacum]	0.904074	0.745758	0.5999	0.0001	0.0001	0.0001	7499.11	12.8725	5.74323e-23	up	yes
107782895	XM_016603838.1	PREDICTED: premnaspirodiene oxygenase-like [Nicotiana tabacum]	2.82135	3.47591	2.20546	0.123436	0.157077	0.023166	27.999	4.8073	6.60916e-23	up	yes
107811037	XM_016635882.1	PREDICTED: strigolactone esterase D14-like [Nicotiana tabacum]	1.38352	0.961091	0.470035	8.15525	6.34966	8.16365	0.124165	-3.00967	6.8816e-23	down	yes
107816453	XM_016642176.1	suberization-associated anionic peroxidase-like precursor [Nicotiana tabacum]	10.9903	16.3062	22.4617	0.274575	0.0001	0.262258	92.6711	6.53405	7.15053e-23	up	yes
107817466	XM_016643296.1	PREDICTED: wall-associated receptor kinase 2-like [Nicotiana tabacum]	4.27191	4.78109	3.94776	0.483219	0.528465	0.17846	10.9237	3.44939	8.21776e-23	up	yes
107822736	XM_016649303.1	PREDICTED: RING-H2 finger protein ATL40-like [Nicotiana tabacum]	0.685221	1.27063	1.34971	0.0001	0.0001	0.0001	11018.5	13.4276	9.4291e-23	up	yes
107827030	XM_016654085.1;XM_016654084.1	PREDICTED: putative NAC domain-containing protein 94 isoform X2 [Nicotiana tabacum];PREDICTED: putative NAC domain-containing protein 94 isoform X1 [Nicotiana tabacum]	13.55	19.1922	18.5011	0.726574	2.53503	1.40677	10.9767	3.45638	1.08127e-22	up	yes
107790363	XM_016612282.1	PREDICTED: organ-specific protein S2-like [Nicotiana sylvestris]	7.45555	6.40833	6.79086	19.7263	26.3419	20.1347	0.311992	-1.68042	1.14492e-22	down	yes
107789767	XR_001648910.1		39.1645	131.458	65.841	5.24159	2.12396	4.03097	20.7487	4.37495	1.20753e-22	up	yes
107776214	XM_016596089.1	PREDICTED: benzyl alcohol O-benzoyltransferase-like [Nicotiana tabacum]	8.51806	10.1919	8.97164	1.75906	1.80315	2.30593	4.71728	2.23796	1.2436e-22	up	yes
107817156	XM_016642934.1	PREDICTED: uncharacterized protein LOC107817156 [Nicotiana tabacum]	7.07183	9.21374	6.83647	27.1399	21.4079	23.466	0.321078	-1.639	1.29719e-22	down	yes
107816124	XM_016641810.1	PREDICTED: G-type lectin S-receptor-like serine/threonine-protein kinase RLK1 [Nicotiana sylvestris]	3.26165	3.92511	3.11646	0.019169	0.215931	0.05101	36.0114	5.17038	1.45015e-22	up	yes
107783864	XM_016604894.1	flavonoid 3'-monooxygenase-like [Nicotiana tabacum]	2.38762	3.34796	2.61586	0.203877	0.250391	0.08888	15.376	3.94261	1.49917e-22	up	yes
107777406	XM_016597415.1	PREDICTED: AAA-ATPase At3g50940-like [Nicotiana tomentosiformis]	7.29425	12.6002	7.7078	0.300482	1.11532	0.481375	14.5491	3.86286	1.53391e-22	up	yes
107808721	XM_016633263.1	PREDICTED: glutathione S-transferase T3 [Nicotiana tabacum]	1.49185	2.51912	0.914324	0.0001	0.0001	0.0001	16417.7	14.003	1.53525e-22	up	yes
107779121	XM_016599462.1	PREDICTED: expansin-A4-like [Nicotiana sylvestris]	46.5351	33.2389	30.7344	223.843	124.381	203.764	0.200201	-2.32048	1.5516e-22	down	yes
107809352	XM_016633955.1	PREDICTED: acylsugar acyltransferase 3-like, partial [Nicotiana tabacum]	0.618883	1.35502	1.32076	0.0001	0.0001	0.0001	10982.2	13.4229	1.57848e-22	up	yes
107818402	XM_016644407.1;XM_016644408.1	PREDICTED: uncharacterized protein LOC107818402 isoform X1 [Nicotiana tabacum];PREDICTED: uncharacterized protein LOC107818402 isoform X2 [Nicotiana tabacum]	15.0437	13.7503	15.5525	2.4615	4.2739	2.91498	4.59531	2.20016	1.64183e-22	up	yes
107791887	XM_016614030.1	PREDICTED: beta-amyrin 28-oxidase-like [Nicotiana tabacum]	2.0051	1.59366	1.12192	0.0001	0.028531	0.050494	59.661	5.89872	1.76176e-22	up	yes
107766787	XM_016585635.1	PREDICTED: transcription factor bHLH63-like [Nicotiana tomentosiformis]	14.4432	9.13926	9.10212	33.4579	45.5296	41.3716	0.271559	-1.88066	1.88322e-22	down	yes
107787071	XM_016608591.1	cytochrome P450 71A6-like precursor [Nicotiana tabacum]	0.484481	1.05305	0.686193	0.0001	0.0001	0.0001	7412.41	12.8557	1.95219e-22	up	yes
107797026	XM_016619861.1	PREDICTED: rubisco accumulation factor 2, chloroplastic-like [Nicotiana sylvestris]	19.4471	16.9444	14.7298	51.8508	46.9518	53.6431	0.335341	-1.5763	1.95638e-22	down	yes
107826117	XM_016653065.1	PREDICTED: uncharacterized protein LOC107826117 [Nicotiana tabacum]	69.6865	106.34	82.6482	17.1149	22.0171	20.1054	4.36675	2.12656	2.0716e-22	up	yes
107760394	XM_016578439.1	PREDICTED: transcription factor MYB108-like [Nicotiana tabacum]	0.663488	1.12496	0.919253	0.0001	0.0001	0.0001	9025.68	13.1398	2.14998e-22	up	yes
107825174	XM_016652003.1	PREDICTED: S-norcoclaurine synthase-like [Nicotiana sylvestris]	1.10733	2.9262	2.24242	0.0001	0.0001	0.0001	20919.8	14.3526	2.63339e-22	up	yes
107814047	XM_016639372.1	PREDICTED: vegetative incompatibility protein HET-E-1-like [Nicotiana tabacum]	13.7758	19.2332	16.0463	3.0417	4.58973	3.73881	4.31437	2.10915	2.63588e-22	up	yes
107830020	XM_016657492.1;XM_016657493.1	PREDICTED: probable serine/threonine-protein kinase At1g18390 isoform X1 [Nicotiana sylvestris];PREDICTED: LEAF RUST 10 DISEASE-RESISTANCE LOCUS RECEPTOR-LIKE PROTEIN KINASE-like 1.2 isoform X2 [Nicotiana tabacum]	0.214052	0.299655	0.179814	0.0001	0.0001	0.0001	2311.74	11.1748	2.8443e-22	up	yes
107812998	XM_016638196.1	PREDICTED: expansin-A3-like [Nicotiana sylvestris]	14.0708	10.666	8.9609	84.9798	40.0369	71.5234	0.171454	-2.5441	2.93304e-22	down	yes
gene58199	gene58199	PREDICTED: probable leucine-rich repeat receptor-like protein kinase At1g35710, partial [Nicotiana sylvestris]	11.5295	15.2731	10.6642	0.171152	1.06289	0.438307	22.4037	4.48566	3.05658e-22	up	yes
107780280	XM_016600812.1	PREDICTED: leucine-rich repeat receptor-like tyrosine-protein kinase PXC3 [Nicotiana tabacum]	7.29406	9.97355	6.78542	1.37779	2.20829	1.54896	4.6841	2.22777	3.26956e-22	up	yes
107783329	XM_016604295.1	PREDICTED: uncharacterized protein LOC107783329 [Nicotiana tabacum]	63.082	97.188	97.582	16.5046	20.4226	18.1626	4.68058	2.22669	3.27613e-22	up	yes
107785987	XR_001648034.1	PREDICTED: uncharacterized protein LOC104228581, partial [Nicotiana sylvestris]	1.41499	0.681944	0.617009	6.47023	5.70239	5.22689	0.155978	-2.68059	3.29848e-22	down	yes
107780443	XM_016600992.1	PREDICTED: uncharacterized protein LOC107780443 [Nicotiana tabacum]	2.82942	3.1978	2.85835	0.237657	0.492589	0.506955	7.18199	2.84438	3.95083e-22	up	yes
107786501	XM_016607987.1	PREDICTED: protein RSI-1 [Nicotiana tomentosiformis]	13.4368	25.224	20.13	3.18076	2.23416	2.10104	7.82212	2.96756	4.39363e-22	up	yes
107794001	XM_016616448.1	PREDICTED: uncharacterized protein LOC104094747 isoform X1 [Nicotiana tomentosiformis]	3.68667	7.50505	7.12454	0.447227	0.249501	0.458111	15.8604	3.98736	4.47464e-22	up	yes
107829449	XM_016656903.1	PREDICTED: blue copper protein-like [Nicotiana sylvestris]	12.0278	21.0469	13.3773	1.10738	2.73147	1.5256	8.65924	3.11424	4.48452e-22	up	yes
107773802	XM_016593225.1	PREDICTED: aquaporin NIP1-1-like, partial [Nicotiana tabacum]	1.32489	4.52609	3.0723	0.0001	0.0001	0.0001	29744.3	14.8603	5.04314e-22	up	yes
107783197	XM_016604172.1	PREDICTED: L-ascorbate peroxidase 3, peroxisomal-like [Nicotiana tabacum]	0.667753	1.50378	0.9205	0.0001	0.0001	0.0001	10306.8	13.3313	5.17413e-22	up	yes
107827891	XM_016655118.1	PREDICTED: proteinase inhibitor I-B-like [Nicotiana tabacum]	2.74202	13.2272	2.78893	0.0001	0.0001	0.0001	62527.3	15.9322	5.65922e-22	up	yes
107798486	XM_016621491.1	PREDICTED: dual specificity protein kinase splA-like [Nicotiana tabacum]	0.805694	0.431656	0.548942	4.26902	3.1768	3.41966	0.164401	-2.60471	6.78744e-22	down	yes
107772018	XM_016591502.1	PREDICTED: putative late blight resistance protein homolog R1B-19 [Nicotiana tabacum]	1.38227	1.49611	1.05222	0.0001	0.0001	0.0001	13102	13.6775	6.80855e-22	up	yes
107812441	XM_016637538.1;XM_016637539.1	PREDICTED: protein GrpE-like isoform X1 [Nicotiana tabacum];PREDICTED: protein GrpE-like isoform X2 [Nicotiana tabacum]	35.11	34.2936	30.2037	118.858	87.5637	107.705	0.317093	-1.65702	6.85882e-22	down	yes
107787175	XM_016608707.1;XM_016608706.1;XM_016608708.1	PREDICTED: aldose 1-epimerase-like isoform X2 [Nicotiana tabacum];aldose 1-epimerase-like precursor [Nicotiana tabacum];PREDICTED: aldose 1-epimerase-like isoform X3 [Nicotiana tabacum]	6.6178	8.15967	9.78673	0.350769	1.06405	1.0069	10.1433	3.34246	7.16774e-22	up	yes
107799015	XM_016622078.1	PREDICTED: gibberellin receptor GID1B-like [Nicotiana tomentosiformis]	16.031	18.763	19.4849	2.74622	5.05248	2.65126	5.19418	2.37689	7.31165e-22	up	yes
107764805	XM_016583405.1	PREDICTED: ABC transporter A family member 11-like, partial [Nicotiana tabacum]	1.53424	1.95074	1.83962	0.124155	0.143209	0.133361	13.2874	3.73199	9.57064e-22	up	yes
107815182	XM_016640709.1	aquaporin PIP2-7-like [Nicotiana tabacum]	3.17788	5.79953	4.84214	42.5563	22.2723	21.8178	0.159494	-2.64843	9.79939e-22	down	yes
107808395	XM_016632916.1	PREDICTED: auxin-induced protein 15A-like [Nicotiana sylvestris]	1.67248	1.59625	0.950162	9.98456	6.45614	9.86717	0.160366	-2.64056	1.09003e-21	down	yes
107780189	XM_016600755.1	PREDICTED: probable calcium-binding protein CML36 [Nicotiana sylvestris]	66.9639	78.4824	74.3383	16.0534	22.785	18.5921	3.82697	1.9362	1.20521e-21	up	yes
107759023	XM_016576882.1	PREDICTED: extensin-2-like, partial [Nicotiana tabacum]	7.05171	10.3519	13.1623	1.05434	0.40278	0.3617	16.8054	4.07085	1.24147e-21	up	yes
107832849	XM_016660745.1	vacuolar-processing enzyme gamma-isozyme-like precursor [Nicotiana tabacum]	0.453878	0.749399	0.819145	0.0001	0.0001	0.0001	6741.41	12.7188	1.28149e-21	up	yes
107825623	XM_016652500.1	PREDICTED: glutamine synthetase PR-2-like, partial [Nicotiana tabacum]	1.43811	2.37724	2.47967	11.681	9.61028	9.50892	0.204382	-2.29066	1.32756e-21	down	yes
107768544	XM_016587670.1	PREDICTED: rho GTPase-activating protein 2 [Nicotiana sylvestris]	2.70496	2.01078	1.94451	13.1822	7.57082	9.62228	0.219265	-2.18925	1.54427e-21	down	yes
107767421	XM_016586430.1	PREDICTED: cytochrome P450 89A2-like [Nicotiana tabacum]	6.47526	5.89872	6.62062	1.04925	1.04134	1.41596	5.41688	2.43746	1.61018e-21	up	yes
107774330	XM_016593826.1	PREDICTED: protein LITTLE ZIPPER 2 [Nicotiana tomentosiformis]	1.0631	1.68684	1.42606	0.0001	0.0001	0.0001	13920	13.7649	1.66946e-21	up	yes
107771507	XM_016590882.1	PREDICTED: glutathione S-transferase U9-like [Nicotiana sylvestris]	22.9376	35.1002	25.8097	3.00883	3.2908	0.982739	11.5138	3.52529	1.71602e-21	up	yes
107801491	XM_016624822.1	PREDICTED: ornithine decarboxylase [Nicotiana tomentosiformis]	1.46255	3.40149	1.85255	0.088212	0.058034	0.051537	33.9594	5.08574	1.79188e-21	up	yes
107774747	XM_016594386.1;XM_016594389.1;XM_016594387.1;XM_016594388.1	PREDICTED: G-type lectin S-receptor-like serine/threonine-protein kinase CES101 isoform X1 [Nicotiana tabacum];PREDICTED: G-type lectin S-receptor-like serine/threonine-protein kinase CES101 isoform X4 [Nicotiana tabacum];PREDICTED: G-type lectin S-receptor-like serine/threonine-protein kinase CES101 isoform X2 [Nicotiana tabacum];PREDICTED: G-type lectin S-receptor-like serine/threonine-protein …	3.22198	4.09308	3.79368	0.428015	0.731466	0.760189	5.7868	2.53276	1.85986e-21	up	yes
107824229	XM_016650979.1	PREDICTED: uncharacterized protein LOC107824229 [Nicotiana tabacum]	29.1362	41.3149	41.2133	6.42063	10.2594	8.00048	4.52439	2.17772	1.98938e-21	up	yes
107801638	XM_016624990.1;XM_016624992.1;XM_016624991.1	PREDICTED: probable WRKY transcription factor 41 isoform X1 [Nicotiana tabacum];PREDICTED: probable WRKY transcription factor 41 isoform X3 [Nicotiana tabacum];PREDICTED: probable WRKY transcription factor 41 isoform X2 [Nicotiana tabacum]	14.5551	19.1503	17.4844	3.41053	4.95108	4.53246	3.97003	1.98915	1.99283e-21	up	yes
107773632	XM_016593037.1	PREDICTED: probable serine/threonine-protein kinase At1g18390 [Nicotiana sylvestris]	12.0711	13.68	12.0452	2.00226	3.77756	2.10077	4.79612	2.26187	2.03514e-21	up	yes
107830518	XM_016658110.1	PREDICTED: beta-xylosidase/alpha-L-arabinofuranosidase 2-like [Nicotiana tabacum]	10.3323	11.6473	11.3695	28.3976	32.075	27.6226	0.378557	-1.40142	2.08124e-21	down	yes
107805669	XM_016629742.1;XM_016629741.1	PREDICTED: 2-oxoisovalerate dehydrogenase subunit alpha 1, mitochondrial-like isoform X2 [Nicotiana tabacum];PREDICTED: 2-oxoisovalerate dehydrogenase subunit alpha 1, mitochondrial-like isoform X1 [Nicotiana sylvestris]	11.2576	17.0625	13.8605	2.56302	3.92706	2.65952	4.61012	2.2048	2.08529e-21	up	yes
107768131	XM_016587235.1	PREDICTED: uncharacterized protein LOC104224386 [Nicotiana sylvestris]	14.7839	17.9845	19.0768	2.9356	3.03363	1.6612	6.79453	2.76437	2.12217e-21	up	yes
107823043	XM_016649631.1	PREDICTED: mitochondrial phosphate carrier protein 3, mitochondrial-like [Nicotiana tomentosiformis]	1.18593	2.6213	2.14606	0.0001	0.059851	0.0001	99.1372	6.63135	2.24443e-21	up	yes
107806999	XM_016631271.1	PREDICTED: vegetative cell wall protein gp1-like [Nicotiana sylvestris]	30.5449	25.2771	38.7505	314.91	139.022	175.825	0.150173	-2.7353	2.28716e-21	down	yes
107810241	XM_016635000.1	PREDICTED: phospholipase A1-II 1-like [Nicotiana tabacum]	2.11691	3.4147	3.65076	0.22832	0.16231	0.26937	13.9127	3.79833	2.3784e-21	up	yes
107780607	XM_016601160.1	PREDICTED: endonuclease 2-like [Nicotiana tabacum]	0.562291	1.09814	1.24447	0.0001	0.0001	0.0001	9682.99	13.2412	2.4084e-21	up	yes
107831671	XM_016659456.1	PREDICTED: putative disease resistance protein RGA1 [Nicotiana tabacum]	1.91174	2.37924	2.45881	0.346653	0.432713	0.231876	6.67475	2.73871	2.8598e-21	up	yes
107782074	XM_016602903.1	PREDICTED: dihydroxy-acid dehydratase, chloroplastic-like [Nicotiana tabacum]	9.55462	9.59861	7.29636	40.6184	26.1325	28.8185	0.276758	-1.8533	3.3277e-21	down	yes
107806372	XM_016630518.1	PREDICTED: cationic peroxidase 1-like [Nicotiana sylvestris]	1.22073	3.68371	7.68482	0.0001	0.038741	0.0001	323.29	8.33669	3.61559e-21	up	yes
107810507	XM_016635299.1	PREDICTED: uncharacterized protein LOC107810507 [Nicotiana tabacum]	2.79093	3.47276	2.98933	0.086165	0.209654	0.037131	27.791	4.79654	3.79608e-21	up	yes
107790075	XM_016611972.1	PREDICTED: VQ motif-containing protein 22-like [Nicotiana tabacum]	2.46128	3.00433	2.37957	0.083153	0.0001	0.0001	94.1199	6.55643	4.45182e-21	up	yes
107827981	XM_016655228.1	PREDICTED: RNA-dependent RNA polymerase 1-like [Nicotiana tabacum]	41.3338	60.4687	58.0175	9.69668	14.497	8.96599	4.8197	2.26894	4.49597e-21	up	yes
107796101	XM_016618832.1	PREDICTED: protein RSI-1 [Nicotiana sylvestris]	8.8282	15.8852	19.7394	1.5793	1.526	1.5627	9.52288	3.2514	4.56751e-21	up	yes
107760174	XM_016578187.1;XM_016578190.1	PREDICTED: transcription factor bHLH63-like isoform X1 [Nicotiana tabacum];PREDICTED: transcription factor bHLH63-like isoform X2 [Nicotiana tabacum]	13.2473	7.81387	5.93805	34.0032	46.8486	45.0003	0.214531	-2.22074	4.83163e-21	down	yes
107781072	XM_016601702.1;XM_016601703.1	PREDICTED: aminotransferase ALD1 isoform X1 [Nicotiana sylvestris];PREDICTED: aminotransferase ALD1 isoform X3 [Nicotiana sylvestris]	0.465223	1.66079	0.953594	0.0001	0.0001	0.0001	10265.4	13.3255	4.89024e-21	up	yes
107779645	XM_016600102.1	PREDICTED: pto-interacting protein 1 [Nicotiana sylvestris]	1.20816	0.778509	0.570306	6.01355	4.05223	5.16802	0.167848	-2.57477	5.10628e-21	down	yes
107811213	XM_016636099.1	PREDICTED: palmitoyl-monogalactosyldiacylglycerol delta-7 desaturase, chloroplastic [Nicotiana tomentosiformis]	33.3074	26.5918	25.205	131.251	93.6055	83.8188	0.275708	-1.85879	5.17852e-21	down	yes
107764791	XM_016583389.1	PREDICTED: NAC domain-containing protein 90-like [Nicotiana tabacum]	8.75617	11.9412	6.20158	1.11585	1.32177	0.649806	8.71242	3.12307	5.45369e-21	up	yes
107766292	XM_016585046.1	PREDICTED: probable calcium-binding protein CML35 [Nicotiana tomentosiformis]	53.8939	57.3444	53.5908	9.68313	17.2402	11.249	4.31803	2.11037	5.51085e-21	up	yes
107769471	XM_016588691.1	PREDICTED: uncharacterized protein LOC107769471 [Nicotiana tabacum]	26.8937	22.3514	22.5221	83.8652	62.2981	84.369	0.311311	-1.68357	5.65191e-21	down	yes
107811435	XM_016636361.1	PREDICTED: receptor-like protein kinase 2 [Nicotiana sylvestris]	0.272712	0.174175	0.371344	0.0001	0.0001	0.0001	2727.44	11.4133	5.93638e-21	up	yes
107819672	XM_016645809.1;XM_016645812.1;XM_016645810.1;XM_016645811.1	PREDICTED: serine/threonine-protein kinase SAPK2-like isoform X1 [Nicotiana tabacum];PREDICTED: serine/threonine-protein kinase SAPK2-like isoform X4 [Nicotiana tabacum];PREDICTED: serine/threonine-protein kinase SAPK1-like isoform X2 [Nicotiana tabacum];PREDICTED: serine/threonine-protein kinase SAPK1-like isoform X3 [Nicotiana tabacum]	12.4113	19.4193	16.3849	0.684515	2.12642	0.55553	14.3223	3.84019	5.94689e-21	up	yes
107820290	XM_016646551.1	PREDICTED: protein EXORDIUM-like 5 [Nicotiana sylvestris]	17.1512	19.2247	17.8107	42.108	70.3297	53.0053	0.327524	-1.61033	6.00098e-21	down	yes
107797848	XM_016620772.1	PREDICTED: NAC domain-containing protein 35-like [Nicotiana tomentosiformis]	4.93869	5.67334	3.66298	0.270793	0.644969	0.32669	11.4894	3.52223	6.12474e-21	up	yes
107807992	XM_016632471.1	PREDICTED: monocopper oxidase-like protein SKU5 [Nicotiana tabacum]	5.68095	6.59019	3.95342	26.4288	17.3678	18.8938	0.258805	-1.95006	6.27578e-21	down	yes
107791364	XR_001649248.1		14.6125	13.654	9.2988	47.9401	42.2167	35.9553	0.297872	-1.74723	6.62687e-21	down	yes
107798001	XM_016620927.1;XM_016620928.1	PREDICTED: uncharacterized protein LOC104233468 [Nicotiana sylvestris]	2.96571	3.30702	2.36383	10.0528	8.86262	12.8	0.272314	-1.87666	7.65686e-21	down	yes
107808910	XM_016633471.1	PREDICTED: nuclear transcription factor Y subunit A-10-like [Nicotiana tabacum]	14.4225	12.782	13.4214	3.0819	3.24819	3.91474	3.9655	1.9875	7.69589e-21	up	yes
107760335	XM_016578368.1	PREDICTED: leucine-rich repeat receptor-like serine/threonine-protein kinase BAM1 [Nicotiana tabacum]	1.65779	1.20644	0.890401	6.51295	5.50587	5.05535	0.219901	-2.18507	7.8984e-21	down	yes
107823367	XM_016650003.1	PREDICTED: probable calcium-binding protein CML41 [Nicotiana tomentosiformis]	10.092	18.2511	10.8043	1.3428	2.21522	0.96881	8.64787	3.11235	7.9632e-21	up	yes
107765903	XM_016584601.1	PREDICTED: probable protein phosphatase 2C 5 [Nicotiana tomentosiformis]	9.27586	9.68336	10.7669	24.1457	36.6909	27.2094	0.33762	-1.56653	8.95343e-21	down	yes
107822290	XM_016648823.1	PREDICTED: 60S ribosomal protein L17-2-like [Nicotiana sylvestris]	19.4868	19.0757	13.1155	73.4677	49.4472	60.8453	0.281225	-1.8302	9.43754e-21	down	yes
107764380	XM_016582935.1	PREDICTED: GMP synthase [glutamine-hydrolyzing]-like [Nicotiana tabacum]	12.4567	11.5646	10.3665	37.1435	31.3901	29.1526	0.352023	-1.50626	9.75775e-21	down	yes
107809441	XM_016634076.1	PREDICTED: enoyl-[acyl-carrier-protein] reductase [NADH], chloroplastic-like [Nicotiana tomentosiformis]	12.6403	14.989	7.50374	71.6631	41.6689	57.8957	0.205183	-2.28501	1.02586e-20	down	yes
107785292	XM_016606564.1	PREDICTED: peroxidase 25-like [Nicotiana tabacum]	0.577968	0.980986	1.0115	0.0001	0.0001	0.0001	8568.19	13.0648	1.04812e-20	up	yes
107817242	XM_016643037.1;XM_016643038.1	PREDICTED: probable inactive purple acid phosphatase 29 isoform X1 [Nicotiana tomentosiformis];PREDICTED: probable inactive purple acid phosphatase 29 isoform X2 [Nicotiana tomentosiformis]	15.8749	22.0277	18.3307	4.43515	3.1568	4.48404	4.65662	2.21928	1.06545e-20	up	yes
107782055	XM_016602887.1	PREDICTED: protein EXORDIUM-like 5 [Nicotiana tomentosiformis]	11.9448	15.0909	13.9786	32.2126	54.7254	43.7205	0.313904	-1.6716	1.10274e-20	down	yes
107818590	XM_016644934.1	PREDICTED: GMP synthase [glutamine-hydrolyzing] [Nicotiana sylvestris]	11.8163	10.0956	9.17193	32.56	32.8856	24.7738	0.344535	-1.53728	1.2241e-20	down	yes
107831612	XM_016659395.1;XM_016659396.1	PREDICTED: TMV resistance protein N-like [Nicotiana tomentosiformis]	2.46196	3.12468	2.76014	0.0843323	0.326446	0.146199	14.9859	3.90553	1.40853e-20	up	yes
107807685	XM_016632117.1;XM_016632118.1	PREDICTED: cyclic nucleotide-gated ion channel 4-like isoform X1 [Nicotiana sylvestris];PREDICTED: cyclic nucleotide-gated ion channel 4-like isoform X3 [Nicotiana sylvestris]	19.688	31.7982	27.5178	1.8966	4.51322	1.41864	10.0919	3.33512	1.42315e-20	up	yes
107787520	XM_016609112.1		2.54776	3.5907	3.10775	0.121889	0.118715	0.157575	23.2212	4.53737	1.49439e-20	up	yes
107790705	XM_016612665.1	60s ribosomal protein l17-1, partial [Nicotiana attenuata]	34.0228	35.7597	29.702	135.308	90.3562	100.686	0.30484	-1.71387	1.50586e-20	down	yes
107792669	XM_016614905.1	PREDICTED: 29 kDa ribonucleoprotein B, chloroplastic [Nicotiana sylvestris]	178.377	170.854	154.933	509.363	420.405	482.775	0.356919	-1.48633	1.53929e-20	down	yes
107808387	XM_016632906.1	PREDICTED: auxin-induced protein 15A-like [Nicotiana sylvestris]	31.0954	20.5954	15.1919	110.429	79.2883	111.289	0.222198	-2.17008	1.59622e-20	down	yes
107825450	XM_016652322.1	PREDICTED: phosphoenolpyruvate carboxylase-like [Nicotiana tabacum]	21.0792	21.0885	17.1367	114.199	71.7085	60.4502	0.240724	-2.05455	1.59861e-20	down	yes
107799234	XM_016622323.1	PREDICTED: fasciclin-like arabinogalactan protein 8 [Nicotiana tomentosiformis]	10.3724	13.2713	11.2387	43.1033	31.9765	33.0013	0.322743	-1.63154	1.75441e-20	down	yes
107788900	XM_016610635.1;XM_016610634.1	PREDICTED: probable RNA-dependent RNA polymerase 1 isoform X2 [Nicotiana tabacum];PREDICTED: probable RNA-dependent RNA polymerase 1 isoform X1 [Nicotiana tabacum]	15.7052	24.6879	19.9924	3.78021	5.66197	3.6533	4.61118	2.20514	1.83367e-20	up	yes
107806338	XM_016630475.1	PREDICTED: dnaJ protein homolog [Nicotiana sylvestris]	18.1837	21.0889	17.5178	43.3598	52.6761	56.2041	0.373032	-1.42263	1.90411e-20	down	yes
107775982	XM_016595791.1;XM_016595790.1	PREDICTED: annexin D3-like isoform X2 [Nicotiana tabacum];PREDICTED: annexin D3-like isoform X1 [Nicotiana tabacum]	4.30582	6.31131	4.49393	0.56914	0.6449	0.699922	7.89517	2.98097	2.06104e-20	up	yes
107794056	XM_016616511.1	PREDICTED: putative quinone-oxidoreductase homolog, chloroplastic [Nicotiana sylvestris]	6.41441	9.53355	11.5643	0.359142	1.13264	0.355501	14.8934	3.8966	2.15272e-20	up	yes
107772591	XM_016592086.1	PREDICTED: proteinase inhibitor PSI-1.2-like [Nicotiana sylvestris]	55.0481	73.2407	108.309	9.57631	16.699	10.202	6.48618	2.69737	2.16919e-20	up	yes
107793550	XM_016615926.1;XM_016615927.1	PREDICTED: protein PIN-LIKES 7-like [Nicotiana tomentosiformis]	23.2678	26.2945	21.2401	4.1965	7.11396	5.96077	4.09945	2.03543	2.24759e-20	up	yes
107797756	XM_016620680.1	PREDICTED: heat shock protein 90-5, chloroplastic-like [Nicotiana tabacum]	22.0851	19.4439	12.5395	88.2568	58.5193	68.528	0.251126	-1.99351	2.48733e-20	down	yes
107768384	XM_016587510.1	PREDICTED: pathogenesis-related leaf protein 4-like [Nicotiana tomentosiformis]	3.71824	6.10858	6.03446	0.198295	0.128754	0.0001	48.4833	5.59942	2.65356e-20	up	yes
107783877	XR_001647559.1		11.8128	20.5534	13.054	1.04878	1.0857	0.346008	18.311	4.19464	2.65666e-20	up	yes
107815767	XM_016641397.1	PREDICTED: 14 kDa proline-rich protein DC2.15-like [Nicotiana tomentosiformis]	106.911	93.0776	106.68	337.36	293.561	260.04	0.3442	-1.53868	2.86215e-20	down	yes
107780299	XM_016600826.1	PREDICTED: 4-coumarate--CoA ligase-like 5 [Nicotiana tabacum]	0.358121	1.42565	1.74904	0.0001	0.0001	0.0001	11776.1	13.5236	2.98362e-20	up	yes
107787804	XM_016609408.1		17.026	34.4025	43.5145	0.470263	0.231471	0.0001	135.278	7.07979	3.05248e-20	up	yes
107828150	XM_016655411.1	putative pectate lyase 1, partial [Nicotiana attenuata]	10.4956	9.01965	10.8923	44.655	27.1425	43.2672	0.264265	-1.91994	3.90008e-20	down	yes
107808557	XM_016633086.1	PREDICTED: beta-fructofuranosidase, insoluble isoenzyme 1-like [Nicotiana sylvestris]	2.69244	4.18863	1.85286	0.252393	0.189074	0.104746	15.99	3.99909	3.9101e-20	up	yes
107769045	XM_016588219.1	NAC domain-containing protein 90 [Nicotiana tabacum]	6.70502	9.93336	4.25206	0.662775	0.549778	0.411078	12.8665	3.68555	4.05004e-20	up	yes
107772287	XM_016591781.1	PREDICTED: TMV resistance protein N-like, partial [Nicotiana tabacum]	23.1211	28.094	30.8628	4.78934	5.79163	6.3209	4.85614	2.27981	4.07311e-20	up	yes
107768681	XM_016587824.1	PREDICTED: LRR receptor-like serine/threonine-protein kinase RCH1 [Nicotiana tabacum]	0.982886	0.819917	0.595557	3.73371	2.61348	3.75373	0.23744	-2.07437	4.14926e-20	down	yes
107803654	XM_016627442.1;XM_016627430.1;XM_016627435.1;XM_016627423.1	PREDICTED: random slug protein 5-like [Nicotiana sylvestris];PREDICTED: random slug protein 5-like isoform X1 [Nicotiana tabacum]	6.7082	8.19885	10.1625	0.99945	1.91365	1.43446	5.76635	2.52766	4.25209e-20	up	yes
107767845	XM_016586944.1	PREDICTED: probable polyamine oxidase 5 [Nicotiana tabacum]	4.97433	2.76996	2.64185	12.4785	12.8104	13.4771	0.267919	-1.90013	4.50824e-20	down	yes
107777533	XM_016597576.1	PREDICTED: transmembrane 9 superfamily member 3-like [Nicotiana sylvestris]	11.1572	15.3323	13.5353	2.9778	3.86576	3.79809	3.76114	1.91117	4.73461e-20	up	yes
107811171	XM_016636058.1	PREDICTED: anthocyanidin 3-O-glucosyltransferase 2-like [Nicotiana tabacum]	0.3972	1.07925	0.721133	0.0001	0.0001	0.0001	7325.28	12.8387	4.9758e-20	up	yes
107806489	XM_016630647.1	PREDICTED: DEAD-box ATP-dependent RNA helicase 53-like [Nicotiana sylvestris]	27.2922	26.8765	22.2018	85.2491	67.134	68.0169	0.346508	-1.52904	5.14686e-20	down	yes
107759803	XM_016577819.1	PREDICTED: non-specific lipid transfer protein GPI-anchored 2-like [Nicotiana tabacum]	1.94134	1.45645	1.12041	15.5154	7.00697	9.82311	0.139686	-2.83975	5.2314e-20	down	yes
107810331	XM_016635096.1	PREDICTED: protein RADIALIS-like 3 [Nicotiana sylvestris]	0.0001	0.055547	0.0001	1.17563	0.991948	1.34365	0.0158768	-5.97694	5.35453e-20	down	yes
107769168	XR_001644344.1		2.48288	5.00412	7.54553	0.0001	0.086812	0.075677	92.4573	6.53071	6.94651e-20	up	yes
107809436	XM_016634071.1	PREDICTED: non-structural maintenance of chromosomes element 4 homolog A-like [Nicotiana tomentosiformis]	0.782844	0.52429	1.36891	0.0001	0.0001	0.0001	8920.13	13.1228	6.97006e-20	up	yes
107768885	XM_016588048.1	PREDICTED: alcohol-forming fatty acyl-CoA reductase-like [Nicotiana tabacum]	0.861456	0.734979	0.805033	0.0001	0.026371	0.0001	90.3793	6.49792	6.98411e-20	up	yes
107778346	XM_016598590.1	PREDICTED: granule-bound starch synthase 2, chloroplastic/amyloplastic [Nicotiana tabacum]	38.0348	59.032	56.8526	10.4867	14.1016	10.5651	4.37851	2.13044	7.78137e-20	up	yes
107790077	XM_016611975.1	PREDICTED: ankyrin repeat-containing protein At3g12360-like [Nicotiana tabacum]	2.26165	2.5113	3.03386	0.194567	0.272862	0.148969	12.6652	3.6628	7.95939e-20	up	yes
107828578	XM_016655920.1	PREDICTED: NAC domain-containing protein 92-like [Nicotiana tabacum]	1.21084	1.31534	0.858447	0.038351	0.0001	0.0001	87.7963	6.45609	8.36788e-20	up	yes
gene50580	gene50580	PREDICTED: UDP-glycosyltransferase 74F2-like [Nicotiana attenuata]	0.8588	1.92862	1.38357	0.0001	0.05046	0.022727	56.9132	5.83069	8.98078e-20	up	yes
107794167	XM_016616631.1	PREDICTED: uncharacterized protein LOC104221976 [Nicotiana sylvestris]	7.39895	5.32725	9.67537	36.6179	26.583	28.4617	0.244391	-2.03273	9.15973e-20	down	yes
107813655	XM_016638936.1	PREDICTED: uncharacterized protein LOC107813655 [Nicotiana tabacum]	3.43141	4.52274	3.07658	0.091468	0.164232	0.113404	29.8852	4.90136	9.40145e-20	up	yes
107823097	XM_016649694.1	PREDICTED: protein ASPARTIC PROTEASE IN GUARD CELL 2-like [Nicotiana sylvestris]	0.862591	0.903205	0.501934	3.20292	3.27372	3.44808	0.228493	-2.12978	1.03242e-19	down	yes
107825649	XM_016652526.1	PREDICTED: GDSL esterase/lipase At5g45670-like [Nicotiana sylvestris]	9.26288	9.20833	6.98407	24.2001	20.7997	28.3547	0.347017	-1.52692	1.06533e-19	down	yes
107779794	XM_016600279.1;XM_016600280.1	PREDICTED: calreticulin-3-like isoform X1 [Nicotiana tabacum];PREDICTED: calreticulin-3-like isoform X2 [Nicotiana tabacum]	117.164	153.973	130.593	31.6582	42.6327	34.8705	3.68014	1.87976	1.09726e-19	up	yes
107776980	XM_016596938.1	PREDICTED: protein PIN-LIKES 6-like [Nicotiana tomentosiformis]	27.6393	38.808	36.3517	8.53802	10.0277	7.30621	3.97338	1.99037	1.09963e-19	up	yes
107770556	XM_016589879.1	PREDICTED: probable protein phosphatase 2C 63 [Nicotiana tabacum]	4.49822	4.40676	7.10623	0.389377	0.813763	0.591957	8.91941	3.15695	1.12283e-19	up	yes
107778925	XM_016599255.1	PREDICTED: probable receptor-like protein kinase At1g33260 [Nicotiana tabacum]	14.191	17.5939	15.7267	1.14307	2.51338	0.912673	10.3984	3.37829	1.14548e-19	up	yes
107761627	XM_016579866.1	PREDICTED: xyloglucan glycosyltransferase 4-like, partial [Nicotiana tabacum]	3.49855	2.86613	2.48856	7.30946	8.70423	8.22703	0.365222	-1.45315	1.17411e-19	down	yes
107780077	XM_016600597.1	PREDICTED: uncharacterized protein LOC104088094 [Nicotiana tomentosiformis]	0.462926	0.610375	1.24924	0.0001	0.0001	0.0001	7741.79	12.9185	1.20621e-19	up	yes
107759483	XM_016577443.1;XM_016577442.1	PREDICTED: omega-6 fatty acid desaturase, chloroplastic isoform X2 [Nicotiana tomentosiformis];PREDICTED: omega-6 fatty acid desaturase, chloroplastic-like isoform X1 [Nicotiana tabacum]	42.403	32.8516	24.9016	174.778	110.52	118.098	0.248282	-2.00995	1.28852e-19	down	yes
107796229	XM_016618978.1;XM_016618979.1;XM_016618980.1;XM_016618976.1	PREDICTED: sucrose synthase [Nicotiana tabacum]	0.529259	0.918474	0.631501	0.0265044	0.0001	0.0001	77.8611	6.28283	1.3064e-19	up	yes
107812397	XM_016637489.1	PREDICTED: O-acyltransferase WSD1-like [Nicotiana tabacum]	0.07411	0.0001	0.0001	3.15794	1.3189	1.62911	0.0121701	-6.36051	1.31785e-19	down	yes
107814688	XM_016640137.1	PREDICTED: 31 kDa ribonucleoprotein, chloroplastic [Nicotiana tomentosiformis]	199.661	190.166	161.175	572.642	449.588	549.874	0.350488	-1.51256	1.48286e-19	down	yes
107779077	XM_016599418.1	PREDICTED: photosynthetic NDH subunit of lumenal location 5, chloroplastic-like [Nicotiana tabacum]	88.2913	88.276	63.9146	363.025	216.299	302.839	0.272605	-1.87512	1.57738e-19	down	yes
107819631	XM_016645760.1	PREDICTED: probable xyloglucan endotransglucosylase/hydrolase protein 7 [Nicotiana tomentosiformis]	106.059	86.1469	76.7226	256.625	265.774	221.555	0.361486	-1.46799	1.57775e-19	down	yes
107771421	XM_016590780.1;XM_016590779.1	PREDICTED: rust resistance kinase Lr10-like isoform X2 [Nicotiana tabacum];PREDICTED: rust resistance kinase Lr10-like isoform X1 [Nicotiana tabacum]	9.13379	10.2431	10.4372	0.615035	1.98372	0.784234	8.81293	3.13962	1.61293e-19	up	yes
107798324	XM_016621301.1	PREDICTED: UPF0553 protein-like [Nicotiana tomentosiformis]	3.27791	4.15911	2.83495	16.2982	9.88052	12.6052	0.264851	-1.91675	1.61604e-19	down	yes
107795371	XM_016617996.1	PREDICTED: flotillin-like protein 4 [Nicotiana tomentosiformis]	0.650811	0.831954	0.64249	0.0001	0.027659	0.0001	76.2861	6.25335	1.67207e-19	up	yes
107773834	XM_016593256.1	PREDICTED: heat shock factor protein HSF30-like [Nicotiana tabacum]	1.6762	1.98946	1.88605	5.1144	8.54855	6.42164	0.276417	-1.85508	1.69134e-19	down	yes
107774871	XM_016594526.1;XM_016594525.1;XM_016594519.1;XM_016594523.1;XM_016594521.1;XM_016594520.1;XM_016594522.1	PREDICTED: uncharacterized protein LOC104093408 isoform X1 [Nicotiana tomentosiformis]	0.515754	0.740519	0.622109	0.0001	0.0236599	0.0161224	47.0981	5.5576	1.91263e-19	up	yes
107776977	XR_001646108.1		2.38593	2.7234	3.64728	0.0001	0.122574	0.0001	71.323	6.15629	2.0683e-19	up	yes
107795473	XM_016618116.1;XR_001650108.1	PREDICTED: FACT complex subunit SPT16-like [Nicotiana tabacum]	7.81855	8.49276	7.96501	1.45269	1.90497	0.862278	5.75278	2.52426	2.17548e-19	up	yes
107789574	XM_016611410.1	PREDICTED: uncharacterized protein LOC107789574 [Nicotiana tabacum]	64.6907	101.655	119.896	0.048372	0.611297	0.0001	433.852	8.76106	2.22545e-19	up	yes
107784123	XM_016605193.1	PREDICTED: scarecrow-like protein 13 [Nicotiana tomentosiformis]	1.16521	1.30414	1.10953	0.067075	0.066428	0.078376	16.8911	4.07819	2.33273e-19	up	yes
107803523	XM_016627263.1	PREDICTED: DNA-damage-repair/toleration protein DRT100-like [Nicotiana tabacum]	16.0422	16.2703	11.9894	74.2073	40.4424	56.5703	0.258743	-1.95041	2.38217e-19	down	yes
107785616	XM_016606957.1	PREDICTED: probable calcium-binding protein CML36 [Nicotiana tomentosiformis]	19.8628	28.4939	25.1634	5.93729	7.25228	6.1208	3.80728	1.92876	2.50264e-19	up	yes
107761211	XM_016579409.1	PREDICTED: tropinone reductase homolog [Nicotiana tomentosiformis]	6.72344	12.5676	9.11912	0.0001	0.383346	0.219087	47.1513	5.55922	2.54364e-19	up	yes
107762965	XM_016581368.1	PREDICTED: putative H/ACA ribonucleoprotein complex subunit 1-like protein 1 [Nicotiana tomentosiformis]	9.47229	9.9977	5.43604	38.652	26.3936	30.5258	0.260601	-1.94008	2.72539e-19	down	yes
107820753	XM_016647093.1	PREDICTED: uncharacterized protein LOC104239210 [Nicotiana sylvestris]	2.01158	0.794124	1.20579	7.75319	6.47496	8.07764	0.179841	-2.4752	2.74669e-19	down	yes
107790992	XM_016612972.1	PREDICTED: basic endochitinase-like [Nicotiana sylvestris]	20.9107	27.7517	36.928	4.53889	5.62404	5.69054	5.39885	2.43265	2.75906e-19	up	yes
107766072	XM_016584785.1	PREDICTED: 4-coumarate--CoA ligase 2 [Nicotiana sylvestris]	23.1014	24.7034	22.9418	6.84683	7.61632	7.55268	3.21344	1.68412	2.84629e-19	up	yes
107813448	XM_016638726.1	PREDICTED: probable calcium-binding protein CML41 [Nicotiana tabacum]	4.62245	7.73605	5.78646	0.837984	0.53244	0.554465	9.42649	3.23672	2.93454e-19	up	yes
107800835	XM_016624076.1;XM_016624077.1	PREDICTED: LEAF RUST 10 DISEASE-RESISTANCE LOCUS RECEPTOR-LIKE PROTEIN KINASE-like 1.2 isoform X1 [Nicotiana tabacum];PREDICTED: LEAF RUST 10 DISEASE-RESISTANCE LOCUS RECEPTOR-LIKE PROTEIN KINASE-like 1.2 isoform X2 [Nicotiana tabacum]	2.55352	3.46038	3.0949	0.131549	0.459795	0.125901	12.6997	3.66672	2.9947e-19	up	yes
107785800	XM_016607176.1	PREDICTED: probable leucine-rich repeat receptor-like protein kinase At1g35710 [Nicotiana tabacum]	3.2089	4.42976	3.0508	0.024395	0.284356	0.102477	25.994	4.70011	3.08618e-19	up	yes
107786565	XM_016608058.1	PREDICTED: glucan endo-1,3-beta-glucosidase 12-like [Nicotiana tabacum]	3.46027	3.34505	2.77501	15.4916	9.05818	10.2599	0.27522	-1.86134	3.45225e-19	down	yes
107831286	XR_001658323.1	PREDICTED: kirola-like [Nicotiana tomentosiformis]	6.4019	5.71094	9.17824	0.166797	0.74191	0.188685	19.4015	4.2781	3.56525e-19	up	yes
107802615	XM_016626145.1	PREDICTED: 50S ribosomal protein L13, chloroplastic [Nicotiana tomentosiformis]	82.8742	84.2771	55.5082	297.618	200.329	266.677	0.291201	-1.77991	3.65768e-19	down	yes
107790685	XM_016612637.1	PREDICTED: basic leucine zipper 61-like [Nicotiana sylvestris]	1.92866	1.10444	0.731524	8.65511	5.98897	8.32808	0.163877	-2.60931	3.6964e-19	down	yes
107796263	XM_016619013.1	PREDICTED: heavy metal-associated isoprenylated plant protein 3-like [Nicotiana tabacum]	13.3275	22.4261	18.3071	4.28596	3.82526	2.74825	4.97821	2.31563	3.79921e-19	up	yes
107800728	XM_016623950.1	PREDICTED: dof zinc finger protein DOF5.3-like [Nicotiana sylvestris]	2.18161	4.73383	3.47467	0.298452	0.26948	0.247425	12.743	3.67163	3.98389e-19	up	yes
107831641	XM_016659423.1;XM_016659422.1	PREDICTED: beta-1,3-galactosyltransferase 7-like isoform X2 [Nicotiana tabacum];PREDICTED: beta-1,3-galactosyltransferase 7-like isoform X1 [Nicotiana tabacum]	15.8259	17.4366	17.2779	3.19486	5.65826	4.055	3.9154	1.96916	4.03426e-19	up	yes
107775700	XM_016595451.1	PREDICTED: lysine histidine transporter-like 8 [Nicotiana sylvestris]	0.57518	0.687693	0.812694	0.0001	0.0001	0.023578	87.2894	6.44773	4.23076e-19	up	yes
107793762	XM_016616189.1;XM_016616190.1	PREDICTED: DEAD-box ATP-dependent RNA helicase 9-like isoform X1 [Nicotiana tabacum];PREDICTED: DEAD-box ATP-dependent RNA helicase 9-like isoform X1 [Nicotiana tomentosiformis]	27.2515	22.7195	17.9923	85.5501	61.9596	69.831	0.312704	-1.67713	4.37582e-19	down	yes
107805329	XM_016629357.1	osmotin-like protein precursor [Nicotiana tabacum]	21.6142	32.9989	31.8772	6.86169	4.12083	4.06992	5.74593	2.52254	4.87109e-19	up	yes
107803082	XM_016626689.1	PREDICTED: LEAF RUST 10 DISEASE-RESISTANCE LOCUS RECEPTOR-LIKE PROTEIN KINASE-like 1.1 [Nicotiana tabacum]	3.76705	4.89612	3.93805	0.257644	0.791243	0.284365	9.45149	3.24054	4.91477e-19	up	yes
107763446	XM_016581931.1	PREDICTED: omega-3 fatty acid desaturase, endoplasmic reticulum isoform X1 [Nicotiana attenuata]	37.6848	35.1459	29.399	114.031	88.5981	88.558	0.35108	-1.51013	5.2428e-19	down	yes
107774440	XM_016593965.1	PREDICTED: protein SIEVE ELEMENT OCCLUSION B-like [Nicotiana tabacum]	1.91345	5.27803	5.17662	0.147475	0.019316	0.017092	67.2607	6.07169	5.26739e-19	up	yes
gene54440	gene54440	PREDICTED: receptor like protein 30-like [Nicotiana tomentosiformis]	1.28668	1.24597	0.88917	0.0001	0.031382	0.033182	52.917	5.72566	5.37718e-19	up	yes
107762727	XM_016581113.1	PREDICTED: suberization-associated anionic peroxidase-like [Nicotiana sylvestris]	5.92592	10.9262	12.3895	0.0001	0.0001	0.294724	99.1495	6.63153	5.39331e-19	up	yes
107823523	XM_016650180.1	PREDICTED: peroxiredoxin-2E-2, chloroplastic-like [Nicotiana tabacum]	11.592	12.3318	7.70732	46.0531	28.4605	38.014	0.281096	-1.83086	5.46582e-19	down	yes
107806838	XM_016631090.1	PREDICTED: enolase [Nicotiana tomentosiformis]	5.79453	7.08669	6.57216	30.5768	16.6196	23.8198	0.273929	-1.86813	5.4773e-19	down	yes
107812849	XM_016638022.1	PREDICTED: heavy metal-associated isoprenylated plant protein 3-like isoform X1 [Nicotiana tomentosiformis]	10.226	12.3696	6.21764	33.63	32.3257	28.7624	0.3042	-1.71691	5.48354e-19	down	yes
107809642	XM_016634300.1	PREDICTED: GDSL esterase/lipase At1g54790 [Nicotiana sylvestris]	3.18591	3.92028	3.73943	0.404224	0.569536	0.285004	8.61608	3.10703	5.60944e-19	up	yes
107823075	XM_016649672.1	PREDICTED: pathogenesis-related protein STH-2-like [Nicotiana tabacum]	1.97524	7.18428	7.85995	0.086291	0.154179	0.169837	41.4798	5.37434	5.66496e-19	up	yes
107828977	XM_016656378.1	PREDICTED: LEAF RUST 10 DISEASE-RESISTANCE LOCUS RECEPTOR-LIKE PROTEIN KINASE-like 1.1 [Nicotiana tabacum]	7.73664	7.89983	8.42459	1.55043	2.55781	1.75896	4.10095	2.03596	5.94541e-19	up	yes
107801639	XM_016624993.1	PREDICTED: probable WRKY transcription factor 41 [Nicotiana tabacum]	12.6588	16.6131	13.8181	3.7565	3.76424	4.22692	3.66797	1.87498	5.98981e-19	up	yes
107801060	XM_016624328.1	PREDICTED: probably inactive leucine-rich repeat receptor-like protein kinase At5g48380 isoform X1 [Nicotiana tomentosiformis]	1.49821	0.969858	1.87442	0.048344	0.0001	0.0001	89.4547	6.48309	6.18244e-19	up	yes
107827001	XM_016654052.1;XM_016654054.1	PREDICTED: probable metal-nicotianamine transporter YSL7 isoform X1 [Nicotiana tabacum];PREDICTED: probable metal-nicotianamine transporter YSL7 isoform X1 [Nicotiana sylvestris]	1.93767	2.49475	3.25882	0.310558	0.274678	0.379741	7.97039	2.99465	6.26399e-19	up	yes
107769368	XM_016588579.1	PREDICTED: ankyrin repeat-containing protein At3g12360-like [Nicotiana tabacum]	1.76124	2.28518	2.368	0.0001	0.088101	0.099299	34.2102	5.09636	6.33178e-19	up	yes
107815383	XM_016640955.1	PREDICTED: expansin-A4-like [Nicotiana tomentosiformis]	39.7869	23.9949	20.1928	152.283	94.8931	146.596	0.213257	-2.22934	6.55406e-19	down	yes
107797631	XM_016620531.1;XM_016620532.1	PREDICTED: receptor-like protein 12 isoform X1 [Nicotiana tabacum];PREDICTED: probable LRR receptor-like serine/threonine-protein kinase At4g08850 isoform X2 [Nicotiana tabacum]	0.414596	0.729261	0.44167	0.017574	0.0001	0.0001	89.2048	6.47905	6.88031e-19	up	yes
107804205	XM_016628054.1;XM_016628053.1	PREDICTED: binding partner of ACD11 1-like isoform X2 [Nicotiana tabacum];PREDICTED: uncharacterized protein LOC109230180 [Nicotiana attenuata]	2.16849	2.84813	2.66836	0.494684	0.416255	0.507478	5.418	2.43776	7.21795e-19	up	yes
107785268	XM_016606531.1	PREDICTED: O-acyltransferase WSD1-like isoform X1 [Nicotiana tomentosiformis]	5.51568	7.01922	5.94243	1.30737	1.5227	1.38086	4.38794	2.13355	7.30723e-19	up	yes
107814671	XM_016640120.1	PREDICTED: linoleate 13S-lipoxygenase 3-1, chloroplastic-like [Nicotiana tabacum]	14.5494	15.2916	17.38	4.37002	4.94543	4.50212	3.41746	1.77293	7.61363e-19	up	yes
107826105	XR_001657209.1	PREDICTED: calcium-transporting ATPase 8, plasma membrane-type [Nicotiana tomentosiformis]	12.5643	18.0603	17.4893	4.01203	4.37997	2.88593	4.2662	2.09295	7.99986e-19	up	yes
107826704	XM_016653723.1	PREDICTED: linoleate 13S-lipoxygenase 2-1, chloroplastic-like, partial [Nicotiana sylvestris]	13.1612	24.781	7.82926	0.994993	0.294938	0.361412	27.7177	4.79274	8.19774e-19	up	yes
107788354	XM_016610032.1	PREDICTED: rop guanine nucleotide exchange factor 7-like [Nicotiana tomentosiformis]	1.58378	1.50791	0.714994	7.43654	5.37332	5.22869	0.211031	-2.24448	8.36229e-19	down	yes
107795582	XM_016618248.1	PREDICTED: putative S-adenosyl-L-methionine-dependent methyltransferase SCO7813 [Nicotiana tabacum]	1.29352	0.775379	0.876218	6.35363	4.18998	5.67594	0.181578	-2.46134	8.90314e-19	down	yes
107783612	XM_016604595.1	PREDICTED: uncharacterized protein LOC104213802 [Nicotiana sylvestris]	6.248	11.7465	12.7255	1.2012	1.61743	1.05053	7.93971	2.98909	8.92029e-19	up	yes
107781453	XM_016602152.1	PREDICTED: gibberellin-regulated protein 6-like [Nicotiana sylvestris]	2.85622	2.04667	1.71278	16.9807	8.74469	11.0602	0.179844	-2.47518	9.08313e-19	down	yes
107811263	XM_016636150.1	PREDICTED: putative lipid-binding protein At4g00165 [Nicotiana tabacum]	4.44864	2.11819	0.795396	27.9793	25.6432	25.5041	0.0930437	-3.42595	9.10523e-19	down	yes
107802218	XM_016625674.1	PREDICTED: probable glutathione S-transferase [Nicotiana tabacum]	8.36603	10.6308	9.10691	0.358531	1.3852	0.485915	12.6046	3.65588	9.28676e-19	up	yes
107800404	XM_016623566.1;XM_016623567.1	PREDICTED: chloroplastic group IIA intron splicing facilitator CRS1, chloroplastic [Nicotiana sylvestris]	4.95769	5.0759	4.24971	13.229	11.0837	11.505	0.398777	-1.32635	1.00546e-18	down	yes
107788073	XM_016609723.1	PREDICTED: uncharacterized protein LOC107788073 [Nicotiana tabacum]	2.18861	2.68972	2.1843	0.064568	0.278611	0.114655	15.4262	3.94731	1.03014e-18	up	yes
107762281	XR_001642756.1	PREDICTED: uncharacterized protein LOC104213836 [Nicotiana sylvestris]	1.76382	1.8887	1.6224	9.97865	6.87098	11.5075	0.186017	-2.42649	1.03146e-18	down	yes
107809120	XM_016633716.1;XM_016633720.1;XM_016633719.1;XM_016633717.1	PREDICTED: serine/arginine-rich splicing factor RSZ21A-like isoform X1 [Nicotiana tomentosiformis];PREDICTED: serine/arginine-rich splicing factor RSZ21A-like isoform X4 [Nicotiana tomentosiformis];PREDICTED: serine/arginine-rich splicing factor RSZ21A-like isoform X2 [Nicotiana tomentosiformis];PREDICTED: serine/arginine-rich splicing factor RSZ21A-like [Nicotiana tabacum]	29.341	29.1874	34.6347	6.48656	9.73449	8.59733	3.75379	1.90835	1.09794e-18	up	yes
107797615	XM_016620515.1	PREDICTED: uncharacterized protein LOC107797615 [Nicotiana tabacum]	28.2697	32.9665	25.451	6.13051	9.89411	7.61563	3.66693	1.87457	1.10468e-18	up	yes
107808119	XM_016632606.1	PREDICTED: phosphatidylcholine:diacylglycerol cholinephosphotransferase 1-like [Nicotiana sylvestris]	1.86398	2.46376	1.50852	6.78827	9.92129	6.35158	0.253078	-1.98235	1.14934e-18	down	yes
107768268	XM_016587383.1	PREDICTED: blue copper protein-like [Nicotiana tomentosiformis]	22.6866	31.2708	34.7529	2.0305	6.13889	2.60666	8.23218	3.04127	1.1532e-18	up	yes
107822827	XM_016649398.1	NADPH oxidase [Nicotiana tabacum]	8.96851	10.2384	10.2593	2.33521	3.4989	2.50881	3.53188	1.82044	1.15738e-18	up	yes
107814994	XM_016640503.1	PREDICTED: alpha carbonic anhydrase 7-like [Nicotiana tabacum]	0.825033	1.71215	0.842265	0.0001	0.026672	0.0001	125.761	6.97454	1.16553e-18	up	yes
107790651	XM_016612605.1	PREDICTED: probable WRKY transcription factor 71 [Nicotiana tomentosiformis]	3.03832	4.23041	3.18036	0.298838	0.197701	0.466488	10.8503	3.43966	1.19102e-18	up	yes
107772557	XM_016592056.1	PREDICTED: protein RADIALIS-like 1 [Nicotiana sylvestris]	1.92747	1.36094	1.01367	6.53991	8.37589	10.0134	0.172572	-2.53473	1.19673e-18	down	yes
107812102	XM_016637134.1	PREDICTED: DNA-damage-repair/toleration protein DRT100-like [Nicotiana sylvestris]	25.2817	20.3767	13.6816	104.723	59.6187	95.5916	0.228289	-2.13107	1.23239e-18	down	yes
gene71597	gene71597	PREDICTED: probable leucine-rich repeat receptor-like protein kinase At1g35710 [Nicotiana tomentosiformis]	3.86512	4.74194	2.96135	0.179367	0.470061	0.091778	15.6076	3.96417	1.25704e-18	up	yes
gene62545	gene62545	PREDICTED: probable receptor-like protein kinase At1g67000 isoform X2 [Solanum tuberosum]	2.44551	3.13205	2.38121	0.281856	0.48268	0.359451	7.08083	2.82392	1.28085e-18	up	yes
107820625	XM_016646942.1	PREDICTED: oxygen-independent coproporphyrinogen-III oxidase-like protein sll1917 [Nicotiana tabacum]	1.29704	1.51527	1.14536	4.50459	3.6288	4.70498	0.308269	-1.69774	1.37249e-18	down	yes
107823862	XM_016650563.1	PREDICTED: receptor-like kinase TMK3 [Nicotiana tabacum]	4.38057	3.61037	3.38538	9.27478	9.10585	9.68627	0.405329	-1.30284	1.43726e-18	down	yes
107800284	XM_016623429.1	PREDICTED: phosphoethanolamine N-methyltransferase-like [Nicotiana sylvestris]	33.5716	27.8937	15.5906	92.0249	91.5703	100.807	0.27094	-1.88396	1.44103e-18	down	yes
107766351	XM_016585122.1	PREDICTED: U-box domain-containing protein 44-like [Nicotiana tabacum]	5.03487	6.28755	6.28276	0.88805	1.7145	1.22413	4.60063	2.20183	1.48087e-18	up	yes
107790024	XM_016611920.1	PREDICTED: endoglucanase 9-like [Nicotiana tomentosiformis]	3.32531	5.40207	2.72828	0.0001	0.161994	0.024293	61.4617	5.94162	1.52384e-18	up	yes
107816736	XM_016642477.1	PREDICTED: 7-deoxyloganetic acid glucosyltransferase-like [Nicotiana tabacum]	0.797161	0.464607	0.249522	3.73966	3.26789	4.80657	0.127922	-2.96666	1.57868e-18	down	yes
107805125	XM_016629115.1	PREDICTED: uncharacterized protein LOC109215887 [Nicotiana attenuata]	1.28086	1.11989	1.08864	0.281972	0.345099	0.270359	3.8882	1.9591	1.8117e-18	up	yes
107787065	XM_016608585.1	PREDICTED: F-box/LRR-repeat protein 3 [Nicotiana tomentosiformis]	2.83649	3.17728	2.9663	0.619971	0.634169	0.525834	5.04506	2.33487	1.82948e-18	up	yes
107831789	XM_016659581.1	PREDICTED: keratin, type I cytoskeletal 9-like [Nicotiana tabacum]	3.49749	3.74191	4.12779	11.6334	8.8161	11.2772	0.358284	-1.48082	2.13817e-18	down	yes
107824248	XM_016650998.1	PREDICTED: 50S ribosomal protein L13, chloroplastic-like [Nicotiana tabacum]	76.1363	69.4934	44.375	253.516	175.845	237.957	0.284729	-1.81234	2.1564e-18	down	yes
107809157	XM_016633750.1	PREDICTED: receptor-like protein 12 [Nicotiana tabacum]	0.690748	1.01913	0.597457	0.030416	0.029997	0.0001	38.1296	5.25284	2.26823e-18	up	yes
107768438	XM_016587568.1	PREDICTED: serine hydroxymethyltransferase, mitochondrial-like [Nicotiana tabacum]	9.13535	7.42673	6.52853	18.25	19.7848	19.3806	0.402167	-1.31413	2.38061e-18	down	yes
107771053	XM_016590380.1	PREDICTED: G-type lectin S-receptor-like serine/threonine-protein kinase RLK1 [Nicotiana tabacum]	3.98848	5.99132	3.49998	0.314854	0.303175	0.364264	13.7228	3.7785	2.43831e-18	up	yes
107812621	XM_016637764.1	PREDICTED: GDSL esterase/lipase LTL1-like [Nicotiana tabacum]	0.198816	0.860852	0.410148	25.7432	5.72231	10.2505	0.0352338	-4.8269	2.48776e-18	down	yes
gene42638	gene42638	PREDICTED: copal-8-ol diphosphate hydratase, chloroplastic-like isoform X2 [Nicotiana attenuata]	0.362	0.162707	0.122501	2.00841	1.74823	2.07812	0.110923	-3.17237	2.64908e-18	down	yes
107788417	XM_016610098.1	PREDICTED: ABC transporter B family member 19 [Nicotiana tomentosiformis]	0.785285	0.824543	0.810445	2.89081	2.15067	3.09492	0.297462	-1.74922	2.67909e-18	down	yes
107783330	XM_016604296.1	PREDICTED: TMV resistance protein N-like [Nicotiana tabacum]	11.522	16.8879	11.3334	3.53836	3.72595	3.45947	3.70608	1.88989	2.68817e-18	up	yes
107777191	XM_016597184.1	PREDICTED: geraniol 8-hydroxylase-like [Nicotiana tomentosiformis]	13.4531	17.6271	12.5791	1.74072	2.97209	3.33107	5.42764	2.44032	2.7112e-18	up	yes
107773503	XM_016592912.1;XM_016592913.1	PREDICTED: probable LRR receptor-like serine/threonine-protein kinase At1g34110 [Nicotiana tomentosiformis]	2.82882	3.4181	2.32618	0.202941	0.30668	0.313196	10.4192	3.38117	2.79658e-18	up	yes
107807745	XM_016632188.1	PREDICTED: fructokinase-like 2, chloroplastic [Nicotiana tabacum]	20.4579	17.6036	14.2183	56.9198	42.8389	54.6706	0.338535	-1.56262	2.87488e-18	down	yes
107780177	XM_016600702.1;XM_016600708.1;XM_016600705.1;XM_016600706.1;XM_016600707.1;XM_016600704.1	PREDICTED: nuclear transcription factor Y subunit A-3-like isoform X1 [Nicotiana tabacum];PREDICTED: nuclear transcription factor Y subunit A-3-like isoform X2 [Nicotiana tabacum]	21.1135	22.7353	28.9674	4.83526	7.37465	6.08557	3.98001	1.99277	2.88088e-18	up	yes
107782765	XM_016603703.1	PREDICTED: probable WRKY transcription factor 70 [Nicotiana tabacum]	52.6972	70.726	48.1677	11.6301	18.498	10.945	4.1777	2.06271	2.95123e-18	up	yes
107830219	XM_016657702.1	PREDICTED: microtubule-associated protein TORTIFOLIA1-like [Nicotiana tabacum]	6.36897	5.06862	5.29981	15.9824	13.0362	15.103	0.379347	-1.39841	3.01002e-18	down	yes
107771498	XM_016590873.1	PREDICTED: wall-associated receptor kinase 2-like [Nicotiana tabacum]	3.74035	4.96772	3.60683	0.528121	0.887234	0.349842	6.9765	2.8025	3.05814e-18	up	yes
107798341	XM_016621320.1	PREDICTED: gibberellin receptor GID1B-like [Nicotiana tomentosiformis]	12.6468	17.328	15.0902	0.336961	1.90571	0.635417	15.658	3.96882	3.26047e-18	up	yes
107812781	XM_016637951.1	PREDICTED: calcium-dependent protein kinase 29-like [Nicotiana tabacum]	1.38925	1.69431	1.27684	0.06995	0.13758	0.102868	14.0478	3.81227	3.54927e-18	up	yes
107821140	XM_016647550.1;XM_016647549.1	PREDICTED: uncharacterized protein LOC104227975 [Nicotiana sylvestris];PREDICTED: uncharacterized protein LOC107821140 isoform X1 [Nicotiana tabacum]	36.3912	37.7435	42.6516	11.3779	12.7277	11.9481	3.23923	1.69565	3.56497e-18	up	yes
107827784	XM_016654985.1	PREDICTED: transcription factor LHW-like [Nicotiana tabacum]	9.37926	10.1783	9.69583	2.26475	3.5857	2.45977	3.52017	1.81564	3.5691e-18	up	yes
107783102	XM_016604082.1;XM_016604092.1;XM_016604073.1;XM_016604101.1;XM_016604088.1	PREDICTED: U-box domain-containing protein 35-like [Nicotiana tabacum]	3.90883	3.96351	3.66689	0.803712	1.12559	0.973439	3.97529	1.99106	3.5888e-18	up	yes
107767390	XM_016586386.1	PREDICTED: suberization-associated anionic peroxidase-like [Nicotiana tabacum]	0.491416	1.19203	2.71836	0.0001	0.0001	0.0001	14672.7	13.8408	3.62041e-18	up	yes
107794372	XM_016616853.1;XM_016616854.1	PREDICTED: cytokinin riboside 5'-monophosphate phosphoribohydrolase LOG3 isoform X1 [Nicotiana sylvestris];PREDICTED: cytokinin riboside 5'-monophosphate phosphoribohydrolase LOG3 isoform X2 [Nicotiana tabacum]	6.57236	5.12736	4.93274	13.3825	16.0789	13.9709	0.382951	-1.38477	3.66199e-18	down	yes
107784764	XM_016605941.1	PREDICTED: fruit-specific protein-like [Nicotiana tomentosiformis]	21.3399	19.1409	43.952	3.30395	1.99778	3.29694	9.81928	3.29562	3.71803e-18	up	yes
107822009	XM_016648502.1;XM_016648503.1	PREDICTED: uncharacterized protein LOC104108641 isoform X1 [Nicotiana tomentosiformis];PREDICTED: uncharacterized protein LOC104108641 isoform X2 [Nicotiana tomentosiformis]	4.67551	4.1368	3.69877	11.9326	10.7385	11.6136	0.364917	-1.45436	3.74987e-18	down	yes
107802356	XM_016625836.1;XM_016625837.1	PREDICTED: protein GrpE-like isoform X1 [Nicotiana tabacum];PREDICTED: protein GrpE-like isoform X2 [Nicotiana tabacum]	37.3838	32.5809	28.8222	113.147	78.7333	101.348	0.336894	-1.56963	3.76035e-18	down	yes
107765801	XM_016584500.1	PREDICTED: 1-aminocyclopropane-1-carboxylate oxidase homolog 12-like [Nicotiana sylvestris]	3.21412	2.15904	2.67718	0.09052	0.132245	0.0001	36.122	5.17481	3.77734e-18	up	yes
107773857	XM_016593284.1	PREDICTED: G-type lectin S-receptor-like serine/threonine-protein kinase RLK1 [Nicotiana tabacum]	7.47943	9.24455	7.54538	1.88235	2.81049	1.9376	3.66029	1.87196	3.91489e-18	up	yes
107799177	XM_016622263.1	PREDICTED: ycf54-like protein [Nicotiana tabacum]	24.8952	22.6897	18.9903	78.1745	52.0331	78.1959	0.319453	-1.64632	4.09889e-18	down	yes
107799861	XR_001651237.1	PREDICTED: CASP-like protein PIMP1 [Nicotiana tomentosiformis]	9.05006	8.42708	8.20808	0.147837	0.924281	0.306427	18.6321	4.21972	4.11695e-18	up	yes
107807005	XM_016631285.1	PREDICTED: G-type lectin S-receptor-like serine/threonine-protein kinase RLK1 [Nicotiana tabacum]	2.27614	2.98548	2.67554	0.057423	0.249796	0.105931	19.2113	4.26388	4.9592e-18	up	yes
107764788	XM_016583386.1	PREDICTED: probable pectate lyase 18 [Nicotiana tomentosiformis]	8.50349	7.13534	8.31598	55.0432	22.2335	48.0194	0.191186	-2.38695	5.16977e-18	down	yes
107789592	XM_016611430.1	PREDICTED: uncharacterized protein LOC104109859 [Nicotiana tomentosiformis]	3.41886	4.62551	5.20794	0.474115	1.02924	0.692726	6.03454	2.59324	5.28433e-18	up	yes
107814765	XM_016640224.1	PREDICTED: probable boron transporter 7 [Nicotiana sylvestris]	0.374287	0.510529	0.407012	0.016133	0.0001	0.0001	79.0931	6.30548	5.30069e-18	up	yes
107784708	XM_016605905.1	PREDICTED: COBRA-like protein 4 [Nicotiana tomentosiformis]	0.315317	1.33743	1.70922	0.0001	0.0001	0.0001	11206.6	13.4521	5.48086e-18	up	yes
107794144	XM_016616609.1	PREDICTED: glutamate decarboxylase 4 [Nicotiana tabacum]	1.99767	3.7582	4.46104	0.138713	0.111308	0.313883	18.1182	4.17937	5.52297e-18	up	yes
107763809	XM_016582303.1	PREDICTED: uncharacterized protein ycf23-like [Nicotiana sylvestris]	21.1744	17.5738	15.2947	50.52	43.143	57.1546	0.358333	-1.48063	5.82497e-18	down	yes
gene34893	gene34893	leucine-rich repeat receptor-like tyrosine-protein kinase PXC3 [Solanum lycopersicum]	0.974189	1.65727	0.668256	0.060626	0.029419	0.05225	23.1892	4.53538	6.12064e-18	up	yes
107759657	XM_016577647.1	probable leucine-rich repeat receptor-like protein kinase At1g35710 precursor [Nicotiana tabacum]	2.89109	3.48582	2.20605	0.203248	0.502839	0.173713	9.75558	3.28623	6.23094e-18	up	yes
107765802	XM_016584501.1	g-type lectin s-receptor-like serinethreonine-protein kinase [Nicotiana attenuata]	2.49573	3.70818	5.6794	0.0001	0.106987	0.146459	46.8685	5.55055	6.46254e-18	up	yes
107760327	XM_016578362.1	PREDICTED: DEAD-box ATP-dependent RNA helicase 31-like [Nicotiana sylvestris]	27.7508	24.4103	19.9789	85.4026	61.0643	66.3736	0.338939	-1.5609	7.52022e-18	down	yes
gene4461	gene4461	PREDICTED: peptide-N(4)-(N-acetyl-beta-glucosaminyl)asparagine amidase-like isoform X5 [Nicotiana tabacum]	3.08002	3.69382	3.6379	0.597797	0.870842	0.72441	4.74761	2.2472	7.57307e-18	up	yes
107812784	XM_016637954.1	PREDICTED: probable nucleoredoxin 2 [Nicotiana tabacum]	21.3921	20.6651	18.5649	2.88871	6.0573	5.07364	4.32409	2.1124	7.74194e-18	up	yes
107800636	XM_016623842.1	PREDICTED: branched-chain-amino-acid aminotransferase 2, chloroplastic-like [Nicotiana sylvestris]	0.33066	1.40923	0.844513	0.0001	0.0001	0.0001	8614.69	13.0726	8.09694e-18	up	yes
107828214	XM_016655489.1	PREDICTED: uncharacterized protein LOC104224481 [Nicotiana sylvestris]	2.57782	2.16143	0.970708	8.97992	10.7023	10.3696	0.190004	-2.3959	9.15486e-18	down	yes
107803391	XM_016627092.1	PREDICTED: glutamate receptor 3.4-like isoform X1 [Nicotiana sylvestris]	8.56322	11.8148	7.86876	2.25095	3.15605	2.27073	3.67905	1.87933	9.4517e-18	up	yes
107819212	XM_016645299.1	PREDICTED: UPF0481 protein At3g47200-like [Nicotiana tabacum]	0.29804	0.757423	1.10847	0.0001	0.0001	0.0001	7213.09	12.8164	9.86114e-18	up	yes
gene71952	gene71952	PREDICTED: acylamino-acid-releasing enzyme-like isoform X6 [Nicotiana tomentosiformis]	2.60474	3.20968	4.16783	0.637494	0.558703	0.565718	5.66557	2.50222	1.06361e-17	up	yes
107826669	XM_016653675.1	PREDICTED: metallocarboxypeptidase inhibitor-like [Nicotiana tomentosiformis]	8.1327	10.4906	10.9544	1.37902	2.15704	1.76335	5.58131	2.48061	1.26007e-17	up	yes
107826438	XM_016653419.1	PREDICTED: LOW QUALITY PROTEIN: cysteine-rich receptor-like protein kinase 10, partial [Nicotiana sylvestris]	26.5176	27.3592	27.5411	6.8408	9.61799	8.79029	3.22459	1.68911	1.27789e-17	up	yes
107766258	XM_016585012.1	PREDICTED: receptor-like protein kinase 5 isoform X2 [Nicotiana tomentosiformis]	4.40616	4.78819	3.25624	0.713871	0.63848	0.80207	5.77909	2.53084	1.33262e-17	up	yes
107802503	XM_016626022.1	PREDICTED: 17.3 kDa class II heat shock protein-like [Nicotiana tomentosiformis]	1.12944	1.44058	0.714427	8.12794	5.01435	8.19513	0.153929	-2.69966	1.34049e-17	down	yes
107800172	XM_016623330.1	PREDICTED: auxin-induced protein 15A-like [Nicotiana tomentosiformis]	35.0144	25.5361	21.4861	94.5423	73.5607	81.0274	0.329292	-1.60256	1.35633e-17	down	yes
107789871	XM_016611744.1	PREDICTED: probable LRR receptor-like serine/threonine-protein kinase At4g36180 [Nicotiana tabacum]	1.76807	2.53717	1.47829	0.224298	0.284311	0.228125	7.85023	2.97273	1.3591e-17	up	yes
107794474	XM_016616960.1	probable WRKY transcription factor 70 [Nicotiana tabacum]	7.89905	7.55133	4.44263	0.627608	0.651469	1.11021	8.32594	3.05761	1.40302e-17	up	yes
107828826	XM_016656205.1	PREDICTED: protein ASPARTIC PROTEASE IN GUARD CELL 2 [Nicotiana sylvestris]	4.60011	5.76287	5.2702	27.5436	13.607	18.5407	0.261901	-1.93291	1.48877e-17	down	yes
107809578	XM_016634236.1	PREDICTED: alpha-L-arabinofuranosidase 1-like [Nicotiana tabacum]	21.0241	22.6503	22.4462	6.22636	6.60015	7.44245	3.26216	1.70583	1.50493e-17	up	yes
107812305	XM_016637364.1	PREDICTED: lipid transfer protein EARLI 1-like [Nicotiana tomentosiformis]	1.68554	3.17916	1.2538	0.0001	0.068223	0.0001	89.4218	6.48255	1.57202e-17	up	yes
107795220	XM_016617813.1	PREDICTED: alpha-farnesene synthase-like [Nicotiana tabacum]	6.26068	9.80603	6.86595	0.0001	0.400568	0.127573	43.4133	5.44006	1.60606e-17	up	yes
107823422	XM_016650061.1	PREDICTED: S-norcoclaurine synthase 2-like [Nicotiana tomentosiformis]	0.525636	2.82089	1.45219	0.0001	0.0001	0.0001	15995.7	13.9654	1.62771e-17	up	yes
107810330	XM_016635095.1	PREDICTED: zinc-finger homeodomain protein 5-like [Nicotiana sylvestris]	0.488679	0.321201	0.208299	3.08362	2.53945	1.97868	0.13394	-2.90034	1.70043e-17	down	yes
107782732	XM_016603663.1;XM_016603664.1	PREDICTED: LEAF RUST 10 DISEASE-RESISTANCE LOCUS RECEPTOR-LIKE PROTEIN KINASE-like 1.1 isoform X1 [Nicotiana tabacum];PREDICTED: LEAF RUST 10 DISEASE-RESISTANCE LOCUS RECEPTOR-LIKE PROTEIN KINASE-like 1.1 isoform X2 [Nicotiana tabacum]	3.9341	4.45256	3.58766	0.0823352	0.350617	0.0369209	25.4841	4.67153	1.70144e-17	up	yes
107796674	XM_016619467.1	PREDICTED: L-ascorbate oxidase homolog [Nicotiana tabacum]	28.0561	30.3333	28.8727	83.2787	68.0835	69.0728	0.395863	-1.33693	1.71908e-17	down	yes
107832829	XM_016660723.1	PREDICTED: metacaspase-1-like [Nicotiana tabacum]	2.04664	2.45699	4.05312	0.129718	0.15301	0.248696	16.1015	4.00913	1.71908e-17	up	yes
107812862	XM_016638037.1;XM_016638036.1	PREDICTED: leucine-rich repeat receptor-like serine/threonine-protein kinase BAM3 isoform X2 [Nicotiana tabacum];PREDICTED: leucine-rich repeat receptor-like serine/threonine-protein kinase BAM3 isoform X1 [Nicotiana tabacum]	7.10508	6.13815	12.0567	1.05499	1.05518	1.27352	7.47702	2.90246	1.83162e-17	up	yes
107770387	XM_016589690.1	PREDICTED: leucine-rich repeat receptor-like serine/threonine-protein kinase BAM1 [Nicotiana tabacum]	1.92489	0.831086	1.01927	5.79751	6.04682	6.19318	0.2093	-2.25636	1.83199e-17	down	yes
107828779	XM_016656148.1	inorganic phosphate transporter 1-4-like [Nicotiana tabacum]	53.9215	76.8667	77.7051	6.59388	17.3572	8.35437	6.45382	2.69015	1.87188e-17	up	yes
107785707	XM_016607072.1	PREDICTED: ethylene-responsive transcription factor ERF003-like [Nicotiana sylvestris]	3.05758	3.27125	2.71293	7.27722	9.24208	10.2723	0.337485	-1.56711	1.89637e-17	down	yes
107768231	XM_016587337.1	PREDICTED: 21 kDa protein-like [Nicotiana tabacum]	1.06293	1.83378	2.95657	0.042709	0.051848	0.0001	61.8368	5.95039	1.91905e-17	up	yes
107776081	XM_016595900.1;XM_016595898.1	PREDICTED: LEAF RUST 10 DISEASE-RESISTANCE LOCUS RECEPTOR-LIKE PROTEIN KINASE-like 1.2 isoform X2 [Nicotiana tabacum];PREDICTED: LEAF RUST 10 DISEASE-RESISTANCE LOCUS RECEPTOR-LIKE PROTEIN KINASE-like 1.2 isoform X1 [Nicotiana tabacum]	0.295445	0.527275	0.423216	0.0145307	0.0001	0.0123905	46.1096	5.527	1.94471e-17	up	yes
107787246	XM_016608788.1	probable WRKY transcription factor 51 [Nicotiana tabacum]	5.56964	10.4482	4.93589	0.26774	0.759119	0.630595	12.6421	3.66017	1.98601e-17	up	yes
107817714	XM_016643584.1	PREDICTED: cinnamate beta-D-glucosyltransferase-like [Nicotiana tabacum]	1.95073	2.91303	2.52972	0.289869	0.208458	0.162381	11.1902	3.48417	2.05868e-17	up	yes
107765199	XM_016583818.1;XM_016583817.1	PREDICTED: probable methyltransferase PMT15 isoform X2 [Nicotiana sylvestris];PREDICTED: probable methyltransferase PMT15 isoform X1 [Nicotiana sylvestris]	0.898577	0.847187	0.226831	5.87506	5.03545	4.14913	0.130986	-2.93252	2.10502e-17	down	yes
107830876	XM_016658548.1;XM_016658547.1	PREDICTED: protein STICHEL-like 2 [Nicotiana tabacum]	1.05205	0.80619	0.506694	3.39571	2.80133	2.9576	0.258332	-1.9527	2.16192e-17	down	yes
107765261	XM_016583887.1	PREDICTED: heat shock protein 82 [Nicotiana tomentosiformis]	0.115083	0.32219	0.054323	4.17938	1.54545	5.09581	0.0454313	-4.46017	2.2304e-17	down	yes
107806388	XR_001652657.1;XR_001652656.1	hypothetical protein A4A49_64212 [Nicotiana attenuata]	0.481701	0.871122	0.849589	0.0001	0.0001	0.029201	74.9094	6.22708	2.41184e-17	up	yes
107779984	XM_016600488.1;XM_016600489.1	PREDICTED: non-specific phospholipase C1-like isoform X1 [Nicotiana tabacum];PREDICTED: non-specific phospholipase C1-like isoform X2 [Nicotiana tabacum]	17.7025	22.1451	20.8039	5.17418	6.64668	6.6064	3.2914	1.7187	2.42071e-17	up	yes
107765128	XM_016583738.1	PREDICTED: protein sym-1 [Nicotiana sylvestris]	6.46895	5.91354	5.12039	20.9969	13.6117	16.7406	0.34086	-1.55275	2.45582e-17	down	yes
107832639	XM_016660501.1;XM_016660500.1	PREDICTED: uncharacterized protein LOC107832639 isoform X2 [Nicotiana tabacum];PREDICTED: uncharacterized protein LOC107832639 isoform X1 [Nicotiana tabacum]	23.059	21.0455	15.2034	78.2815	49.4774	63.8666	0.309499	-1.69199	2.49085e-17	down	yes
107806232	XM_016630356.1;XM_016630357.1	PREDICTED: putative indole-3-acetic acid-amido synthetase GH3.9 isoform X1 [Nicotiana tabacum];PREDICTED: putative indole-3-acetic acid-amido synthetase GH3.9 isoform X2 [Nicotiana tabacum]	1.2826	1.27241	0.722607	0.022693	0.033153	0.075318	24.9887	4.6432	2.74066e-17	up	yes
107808283	XM_016632792.1	PREDICTED: 21 kDa protein-like [Nicotiana tabacum]	0.878272	0.816546	0.438352	3.8447	4.07669	5.5166	0.158742	-2.65525	2.87708e-17	down	yes
107812343	XM_016637400.1	PREDICTED: G-type lectin S-receptor-like serine/threonine-protein kinase At4g03230 [Nicotiana tabacum]	0.623874	0.552589	0.259956	0.0001	0.017504	0.0001	81.1353	6.34226	2.87757e-17	up	yes
107798870	XM_016621899.1	PREDICTED: polyadenylate-binding protein RBP47C-like [Nicotiana tomentosiformis]	14.0658	13.2252	13.3076	43.1016	30.7369	35.7913	0.370325	-1.43314	2.88106e-17	down	yes
107763909	XM_016582413.1	PREDICTED: uncharacterized protein LOC104097870 [Nicotiana tomentosiformis]	7.74099	8.5937	6.93576	26.3195	18.2055	24.0532	0.339327	-1.55925	2.91358e-17	down	yes
107780917	XM_016601535.1;XM_016601536.1	PREDICTED: probable inactive purple acid phosphatase 29 isoform X1 [Nicotiana tabacum];PREDICTED: probable inactive purple acid phosphatase 29 isoform X2 [Nicotiana tabacum]	36.0633	44.1851	37.2102	10.0035	14.2351	10.9205	3.34078	1.74018	2.9607e-17	up	yes
107825917	XM_016652839.1	PREDICTED: G-type lectin S-receptor-like serine/threonine-protein kinase RLK1 [Nicotiana sylvestris]	0.323994	0.962678	0.798808	0.0001	0.0001	0.017885	115.315	6.84944	2.96389e-17	up	yes
107822411	XM_016648949.1	PREDICTED: methanol O-anthraniloyltransferase-like [Nicotiana sylvestris]	18.6492	32.4549	18.7796	1.49271	4.82195	2.1973	8.21007	3.03739	3.0647e-17	up	yes
107827694	XM_016654878.1	PREDICTED: EPIDERMAL PATTERNING FACTOR-like protein 9 isoform X2 [Nicotiana tomentosiformis]	10.7345	10.8449	7.54251	35.1828	23.0837	31.9076	0.322952	-1.63061	3.10451e-17	down	yes
107766907	XM_016585802.1	PREDICTED: GDSL esterase/lipase 2-like [Nicotiana sylvestris]	1.9462	2.72301	1.75766	0.0001	0.12688	0.032079	40.4056	5.33648	3.15523e-17	up	yes
107778999	XM_016599337.1	PREDICTED: 40S ribosomal protein S6-like [Nicotiana tabacum]	60.5411	66.1923	47.233	201.167	141.099	159.295	0.34685	-1.52762	3.18091e-17	down	yes
107778020	XM_016598203.1	PREDICTED: single-stranded DNA-binding protein WHY1, chloroplastic-like [Nicotiana sylvestris]	10.9644	8.59293	5.40334	44.6209	25.4044	34.1564	0.239588	-2.06137	3.20957e-17	down	yes
107776614	XM_016596529.1	PREDICTED: 1-aminocyclopropane-1-carboxylate oxidase homolog 1-like [Nicotiana sylvestris]	3.18456	2.49642	3.46264	0.0001	0.171751	0.0001	53.1757	5.7327	3.27484e-17	up	yes
107806322	XM_016630459.1	probable linoleate 9S-lipoxygenase 5 [Nicotiana tabacum]	3.26033	5.21398	5.14712	0.962282	0.799295	0.978311	4.97153	2.31369	3.37707e-17	up	yes
107809903	XM_016634599.1;XM_016634598.1;XM_016634600.1	PREDICTED: alkaline/neutral invertase CINV2-like [Nicotiana sylvestris]	0.300175	0.407106	0.408471	0.0001	0.0176848	0.0001	62.3857	5.96314	3.39853e-17	up	yes
107766861	XM_016585745.1	PREDICTED: WAT1-related protein At3g28050-like [Nicotiana tomentosiformis]	3.32873	4.269	3.59314	9.48309	10.1767	8.77096	0.393618	-1.34513	3.48618e-17	down	yes
107792212	XM_016614404.1	PREDICTED: serine/threonine-protein kinase CDL1 [Nicotiana tomentosiformis]	0.15732	0.099219	0.049958	1.26147	1.06342	1.48513	0.080445	-3.63585	3.58339e-17	down	yes
107812160	XM_016637199.1;XM_016637198.1	PREDICTED: kirola-like isoform X2 [Nicotiana tabacum];PREDICTED: kirola-like isoform X1 [Nicotiana tabacum]	1.18437	1.85223	2.21403	0.0001	0.0001	0.065061	80.4559	6.33013	3.74695e-17	up	yes
107817718	XM_016643587.1	PREDICTED: uncharacterized protein LOC104244694 [Nicotiana sylvestris]	24.3296	29.9368	25.6777	7.07982	8.63469	6.74163	3.56001	1.83188	3.9927e-17	up	yes
107774341	XM_016593835.1	PREDICTED: dicarboxylate transporter 1, chloroplastic [Nicotiana sylvestris]	58.777	57.9295	46.3203	241.977	146.259	151.156	0.302241	-1.72623	4.02095e-17	down	yes
107806084	XM_016630199.1	PREDICTED: receptor-like protein kinase FERONIA [Nicotiana tabacum]	1.32703	1.98772	1.75244	0.131838	0.268495	0.142889	9.32803	3.22157	4.05879e-17	up	yes
107830019	XM_016657491.1	PREDICTED: protein SAR DEFICIENT 1-like [Nicotiana tabacum]	4.72056	5.90761	4.81315	1.06147	1.01897	0.579243	5.80571	2.53747	4.0696e-17	up	yes
107767488	XM_016586498.1	PREDICTED: rRNA methyltransferase 1, mitochondrial-like [Nicotiana tabacum]	6.80514	6.52332	4.96477	14.5383	14.0069	14.8165	0.421876	-1.24511	4.09542e-17	down	yes
107816911	XM_016642658.1	PREDICTED: G-type lectin S-receptor-like serine/threonine-protein kinase RLK1 [Nicotiana tabacum]	0.505527	0.8739	0.878518	0.0001	0.036458	0.0001	61.5949	5.94474	4.44756e-17	up	yes
107786582	XM_016608089.1	PREDICTED: receptor protein kinase TMK1-like [Nicotiana tabacum]	3.07579	2.16292	1.87039	7.99831	6.48197	6.52255	0.338483	-1.56284	4.55197e-17	down	yes
107785451	XM_016606764.1	caffeoyl-CoA O-methyltransferase 4 [Nicotiana tabacum]	2.31966	3.80145	2.31479	0.216399	0.087611	0.130861	19.3986	4.27788	4.56994e-17	up	yes
107829966	XM_016657436.1	PREDICTED: notchless protein homolog [Nicotiana tomentosiformis]	7.60295	6.76849	5.34294	18.5785	15.2525	16.4251	0.392278	-1.35005	4.72898e-17	down	yes
107781191	XM_016601859.1;XM_016601860.1;XM_016601861.1	PREDICTED: WUSCHEL-related homeobox 13-like isoform X1 [Nicotiana tomentosiformis];PREDICTED: WUSCHEL-related homeobox 13-like isoform X2 [Nicotiana tomentosiformis];PREDICTED: WUSCHEL-related homeobox 8-like isoform X3 [Nicotiana tabacum]	3.33114	5.40074	5.04891	0.791383	0.752405	0.799431	5.88113	2.55609	4.80809e-17	up	yes
107795221	XM_016617814.1	PREDICTED: alpha-farnesene synthase-like [Nicotiana tomentosiformis]	7.71849	7.52545	7.93555	0.385515	0.147172	0.0001	43.5061	5.44315	4.89841e-17	up	yes
107788983	XM_016610734.1	PREDICTED: probable calcium-binding protein CML45 [Nicotiana tabacum]	4.14045	5.73172	2.54435	0.0001	0.206968	0.074851	44.0429	5.46084	5.04662e-17	up	yes
107788934	XM_016610675.1	PREDICTED: 14 kDa proline-rich protein DC2.15-like [Nicotiana sylvestris]	29.5817	23.6767	19.4578	150.874	66.1372	113.248	0.220179	-2.18325	5.05305e-17	down	yes
107794220	XM_016616694.1;XM_016616695.1	PREDICTED: poly(ADP-ribose) glycohydrolase 1-like isoform X1 [Nicotiana sylvestris];PREDICTED: poly(ADP-ribose) glycohydrolase 1-like isoform X2 [Nicotiana sylvestris]	1.52521	2.15516	2.35798	0.186439	0.070902	0.112062	16.3462	4.03089	5.07508e-17	up	yes
gene17409	gene17409	hypothetical protein CQW23_10715 [Capsicum baccatum]	0.704589	1.56387	1.68285	0.0001	0.0001	0.043796	89.8107	6.48882	5.26902e-17	up	yes
107778003	XR_001646303.1		73.8378	77.5939	56.8347	11.0095	23.1206	13.46	4.37625	2.12969	5.44651e-17	up	yes
107779625	XM_016600080.1	PREDICTED: enoyl-[acyl-carrier-protein] reductase [NADH], chloroplastic [Nicotiana sylvestris]	19.3954	19.8542	13.2983	69.9984	42.5537	61.0596	0.302675	-1.72416	5.50727e-17	down	yes
107798154	XM_016621124.1	PREDICTED: acyl carrier protein 1, chloroplastic-like [Nicotiana tomentosiformis]	169.821	180.648	143.167	481.081	370.623	428.147	0.385698	-1.37446	5.78082e-17	down	yes
107772027	XM_016591510.1	putative WRKY transcription factor 11 [Nicotiana tabacum]	3.55661	4.89014	3.36483	0.174913	0.0001	0.0001	67.4512	6.07577	5.963e-17	up	yes
gene561	gene561	PREDICTED: 5-epi-aristolochene synthase-like [Nicotiana tomentosiformis]	0.234692	1.04797	0.616724	0.0001	0.0001	0.0001	6331.3	12.6283	6.09439e-17	up	yes
107811683	XM_016636659.1	PREDICTED: pyruvate decarboxylase 1-like [Nicotiana sylvestris]	9.34135	11.2861	13.3847	1.27089	3.12756	1.89277	5.40628	2.43464	6.19893e-17	up	yes
107814426	XM_016639840.1	PREDICTED: 40S ribosomal protein S18-like [Nicotiana tomentosiformis]	34.345	36.3657	32.8863	108.951	75.23	96.8486	0.368633	-1.43974	6.46073e-17	down	yes
107782473	XM_016603360.1	PREDICTED: chloroplast stem-loop binding protein of 41 kDa b, chloroplastic [Nicotiana tomentosiformis]	136.103	124.689	105.134	411.532	278.23	362.28	0.347825	-1.52357	6.52948e-17	down	yes
107831654	XM_016659435.1	PREDICTED: uncharacterized protein LOC107831654 [Nicotiana tabacum]	8.97531	8.9779	6.6121	1.61981	2.15995	1.76659	4.4291	2.14701	6.6717e-17	up	yes
107776924	XM_016596877.1	PREDICTED: calreticulin-3-like [Nicotiana sylvestris]	184.264	235.085	188.805	46.1988	72.0097	53.2963	3.54599	1.82619	6.94622e-17	up	yes
107825863	XM_016652778.1;XM_016652775.1;XM_016652781.1;XM_016652776.1;XM_016652780.1;XM_016652779.1	PREDICTED: uncharacterized protein LOC104090216 isoform X1 [Nicotiana tomentosiformis];PREDICTED: uncharacterized protein LOC104090216 isoform X3 [Nicotiana tomentosiformis]	3.4237	3.75917	3.56402	0.947298	1.38978	1.02555	3.19598	1.67626	6.96748e-17	up	yes
107813234	XM_016638478.1	PREDICTED: aspartate-semialdehyde dehydrogenase-like [Nicotiana tabacum]	11.9963	13.5064	12.7976	47.0686	29.9735	34.7867	0.34249	-1.54587	7.08097e-17	down	yes
107788863	XM_016610627.1	PREDICTED: heat shock protein 90-5, chloroplastic-like [Nicotiana tabacum]	37.6373	35.4747	22.0815	125.532	85.7795	100.925	0.304877	-1.7137	7.22987e-17	down	yes
107772117	XM_016591605.1	PREDICTED: uncharacterized protein LOC107772117 [Nicotiana tabacum]	0.809338	0.301687	0.503401	2.87165	3.64232	4.22609	0.150318	-2.73391	7.63469e-17	down	yes
107804413	XM_016628298.1	PREDICTED: heavy metal-associated isoprenylated plant protein 3-like [Nicotiana tabacum]	17.9183	19.139	18.7183	4.93227	7.13356	5.71575	3.13671	1.64925	7.80763e-17	up	yes
107790570	XM_016612515.1	PREDICTED: rhodanese-like domain-containing protein 4, chloroplastic [Nicotiana tabacum]	36.8522	29.1618	19.0234	120.979	81.7225	99.5563	0.28134	-1.82961	7.80858e-17	down	yes
107786879	XM_016608385.1	PREDICTED: probable LRR receptor-like serine/threonine-protein kinase At3g47570 isoform X1 [Nicotiana sylvestris]	7.82904	6.94134	13.2613	0.501311	1.38758	0.758412	10.5888	3.40446	7.95893e-17	up	yes
gene56141	gene56141	PREDICTED: G-type lectin S-receptor-like serine/threonine-protein kinase At4g27290 [Nicotiana tomentosiformis]	0.268343	0.352565	0.536928	0.0001	0.0001	0.013788	82.7735	6.3711	8.05941e-17	up	yes
107776669	XM_016596579.1	PREDICTED: putative lipid-binding protein At4g00165 [Nicotiana tabacum]	2.57877	2.16648	1.47725	21.732	8.86107	18.8804	0.125774	-2.99109	8.44784e-17	down	yes
107798816	XM_016621851.1;XM_016621850.1	PREDICTED: ferredoxin--nitrite reductase, chloroplastic-like isoform X2 [Nicotiana tabacum];PREDICTED: ferredoxin--nitrite reductase, chloroplastic-like isoform X1 [Nicotiana tabacum]	60.1571	55.6169	55.4953	144.76	124.984	149.947	0.408084	-1.29306	8.46924e-17	down	yes
107787494	XR_001648405.1;XR_001648406.1	hypothetical protein A4A49_37814 [Nicotiana attenuata]	9.57837	13.1843	9.24711	2.19632	3.58889	2.79449	3.73088	1.89952	8.65526e-17	up	yes
107779229	XM_016599607.1;XM_016599606.1	PREDICTED: uncharacterized protein LOC104244588 isoform X2 [Nicotiana sylvestris];PREDICTED: uncharacterized protein LOC104244588 isoform X1 [Nicotiana sylvestris]	19.824	18.7983	16.3852	47.7673	39.7042	51.1131	0.396924	-1.33307	9.15504e-17	down	yes
107801948	XM_016625366.1	PREDICTED: uncharacterized protein LOC104106946 [Nicotiana tomentosiformis]	0.616046	0.656466	0.151886	3.64237	4.37572	5.19052	0.107839	-3.21305	9.15678e-17	down	yes
107759626	XM_016577602.1	PREDICTED: receptor-like serine/threonine-protein kinase SD1-8 [Nicotiana sylvestris]	0.31546	1.15301	0.978197	0.018788	0.0001	0.0001	128.853	7.00959	9.17821e-17	up	yes
107766460	XM_016585240.1	PREDICTED: uncharacterized protein LOC104243343 [Nicotiana sylvestris]	21.0569	33.1468	23.853	1.73876	4.92968	1.35531	9.72819	3.28217	9.48365e-17	up	yes
107794456	XM_016616941.1	PREDICTED: protein ECERIFERUM 3-like isoform X1 [Nicotiana tomentosiformis]	7.26106	6.84252	6.48074	14.3129	15.1215	15.5908	0.457174	-1.12919	9.66141e-17	down	yes
107784202	XM_016605285.1	PREDICTED: early nodulin-like protein 1 [Nicotiana tabacum]	1.36895	2.70051	2.84872	0.0001	0.103142	0.0001	66.9446	6.06489	9.84588e-17	up	yes
107775486	XM_016595221.1;XM_016595222.1	PREDICTED: cysteine-rich receptor-like protein kinase 25 isoform X1 [Nicotiana tabacum];PREDICTED: cysteine-rich receptor-like protein kinase 25 isoform X2 [Nicotiana sylvestris]	19.9458	19.3142	19.236	4.5816	6.83329	5.8175	3.39454	1.76321	1.00422e-16	up	yes
107776372	XM_016596265.1	PREDICTED: gibberellin-regulated protein 6-like [Nicotiana tabacum]	1.76541	0.853562	0.857623	14.8929	6.08257	10.4219	0.110729	-3.17489	1.02793e-16	down	yes
107823690	XM_016650385.1	PREDICTED: NAP1-related protein 2-like [Nicotiana tabacum]	9.76402	8.78617	6.0197	25.7088	21.6411	20.4983	0.36213	-1.46542	1.05362e-16	down	yes
107826115	XM_016653064.1	PREDICTED: desumoylating isopeptidase 2-like [Nicotiana tabacum]	29.7972	35.8304	28.5358	5.24533	9.16971	7.79845	4.23902	2.08373	1.07549e-16	up	yes
107763882	XM_016582391.1	PREDICTED: glutamyl-tRNA(Gln) amidotransferase subunit A, chloroplastic/mitochondrial-like, partial [Nicotiana tomentosiformis]	14.391	12.7123	10.0266	41.0565	27.7726	38.1109	0.347203	-1.52615	1.0769e-16	down	yes
107786503	XM_016607990.1;XM_016607991.1	PREDICTED: mechanosensitive ion channel protein 10-like isoform X1 [Nicotiana tabacum];PREDICTED: mechanosensitive ion channel protein 10-like isoform X2 [Nicotiana tabacum]	7.49418	9.59097	8.2588	1.49476	2.82195	2.12563	3.93397	1.97598	1.08295e-16	up	yes
107791108	XM_016613105.1	PREDICTED: protein EXORDIUM-like [Nicotiana sylvestris]	0.673478	1.06391	0.394474	3.50024	7.3969	4.5286	0.138202	-2.85515	1.11475e-16	down	yes
107828073	XM_016655323.1	PREDICTED: premnaspirodiene oxygenase-like [Nicotiana tomentosiformis]	41.453	54.7662	48.2355	13.2378	17.5348	14.0598	3.22211	1.688	1.13476e-16	up	yes
107771332	XM_016590682.1	PREDICTED: putative UPF0481 protein At3g02645 [Nicotiana tabacum]	3.42506	4.06392	4.1655	0.192326	0.0001	0.160881	32.9868	5.04382	1.17652e-16	up	yes
107772445	XM_016591953.1	PREDICTED: uncharacterized protein LOC104117009 [Nicotiana tomentosiformis]	38.6859	51.4646	32.5142	4.25414	11.1754	7.25982	5.40626	2.43463	1.19436e-16	up	yes
107790834	XM_016612798.1;XR_001649112.1	PREDICTED: uncharacterized protein LOC109234596 [Nicotiana attenuata];PREDICTED: obg-like ATPase 1 isoform X2 [Nicotiana sylvestris]	11.5176	12.6526	8.37202	42.5962	25.5613	38.2196	0.305914	-1.7088	1.20727e-16	down	yes
107808560	XM_016633089.1	PREDICTED: LOB domain-containing protein 30 [Nicotiana sylvestris]	0.912468	0.897794	1.57183	0.049047	0.0001	0.0001	68.6761	6.10174	1.22119e-16	up	yes
107818184	XM_016644129.1	PREDICTED: probable calcium-binding protein CML36 [Nicotiana tomentosiformis]	37.9689	50.4956	43.7136	11.8544	15.853	11.9481	3.33316	1.73689	1.2534e-16	up	yes
107813436	XM_016638711.1	PREDICTED: 4-hydroxy-tetrahydrodipicolinate reductase 1, chloroplastic-like [Nicotiana tabacum]	13.8684	13.5576	11.2454	49.6785	30.0833	36.8217	0.331705	-1.59203	1.25497e-16	down	yes
107827402	XM_016654540.1	PREDICTED: basic leucine zipper 61-like [Nicotiana tabacum]	0.054717	0.026177	0.152458	3.3395	1.22673	1.89	0.0361437	-4.79011	1.26847e-16	down	yes
107817588	XM_016643441.1	PREDICTED: pentatricopeptide repeat-containing protein At4g16390, chloroplastic [Nicotiana tabacum]	33.4445	33.1772	24.9657	99.4953	68.4554	95.9725	0.347022	-1.5269	1.37705e-16	down	yes
107784071	XM_016605135.1	PREDICTED: uncharacterized protein LOC104100685 [Nicotiana tomentosiformis]	51.0213	47.0668	42.6868	124.474	101.757	118.718	0.408105	-1.29299	1.39132e-16	down	yes
107765748	XM_016584433.1	PREDICTED: ethylene-responsive transcription factor 1B-like [Nicotiana sylvestris]	8.44172	11.8822	7.17586	1.18901	2.04369	0.948958	6.57627	2.71727	1.39202e-16	up	yes
107824360	XM_016651107.1	PREDICTED: uncharacterized protein LOC104249972 [Nicotiana sylvestris]	15.4855	13.9141	11.0239	40.6546	30.324	39.0515	0.367385	-1.44464	1.49488e-16	down	yes
107800614	XM_016623813.1	PREDICTED: L-type lectin-domain containing receptor kinase IV.1-like [Nicotiana tomentosiformis]	3.55145	5.27375	4.99233	0.599222	1.0348	0.404579	6.77794	2.76085	1.50146e-16	up	yes
107778084	XM_016598273.1;XM_016598278.1	PREDICTED: probable pectate lyase 13 isoform X1 [Nicotiana tabacum];PREDICTED: probable pectate lyase 13 isoform X2 [Nicotiana tabacum]	3.77962	3.18084	2.27282	7.91174	8.52723	8.76193	0.366387	-1.44856	1.50415e-16	down	yes
107770381	XM_016589685.1	PREDICTED: GDSL esterase/lipase 2-like [Nicotiana tabacum]	3.02815	5.81308	3.84112	0.113956	0.210544	0.0001	39.0707	5.28802	1.5626e-16	up	yes
107828734	XM_016656101.1	PREDICTED: 60S ribosomal protein L23a-like [Nicotiana tomentosiformis]	25.9004	31.7086	25.5832	92.8192	63.8462	71.7389	0.364232	-1.45707	1.56721e-16	down	yes
107770919	XM_016590247.1	PREDICTED: probable rRNA-processing protein EBP2 homolog [Nicotiana tabacum]	19.344	20.7587	16.0543	59.6495	43.035	46.747	0.375805	-1.41195	1.6595e-16	down	yes
107783228	XM_016604198.1	PREDICTED: uncharacterized protein LOC107783228 [Nicotiana tabacum]	12.8371	9.87754	7.317	31.9458	25.5361	29.0488	0.347063	-1.52673	1.69387e-16	down	yes
107781297	XM_016601984.1	PREDICTED: peptidyl-prolyl cis-trans isomerase CYP19-3-like [Nicotiana tomentosiformis]	18.7139	22.3508	15.0454	65.7388	44.1598	52.4589	0.345596	-1.53284	1.72366e-16	down	yes
107765311	XM_016583937.1	PREDICTED: RNA-dependent RNA polymerase 1-like, partial [Nicotiana tabacum]	24.0528	35.1024	24.5195	6.37906	9.51889	5.55241	3.90086	1.96379	1.73433e-16	up	yes
107778871	XM_016599196.1	PREDICTED: calcium-binding protein KIC-like [Nicotiana tabacum]	10.385	16.7976	14.6336	3.21374	3.20146	2.32915	4.78208	2.25764	1.74002e-16	up	yes
gene59299	gene59299	PREDICTED: AAA-ATPase At3g50940-like [Nicotiana tomentosiformis]	0.810044	1.36803	1.30134	0.074838	0.063842	0.064499	17.1249	4.09802	1.76111e-16	up	yes
107826268	XM_016653235.1	PREDICTED: 3-ketoacyl-CoA synthase 3-like [Nicotiana sylvestris]	6.40247	5.68899	4.24538	15.4709	12.3711	17.1622	0.363007	-1.46193	1.7666e-16	down	yes
107780049	XM_016600570.1	PREDICTED: subtilisin-like protease SBT1.9 [Nicotiana attenuata]	3.53096	4.84592	4.87244	0.539951	1.09482	0.86249	5.30554	2.4075	1.77817e-16	up	yes
107781697	XR_001647062.1;XR_001647063.1;XR_001647061.1;XR_001647065.1;XM_016602435.1;XR_001647064.1;XM_016602436.1	PREDICTED: uncharacterized protein LOC107781697 isoform X1 [Nicotiana tabacum];PREDICTED: uncharacterized protein LOC104215197 [Nicotiana sylvestris];PREDICTED: uncharacterized protein LOC107781697 isoform X2 [Nicotiana tabacum]	2.75162	3.05721	2.10625	6.69077	6.54868	7.45695	0.382437	-1.3867	1.83817e-16	down	yes
107798556	XM_016621569.1	PREDICTED: snakin-1 [Nicotiana tomentosiformis]	3.49793	2.64595	3.28404	15.3655	10.3221	11.7025	0.25215	-1.98765	1.92157e-16	down	yes
107832757	XM_016660632.1	PREDICTED: probable sarcosine oxidase [Nicotiana tabacum]	1.55381	1.58272	1.69733	0.025142	0.087597	0.138678	19.2265	4.26502	1.95713e-16	up	yes
107780767	XM_016601352.1	PREDICTED: DEAD-box ATP-dependent RNA helicase 31-like isoform X1 [Nicotiana tomentosiformis]	32.9033	29.5973	24.7104	107.022	68.3779	82.2057	0.338544	-1.56258	1.97925e-16	down	yes
107832827	XM_016660719.1;XM_016660721.1	PREDICTED: superoxide dismutase [Fe], chloroplastic isoform X1 [Nicotiana tomentosiformis]	17.2393	15.3798	12.2285	55.7864	33.8539	54.9176	0.310239	-1.68855	1.98882e-16	down	yes
107818257	XM_016644240.1	PREDICTED: auxin-induced protein 15A-like [Nicotiana tabacum]	3.51983	2.66501	3.45502	11.455	11.9721	10.9353	0.280535	-1.83375	1.99169e-16	down	yes
gene36512	gene36512	PREDICTED: G-type lectin S-receptor-like serine/threonine-protein kinase CES101 isoform X1 [Nicotiana tomentosiformis]	2.10418	2.73406	1.77362	0.0001	0.089472	0.113094	32.6244	5.02788	2.01613e-16	up	yes
107774196	XR_001645449.1		32.5318	39.8623	33.7756	3.89514	9.60477	7.62276	5.02634	2.32951	2.01641e-16	up	yes
gene12053	gene12053	PREDICTED: putative disease resistance RPP13-like protein 1 [Nicotiana tomentosiformis]	0.348511	0.409231	0.305523	0.0001	0.020366	0.0001	51.7001	5.6921	2.07057e-16	up	yes
107764320	XM_016582879.1	PREDICTED: early endosome antigen 1-like [Nicotiana tabacum]	2.83344	2.93283	2.16833	6.58815	7.0223	5.73177	0.410222	-1.28552	2.10139e-16	down	yes
107800859	XM_016624101.1;XM_016624102.1	PREDICTED: G-type lectin S-receptor-like serine/threonine-protein kinase SD2-5 isoform X1 [Nicotiana tomentosiformis]	2.77224	3.74153	2.48509	0.291095	0.591712	0.18925	8.394	3.06936	2.18996e-16	up	yes
107782375	XM_016603256.1	PREDICTED: zinc finger protein CONSTANS-like [Nicotiana sylvestris]	6.67069	8.00614	5.81175	0.729766	0.388354	0.320788	14.239	3.83177	2.3471e-16	up	yes
107811716	XM_016636703.1	PREDICTED: regulatory protein NPR5-like [Nicotiana tomentosiformis]	3.53284	5.23788	5.0172	0.82306	0.778926	1.04415	5.21059	2.38145	2.38129e-16	up	yes
107782006	XM_016602840.1	PREDICTED: G-type lectin S-receptor-like serine/threonine-protein kinase At1g34300 [Nicotiana tabacum]	6.62823	10.6157	9.1132	1.4188	2.69615	1.50316	4.69145	2.23004	2.40113e-16	up	yes
107820139	XM_016646352.1	PREDICTED: probable NAD(P)H dehydrogenase (quinone) FQR1-like 2 [Nicotiana tabacum]	0.669798	0.830186	1.07093	3.59785	4.68893	5.26727	0.189678	-2.39837	2.46199e-16	down	yes
107777780	XM_016597912.1	PREDICTED: uncharacterized protein LOC104243909 [Nicotiana sylvestris]	6.3764	4.63157	4.39009	14.8588	12.1703	16.8752	0.350718	-1.51162	2.56913e-16	down	yes
107760517	XM_016578576.1;XM_016578577.1	PREDICTED: uncharacterized protein LOC107760517 isoform X1 [Nicotiana tabacum];PREDICTED: uncharacterized protein LOC107760517 isoform X2 [Nicotiana tabacum]	0.691028	1.42789	1.03657	0.0432716	0.0001	0.0001	72.5873	6.18165	2.6525e-16	up	yes
107792525	XM_016614748.1	PREDICTED: probable receptor-like protein kinase At1g67000 [Nicotiana sylvestris]	2.31408	3.25819	2.47652	0.275143	0.504229	0.194056	8.2685	3.04763	2.72542e-16	up	yes
107790025	XM_016611921.1;XM_016611922.1	PREDICTED: uncharacterized protein LOC104217569 isoform X1 [Nicotiana sylvestris];PREDICTED: uncharacterized protein LOC104217569 isoform X2 [Nicotiana sylvestris]	2.52803	2.07782	1.61497	7.90963	6.22427	6.57198	0.300438	-1.73486	2.76123e-16	down	yes
107768585	XM_016587706.1;XM_016587707.1	PREDICTED: uncharacterized protein LOC104094059 [Nicotiana tomentosiformis]	0.904973	0.404774	0.379122	3.36407	3.53314	3.45527	0.163137	-2.61585	2.78654e-16	down	yes
107789329	XM_016611115.1	PREDICTED: caffeoyl-CoA O-methyltransferase 2 [Nicotiana tomentosiformis]	3.38672	5.09263	3.95483	0.464556	0.589325	0.475409	8.13069	3.02338	2.79158e-16	up	yes
107786349	XM_016607816.1	PREDICTED: probable inorganic phosphate transporter 1-9 [Nicotiana tabacum]	1.15394	2.00926	1.97357	0.068039	0.0001	0.0001	75.2762	6.23412	2.87799e-16	up	yes
107827240	XM_016654338.1	PREDICTED: G-type lectin S-receptor-like serine/threonine-protein kinase RLK1 [Nicotiana tabacum]	3.95019	7.76617	6.35008	0.069682	0.606288	0.263908	19.2221	4.26469	3.06887e-16	up	yes
107796072	XM_016618792.1	PREDICTED: proline-rich receptor-like protein kinase PERK15, partial [Nicotiana tabacum]	8.18409	10.7276	10.6274	1.2489	2.83833	1.52863	5.25994	2.39505	3.16347e-16	up	yes
107796663	XM_016619456.1	PREDICTED: lamin-like protein [Nicotiana tabacum]	5.04127	5.4083	2.71147	19.1292	15.3343	13.5082	0.274351	-1.86591	3.17393e-16	down	yes
107789456	XM_016611269.1	PREDICTED: probable LRR receptor-like serine/threonine-protein kinase At4g37250 [Nicotiana tabacum]	3.50083	2.31573	1.57349	10.6001	7.70236	8.99781	0.270694	-1.88526	3.17844e-16	down	yes
107808769	XM_016633335.1	PREDICTED: ribosome-binding ATPase YchF-like [Nicotiana tabacum]	13.0952	13.4	7.98123	39.2599	28.4218	37.6078	0.327444	-1.61068	3.21911e-16	down	yes
107829132	XM_016656576.1	PREDICTED: peptidyl-prolyl cis-trans isomerase CYP19-3-like [Nicotiana tomentosiformis]	23.3549	25.3839	21.3127	76.9661	51.7714	60.1373	0.370888	-1.43094	3.2464e-16	down	yes
107777114	XM_016597103.1	PREDICTED: putative leucine-rich repeat receptor-like serine/threonine-protein kinase At2g24130 [Nicotiana tabacum]	6.03769	7.13549	4.93971	0.0001	0.341984	0.068458	44.1195	5.46334	3.43259e-16	up	yes
107820889	XM_016647245.1;XM_016647250.1	PREDICTED: probable boron transporter 7 [Nicotiana tabacum]	0.132646	0.676654	0.36044	0.0001	0.0001	0.0001	3899.13	11.9289	3.52663e-16	up	yes
107762861	XM_016581261.1	PREDICTED: reticuline oxidase-like protein [Nicotiana tomentosiformis]	0.569365	3.63128	1.35484	0.026968	0.0001	0.0001	204.486	7.67586	3.59278e-16	up	yes
107766908	XM_016585804.1	PREDICTED: 4-hydroxy-tetrahydrodipicolinate reductase 1, chloroplastic-like [Nicotiana sylvestris]	20.1785	20.8925	15.6163	61.2648	42.7632	49.6851	0.368787	-1.43914	3.61289e-16	down	yes
107769382	XM_016588594.1	PREDICTED: probable prolyl 4-hydroxylase 6 [Nicotiana tabacum]	7.21479	9.55437	8.29195	1.36285	0.988807	1.99891	5.76042	2.52617	3.63186e-16	up	yes
107785134	XM_016606358.1	PREDICTED: dicarboxylate transporter 1, chloroplastic [Nicotiana tomentosiformis]	68.5419	60.0272	57.0382	241.822	161.102	150.776	0.335213	-1.57685	3.75934e-16	down	yes
107777965	XM_016598139.1	PREDICTED: rhodanese-like domain-containing protein 4, chloroplastic [Nicotiana tomentosiformis]	46.9559	34.9947	25.1227	132.34	96.673	114.581	0.311627	-1.68211	3.99594e-16	down	yes
107818807	XM_016644855.1	PREDICTED: methionine gamma-lyase-like [Nicotiana attenuata]	40.1132	44.7127	53.0729	8.07152	14.8863	11.9225	3.95349	1.98313	4.01381e-16	up	yes
107772527	XM_016592031.1	PREDICTED: 31 kDa ribonucleoprotein, chloroplastic-like, partial [Nicotiana tabacum]	66.1187	64.3695	57.9032	180.835	132.816	162.981	0.395256	-1.33914	4.05005e-16	down	yes
107773630	XM_016593034.1;XM_016593033.1	PREDICTED: LEAF RUST 10 DISEASE-RESISTANCE LOCUS RECEPTOR-LIKE PROTEIN KINASE-like 1.1 isoform X2 [Nicotiana tabacum];PREDICTED: LEAF RUST 10 DISEASE-RESISTANCE LOCUS RECEPTOR-LIKE PROTEIN KINASE-like 1.1 isoform X1 [Nicotiana tabacum]	3.0668	4.06969	2.65777	0.0001	0.111641	0.0001	87.5731	6.45242	4.05743e-16	up	yes
107830480	XM_016658044.1	PREDICTED: cathepsin B-like [Nicotiana sylvestris]	25.6437	33.8383	44.3002	3.94877	9.25474	4.48381	5.86761	2.55277	4.16796e-16	up	yes
107805383	XM_016629416.1	PREDICTED: ankyrin repeat-containing protein At3g12360-like [Nicotiana tabacum]	2.60948	3.72355	3.29052	0.106174	0.400796	0.09374	16.0203	4.00183	4.28494e-16	up	yes
107765860	XM_016584559.1;XR_001643523.1;XM_016584560.1	PREDICTED: peptidyl-prolyl cis-trans isomerase CYP37, chloroplastic-like isoform X1 [Nicotiana tabacum];PREDICTED: peptidyl-prolyl cis-trans isomerase CYP37, chloroplastic-like isoform X2 [Nicotiana tabacum]	9.04472	8.58195	6.32618	24.6265	17.3514	24.3222	0.361279	-1.46881	4.30526e-16	down	yes
107790475	XM_016612397.1	PREDICTED: indole-3-glycerol phosphate synthase, chloroplastic-like [Nicotiana tabacum]	5.5524	4.82056	4.06405	11.1608	11.1755	13.2723	0.405436	-1.30245	4.47354e-16	down	yes
107783143	XR_001647393.1		15.9466	17.5527	12.6477	43.1651	35.4735	39.8059	0.389608	-1.3599	4.47909e-16	down	yes
107827635	XM_016654810.1	PREDICTED: elongation factor P-like [Nicotiana tabacum]	40.1676	35.233	30.6399	135.588	78.6535	117.24	0.319898	-1.64431	4.67278e-16	down	yes
107811927	XM_016636917.1	PREDICTED: axial regulator YABBY 1-like [Nicotiana tomentosiformis]	1.81111	1.71176	1.33093	6.42523	5.24283	6.07108	0.273621	-1.86975	4.72747e-16	down	yes
107791291	XM_016613331.1	PREDICTED: LOW QUALITY PROTEIN: amino acid permease 6-like [Nicotiana tabacum]	12.9268	21.3449	18.6393	4.13713	3.39708	5.02904	4.21157	2.07436	4.75319e-16	up	yes
107769696	XM_016588932.1;XM_016588931.1;XM_016588933.1	PREDICTED: probable receptor-like protein kinase At5g47070 [Nicotiana sylvestris]	7.66956	11.0913	15.9076	1.10779	2.56661	1.61495	6.55439	2.71246	4.75939e-16	up	yes
107787097	XM_016608617.1	PREDICTED: bifunctional L-3-cyanoalanine synthase/cysteine synthase 2, mitochondrial-like [Nicotiana tabacum]	36.2466	32.4506	30.4117	71.2861	118.792	75.6272	0.373003	-1.42274	4.79384e-16	down	yes
107760508	XM_016578564.1;XM_016578563.1	PREDICTED: probable galacturonosyltransferase-like 3 isoform X2 [Nicotiana tabacum];PREDICTED: probable galacturonosyltransferase-like 3 isoform X1 [Nicotiana tabacum]	4.83646	5.85687	4.96686	13.5172	12.2273	11.2235	0.423614	-1.23918	4.92369e-16	down	yes
107822189	XM_016648735.1	tyramine hydroxycinnamoyltransferase, partial [Nicotiana tabacum]	1.02046	2.3589	0.851341	0.0001	0.0001	0.044209	95.2669	6.5739	4.98234e-16	up	yes
107829740	XR_001658004.1	PREDICTED: F-box protein At4g19940-like [Nicotiana attenuata]	5.29451	7.95294	4.14458	0.696889	1.29793	0.885388	6.03848	2.59418	5.03689e-16	up	yes
107787836	XM_016609444.1	PREDICTED: dihydroxy-acid dehydratase, chloroplastic-like [Nicotiana tabacum]	14.2504	14.3307	10.3753	42.6997	29.1128	36.9256	0.358259	-1.48093	5.12122e-16	down	yes
107807002	XM_016631279.1	PREDICTED: phosphoribosylaminoimidazole-succinocarboxamide synthase, chloroplastic [Nicotiana sylvestris]	11.9192	10.0649	9.16944	33.6258	23.7149	26.0203	0.373718	-1.41998	5.1467e-16	down	yes
107832799	XM_016660680.1	PREDICTED: protein CUP-SHAPED COTYLEDON 3-like isoform X1 [Nicotiana sylvestris]	2.93849	4.24608	2.8653	0.218494	0.501223	0.514597	8.14207	3.02539	5.18007e-16	up	yes
107786573	XM_016608076.1	PREDICTED: UPF0481 protein At3g47200-like [Nicotiana tabacum]	0.380811	0.71642	0.574063	0.025111	0.0001	0.0001	66.0303	6.04506	5.18324e-16	up	yes
107815294	XM_016640850.1	PREDICTED: putative quinone-oxidoreductase homolog, chloroplastic [Nicotiana tomentosiformis]	6.31345	7.72565	8.49961	1.07456	2.07474	1.17601	5.21088	2.38153	5.27839e-16	up	yes
107814550	XM_016639985.1	PREDICTED: 60S acidic ribosomal protein P1-like [Nicotiana sylvestris]	4.94	6.42019	9.51371	0.227755	0.362519	0.0001	35.3571	5.14393	5.32196e-16	up	yes
107800765	XM_016623992.1	PREDICTED: LOW QUALITY PROTEIN: ABC transporter B family member 19-like [Nicotiana tabacum]	1.14562	1.31678	0.832014	3.59142	2.69332	3.66	0.331272	-1.59391	5.5545e-16	down	yes
107805602	XM_016629669.1	PREDICTED: uncharacterized protein LOC107805602 [Nicotiana tabacum]	35.8267	35.4602	26.4389	91.2351	74.412	77.5744	0.401798	-1.31546	5.57455e-16	down	yes
107810988	XM_016635852.1	PREDICTED: calmodulin-binding protein 60 D-like [Nicotiana tabacum]	16.0658	16.7053	15.0233	4.96053	6.10595	5.23617	2.93169	1.55173	5.59083e-16	up	yes
107790978	XM_016612959.1	PREDICTED: cationic amino acid transporter 1-like [Nicotiana sylvestris]	1.39259	2.29581	2.31448	0.141607	0.268495	0.160233	10.5252	3.39577	5.65017e-16	up	yes
107818112	XM_016644050.1;XM_016644049.1	PREDICTED: receptor-like protein kinase 5 isoform X1 [Nicotiana tabacum]	9.15649	10.963	9.46767	1.72282	3.53029	1.85715	4.16118	2.05699	5.69392e-16	up	yes
107822784	XM_016649350.1	PREDICTED: ABC transporter C family member 8-like [Nicotiana tabacum]	2.98716	2.55591	2.29794	7.31035	5.61646	6.46218	0.404405	-1.30613	5.72661e-16	down	yes
107768552	XM_016587678.1	PREDICTED: 40S ribosomal protein S7-like [Nicotiana sylvestris]	42.0587	46.4346	46.223	128.55	98.1541	107.896	0.402618	-1.31252	5.74723e-16	down	yes
107790568	XM_016612512.1;XM_016612513.1	PREDICTED: ABC transporter G family member 18-like isoform X1 [Nicotiana tomentosiformis]	1.94149	3.44728	3.13466	0.198264	0.433857	0.108811	11.5037	3.52402	5.85135e-16	up	yes
107770736	XM_016590067.1;XM_016590068.1	PREDICTED: protein PMR5-like isoform X1 [Nicotiana sylvestris]	0.966564	0.572501	0.782812	3.47604	4.16332	3.07343	0.216739	-2.20597	5.9514e-16	down	yes
107763206	XM_016581675.1	PREDICTED: inactive serine/threonine-protein kinase At1g67470-like [Nicotiana sylvestris]	11.559	12.161	12.5799	3.35541	4.22321	3.93523	3.15272	1.6566	5.95935e-16	up	yes
107761547	XM_016579771.1	PREDICTED: uncharacterized protein LOC104112009 [Nicotiana tomentosiformis]	10.284	12.8235	13.2732	0.489783	1.74847	1.84145	8.91748	3.15664	5.9694e-16	up	yes
107812680	XM_016637832.1	PREDICTED: receptor-like kinase TMK4 [Nicotiana tabacum]	2.96828	2.54451	2.07713	5.67816	7.0714	5.80234	0.409119	-1.28941	6.24062e-16	down	yes
107791490	XM_016613577.1;XM_016613578.1	PREDICTED: FT-interacting protein 1 [Nicotiana tomentosiformis]	0.0375857	0.0001	0.0001	0.846638	0.512487	0.49036	0.0204304	-5.61314	6.62114e-16	down	yes
107777300	XM_016597296.1	PREDICTED: basic leucine zipper 61-like [Nicotiana sylvestris]	2.72061	1.14252	0.902342	9.23421	8.68858	8.3152	0.181625	-2.46097	6.70425e-16	down	yes
107793424	XM_016615772.1;XM_016615771.1;XM_016615770.1	PREDICTED: dnaJ protein homolog isoform X2 [Nicotiana tabacum];PREDICTED: dnaJ protein homolog isoform X1 [Nicotiana tabacum]	571.048	522.26	764.201	88.0236	186.299	106.876	4.87282	2.28476	6.72721e-16	up	yes
107776521	XM_016596436.1	PREDICTED: dof zinc finger protein DOF5.6-like [Nicotiana sylvestris]	1.64363	3.11282	2.32593	0.138154	0.068369	0.208637	17.0594	4.09249	6.90288e-16	up	yes
107809769	XM_016634459.1;XM_016634460.1	PREDICTED: omega-6 fatty acid desaturase, chloroplastic-like isoform X1 [Nicotiana tabacum];PREDICTED: omega-6 fatty acid desaturase, chloroplastic-like isoform X2 [Nicotiana tabacum]	39.8932	28.7999	22.0168	119.098	86.1107	86.5776	0.310878	-1.68558	7.04217e-16	down	yes
107819045	XM_016645121.1	PREDICTED: F-box protein At5g03970-like [Nicotiana sylvestris]	8.85387	10.9631	12.5632	2.07114	2.9891	3.08968	3.97307	1.99026	7.0804e-16	up	yes
107812674	XM_016637824.1;XM_016637825.1;XM_016637827.1;XM_016637826.1	PREDICTED: 125 kDa kinesin-related protein-like isoform X1 [Nicotiana tabacum];PREDICTED: 125 kDa kinesin-related protein-like isoform X3 [Nicotiana tabacum];PREDICTED: 125 kDa kinesin-related protein-like isoform X2 [Nicotiana tabacum]	1.01237	1.54925	1.31691	0.13145	0.204958	0.160483	7.80561	2.96451	7.14156e-16	up	yes
107762038	XM_016580346.1	PREDICTED: ankyrin repeat-containing protein At5g02620-like [Nicotiana tabacum]	1.87965	2.69077	1.97911	0.029121	0.196928	0.139373	17.9232	4.16376	7.24184e-16	up	yes
107781509	XM_016602226.1	PREDICTED: aspartyl protease family protein At5g10770-like [Nicotiana tabacum]	1.56295	1.66662	1.36843	4.42027	4.72453	4.62103	0.334015	-1.58201	7.64631e-16	down	yes
gene54398	gene54398	PREDICTED: G-type lectin S-receptor-like serine/threonine-protein kinase At4g03230 isoform X1 [Nicotiana tabacum]	5.14819	4.46915	4.52576	1.45895	1.48155	1.38494	3.26975	1.70918	7.66563e-16	up	yes
107766366	XM_016585138.1	PREDICTED: deoxynucleoside triphosphate triphosphohydrolase SAMHD1 homolog [Nicotiana tabacum]	0.435688	0.604219	0.980683	0.0001	0.0001	0.025187	79.5915	6.31454	7.67769e-16	up	yes
107793714	XM_016616118.1	PREDICTED: mitochondrial phosphate carrier protein 3, mitochondrial-like [Nicotiana sylvestris]	0.954238	1.66116	1.22661	0.053507	0.076942	0.1116	15.8729	3.98849	7.70854e-16	up	yes
107818193	XM_016644140.1	PREDICTED: protein TORNADO 1 [Nicotiana sylvestris]	0.515471	1.2577	0.997773	0.07098	0.078527	0.037633	14.8068	3.88819	8.02522e-16	up	yes
107793404	XM_016615748.1	PREDICTED: non-symbiotic hemoglobin 2 [Nicotiana tabacum]	37.3226	55.3582	53.9674	10.5384	16.852	12.012	3.72181	1.89601	8.50489e-16	up	yes
107807021	XM_016631301.1	PREDICTED: G-type lectin S-receptor-like serine/threonine-protein kinase LECRK3 [Nicotiana attenuata]	4.46829	5.07278	4.61313	0.435305	1.05534	0.787278	6.21364	2.63544	8.52111e-16	up	yes
107794383	XM_016616865.1	PREDICTED: CTP synthase-like [Nicotiana sylvestris]	5.12	4.78429	3.82954	11.0409	10.2819	9.87721	0.440187	-1.18381	8.69482e-16	down	yes
107815365	XM_016640936.1	PREDICTED: uncharacterized protein LOC104105219 [Nicotiana tomentosiformis]	5.48042	4.952	4.17761	11.6437	11.3399	14.327	0.391578	-1.35263	8.72356e-16	down	yes
107773673	XM_016593081.1	PREDICTED: receptor-like protein 51, partial [Nicotiana tabacum]	1.43223	1.37861	0.875059	5.08807	5.78918	3.56601	0.255199	-1.97031	8.80086e-16	down	yes
107788247	XM_016609919.1	PREDICTED: 60S ribosomal protein L3 [Nicotiana sylvestris]	82.9545	91.5935	82.5497	278.084	185.897	223.702	0.373861	-1.41943	8.93354e-16	down	yes
107812993	XM_016638191.1;XM_016638192.1	PREDICTED: TMV resistance protein N-like isoform X1 [Nicotiana tabacum];PREDICTED: TMV resistance protein N-like isoform X2 [Nicotiana sylvestris]	1.63564	1.98709	1.65536	0.203165	0.15936	0.303514	7.92459	2.98634	9.0675e-16	up	yes
107822518	XM_016649073.1;XM_016649074.1	PREDICTED: uncharacterized protein LOC107822518 isoform X1 [Nicotiana tabacum];PREDICTED: uncharacterized protein LOC107822518 isoform X2 [Nicotiana tabacum]	5.36315	5.97515	5.06846	1.48137	1.28977	1.34011	3.99071	1.99664	9.3492e-16	up	yes
107778878	XM_016599203.1	PREDICTED: crocetin glucoside glucosyltransferase-like [Nicotiana sylvestris]	1.35246	1.6703	0.573598	0.0001	0.0001	0.046056	77.749	6.28075	9.50044e-16	up	yes
107808067	XM_016632550.1	PREDICTED: alpha-mannosidase-like, partial [Nicotiana tabacum]	8.64212	14.6972	12.5681	3.45437	2.59885	2.37272	4.26154	2.09137	9.50429e-16	up	yes
107830408	XM_016657955.1	PREDICTED: phosphoenolpyruvate carboxylase-like [Nicotiana sylvestris]	34.3668	40.2699	29.8428	187.495	110.243	89.8684	0.269551	-1.89137	9.60206e-16	down	yes
107820476	XM_016646765.1	PREDICTED: calmodulin-binding protein 25-like [Nicotiana tabacum]	19.1948	25.475	21.7314	6.18589	6.95076	5.18999	3.62321	1.85727	9.60212e-16	up	yes
107779361	XM_016599784.1	PREDICTED: auxin-responsive protein IAA20-like [Nicotiana tabacum]	1.88804	1.17427	1.39127	5.37586	5.94564	7.72394	0.23384	-2.09641	9.61856e-16	down	yes
107824633	XM_016651437.1	PREDICTED: uncharacterized protein LOC107824633 [Nicotiana tabacum]	4.97739	5.15181	11.0696	0.272071	0.241627	0.0001	41.259	5.36664	1.00341e-15	up	yes
107765913	XM_016584614.1;XM_016584615.1	PREDICTED: BRCT domain-containing protein At4g02110-like isoform X1 [Nicotiana tomentosiformis]	1.89593	2.20469	2.56804	0.539895	0.601829	0.46819	4.14224	2.05041	1.03109e-15	up	yes
107832462	XM_016660307.1	PREDICTED: plastidic ATP/ADP-transporter [Nicotiana tomentosiformis]	24.5145	21.3759	16.6724	55.6663	49.6709	48.8272	0.405819	-1.30109	1.06501e-15	down	yes
107805069	XM_016629048.1	PREDICTED: fatty-acid-binding protein 1-like [Nicotiana sylvestris]	5.61292	3.83591	3.16232	12.814	12.1369	13.0222	0.332108	-1.59028	1.08425e-15	down	yes
107793233	XM_016615537.1	PREDICTED: peptidyl-prolyl cis-trans isomerase CYP26-2, chloroplastic-like [Nicotiana tabacum]	27.0276	23.8876	19.5225	72.5842	50.6577	75.2577	0.354851	-1.49472	1.09026e-15	down	yes
107821157	XR_001656078.1	PREDICTED: 5-methyltetrahydropteroyltriglutamate--homocysteine methyltransferase-like [Nicotiana sylvestris]	7.67087	6.34091	5.59159	16.7293	15.4372	14.4327	0.42068	-1.24921	1.09448e-15	down	yes
107819553	XM_016645672.1	PREDICTED: ornithine carbamoyltransferase, chloroplastic-like [Nicotiana tabacum]	10.0441	11.2059	8.15407	36.2305	21.6116	27.8096	0.343299	-1.54246	1.1436e-15	down	yes
107797936	XM_016620859.1	PREDICTED: AAA-ATPase At3g28580-like [Nicotiana tabacum]	1.34193	3.81894	3.03619	0.0001	0.073559	0.118333	42.6948	5.41599	1.15341e-15	up	yes
107780545	XM_016601097.1;XM_016601098.1	PREDICTED: cyclic nucleotide-gated ion channel 4-like isoform X1 [Nicotiana sylvestris];PREDICTED: cyclic nucleotide-gated ion channel 4-like isoform X2 [Nicotiana sylvestris]	19.7348	26.9491	25.5867	2.34832	6.77334	3.22617	5.8529	2.54915	1.1853e-15	up	yes
107760759	XM_016578860.1	PREDICTED: 5-epi-aristolochene synthase-like, partial [Nicotiana tabacum]	4.27524	6.93262	5.82749	0.075992	0.339162	0.0001	41.0239	5.35839	1.21726e-15	up	yes
107780809	XM_016601399.1;XM_016601430.1;XM_016601444.1;XM_016601423.1;XM_016601450.1;XM_016601409.1;XM_016601467.1;XM_016601457.1;XM_016601391.1;XM_016601475.1;XM_016601417.1;XM_016601461.1;XM_016601437.1	PREDICTED: LRR receptor-like serine/threonine-protein kinase EFR isoform X2 [Nicotiana sylvestris];PREDICTED: probable LRR receptor-like serine/threonine-protein kinase At3g47570 isoform X3 [Nicotiana sylvestris];PREDICTED: probable LRR receptor-like serine/threonine-protein kinase At3g47570 isoform X1 [Nicotiana sylvestris]	1.66662	1.49527	1.15148	0.127089	0.27532	0.327623	5.90848	2.56279	1.22049e-15	up	yes
107808619	XM_016633144.1	PREDICTED: probable inactive receptor kinase At1g48480 [Nicotiana tabacum]	5.24604	4.57775	3.16538	14.7511	10.2884	12.1656	0.349123	-1.51819	1.26405e-15	down	yes
107785574	XM_016606909.1	PREDICTED: bifunctional aspartokinase/homoserine dehydrogenase 1, chloroplastic-like isoform X1 [Nicotiana tomentosiformis]	1.84805	2.05828	1.65913	5.94298	4.16802	5.62951	0.353575	-1.49991	1.26732e-15	down	yes
107819571	XM_016645692.1	PREDICTED: metacaspase-1-like [Nicotiana tabacum]	2.43538	3.77554	4.1103	0.505133	0.474058	0.286971	8.15158	3.02708	1.27014e-15	up	yes
107824278	XM_016651028.1	PREDICTED: pyruvate kinase isozyme A, chloroplastic-like [Nicotiana sylvestris]	3.5241	4.13183	3.03246	9.71503	8.85786	7.47364	0.410357	-1.28505	1.28124e-15	down	yes
107804483	XM_016628384.1	PREDICTED: 40S ribosomal protein S3a-like [Nicotiana tomentosiformis]	48.9309	54.1176	48.3639	159.742	106.312	137.258	0.375422	-1.41342	1.28521e-15	down	yes
107799408	XM_016622517.1	PREDICTED: 5-epi-aristolochene synthase 3 [Nicotiana tabacum]	12.0067	18.1369	10.3386	0.390518	1.9433	0.498095	14.295	3.83744	1.28981e-15	up	yes
107813271	XM_016638518.1	PREDICTED: uncharacterized protein LOC107813271 [Nicotiana tabacum]	1.99701	2.74078	2.27941	0.083456	0.330547	0.086555	14.0188	3.80929	1.29222e-15	up	yes
107824442	XM_016651200.1;XM_016651201.1	PREDICTED: probable polygalacturonase isoform X1 [Nicotiana sylvestris];PREDICTED: probable polygalacturonase isoform X2 [Nicotiana sylvestris]	0.874323	0.758167	0.919982	3.07296	2.81934	3.08058	0.284465	-1.81368	1.30549e-15	down	yes
107784110	XM_016605181.1	PREDICTED: probable calcium-binding protein CML36 [Nicotiana sylvestris]	9.17359	11.1565	10.2316	2.66324	2.33787	3.06214	3.79025	1.92229	1.30817e-15	up	yes
107808265	XM_016632772.1	PREDICTED: expansin-A6-like [Nicotiana attenuata]	4.48628	7.13351	8.10887	0.432287	0.30055	0.032397	25.7812	4.68825	1.31451e-15	up	yes
107800538	XM_016623729.1	PREDICTED: lysM domain receptor-like kinase 4 [Nicotiana sylvestris]	42.8317	57.0219	44.9524	6.52183	15.3724	7.62068	4.90619	2.2946	1.31559e-15	up	yes
107808875	XM_016633437.1	PREDICTED: rubisco accumulation factor 2, chloroplastic-like [Nicotiana tabacum]	28.129	25.2264	22.1188	71.8354	53.0478	67.9605	0.391374	-1.35338	1.33035e-15	down	yes
107802063	XM_016625506.1	PREDICTED: phenylalanine ammonia-lyase-like [Nicotiana tabacum]	0.307282	0.524606	0.327657	2.90885	1.77312	1.7993	0.178907	-2.48272	1.33984e-15	down	yes
107810280	XM_016635035.1;XM_016635036.1	PREDICTED: probable envelope ADP,ATP carrier protein, chloroplastic [Nicotiana sylvestris]	9.09687	8.78579	6.17327	27.3948	18.3188	21.3974	0.35845	-1.48016	1.36377e-15	down	yes
107775512	XM_016595249.1	PREDICTED: thioredoxin-like protein CITRX, chloroplastic [Nicotiana sylvestris]	35.975	29.5843	19.4476	122.506	73.1885	101.063	0.286453	-1.80363	1.39768e-15	down	yes
107807631	XM_016632052.1	PREDICTED: peptidyl-prolyl cis-trans isomerase-like [Nicotiana tomentosiformis]	75.8691	99.7635	76.3715	19.3588	23.149	29.0271	3.52282	1.81673	1.40816e-15	up	yes
107765118	XM_016583727.1	PREDICTED: protein PLANT CADMIUM RESISTANCE 2-like [Nicotiana tomentosiformis]	14.6488	18.3841	22.0857	2.79394	5.40791	3.71068	4.62694	2.21006	1.4325e-15	up	yes
107810202	XM_016634953.1;XM_016634955.1;XM_016634954.1;XM_016634956.1	PREDICTED: UPF0496 protein At4g34320-like [Nicotiana sylvestris]	0.854591	0.621452	0.735364	0.0209635	0.0612526	0.0346176	18.9278	4.24244	1.58421e-15	up	yes
107802185	XM_016625640.1	PREDICTED: protein NRT1/ PTR FAMILY 3.1-like [Nicotiana tabacum]	168.357	187.129	193.341	35.2341	61.4144	54.7515	3.62501	1.85798	1.59198e-15	up	yes
107787227	XM_016608767.1	60s ribosomal protein l38, partial [Nicotiana attenuata]	30.4345	33.0648	27.7636	87.1666	66.0677	68.8369	0.410962	-1.28292	1.62845e-15	down	yes
gene55664	gene55664	PREDICTED: putative late blight resistance protein homolog R1A-3 isoform X1 [Nicotiana attenuata]	0.366489	0.567866	0.849561	0.0001	0.028154	0.0001	62.9158	5.97535	1.63963e-15	up	yes
107769201	XM_016588402.1;XM_016588403.1	PREDICTED: 5-epi-aristolochene synthase-like isoform X1 [Nicotiana tabacum];PREDICTED: 5-epi-aristolochene synthase-like isoform X2 [Nicotiana tabacum]	11.4723	18.8079	12.1054	0.191699	1.55559	0.455825	19.2389	4.26595	1.64551e-15	up	yes
107824214	XM_016650956.1	PREDICTED: probable inorganic phosphate transporter 1-9 [Nicotiana tomentosiformis]	3.26463	3.80712	2.97848	0.500604	0.746094	0.711248	5.13305	2.35982	1.67987e-15	up	yes
107800716	XM_016623940.1	PREDICTED: beta-galactosidase-like [Nicotiana tabacum]	0.527357	0.618573	1.08228	0.032175	0.046838	0.032792	19.9294	4.31683	1.7232e-15	up	yes
107828054	XM_016655300.1	PREDICTED: flocculation protein FLO11-like [Nicotiana attenuata]	2.43746	3.03851	3.65392	0.0001	0.197505	0.058051	35.7116	5.15832	1.73544e-15	up	yes
107807939	XM_016632394.1	PREDICTED: 14 kDa proline-rich protein DC2.15-like [Nicotiana sylvestris]	40.7794	38.065	37.1322	164.995	86.4304	120.92	0.311475	-1.68281	1.73602e-15	down	yes
107807997	XM_016632477.1	PREDICTED: 40S ribosomal protein S4-like [Nicotiana sylvestris]	49.4368	56.047	51.7786	179.706	114.755	137.41	0.364141	-1.45743	1.80865e-15	down	yes
107795237	XM_016617832.1	PREDICTED: 5-epiaristolochene 1,3-dihydroxylase-like [Nicotiana tabacum]	34.3594	44.8994	26.8009	3.70239	9.70894	4.04854	6.07448	2.60276	1.82471e-15	up	yes
107762686	XM_016581058.1	PREDICTED: 17.3 kDa class II heat shock protein-like, partial [Nicotiana tabacum]	0.648288	0.596799	0.274301	5.99143	3.5526	6.67862	0.0936584	-3.41645	1.83232e-15	down	yes
107784033	XM_016605087.1	PREDICTED: cyclic nucleotide-gated ion channel 4-like [Nicotiana tabacum]	21.9392	30.1611	30.2614	3.58889	8.51675	4.31623	5.01536	2.32635	1.83658e-15	up	yes
107798628	XM_016621646.1	PREDICTED: uncharacterized protein LOC104110740 [Nicotiana tomentosiformis]	1.68922	6.23649	3.16702	0.0001	0.094597	0.083709	62.1769	5.95831	1.88545e-15	up	yes
107781341	XM_016602030.1	PREDICTED: translocase of chloroplast 34-like [Nicotiana tabacum]	27.0299	25.0358	17.3289	81.6319	54.9215	64.0204	0.345981	-1.53124	2.01365e-15	down	yes
107802918	XM_016626498.1;XR_001651920.1	PREDICTED: dihydrolipoyl dehydrogenase 2, chloroplastic-like [Nicotiana tomentosiformis]	5.4524	4.63912	4.26779	15.3142	9.86111	15.534	0.352728	-1.50337	2.01586e-15	down	yes
107770450	XM_016589756.1	PREDICTED: glutamate receptor 2.8-like [Nicotiana tabacum]	0.401835	0.427766	0.103576	0.0001	0.0001	0.0001	3110.59	11.603	2.05974e-15	up	yes
107815256	XM_016640819.1	PREDICTED: UDP-glycosyltransferase 74B1-like [Nicotiana tabacum]	0.479191	1.53193	0.919723	0.031935	0.0001	0.0001	91.2041	6.51103	2.06105e-15	up	yes
107787887	XM_016609502.1	PREDICTED: uncharacterized protein LOC104220785 [Nicotiana sylvestris]	8.26061	6.45447	5.37373	21.1917	15.6242	23.1572	0.334963	-1.57793	2.06262e-15	down	yes
107811314	XM_016636214.1	PREDICTED: protein trichome birefringence-like 39 [Nicotiana tabacum]	4.78879	6.22147	3.97823	13.3545	17.0223	10.5043	0.366637	-1.44758	2.1515e-15	down	yes
107771333	XM_016590683.1	PREDICTED: uncharacterized protein LOC107771333 [Nicotiana tabacum]	2.94478	3.03832	2.86494	0.184673	0.27466	0.095315	15.9526	3.99572	2.18317e-15	up	yes
107808861	XM_016633428.1	PREDICTED: heavy metal-associated isoprenylated plant protein 20 [Nicotiana tomentosiformis]	5.19844	16.2169	14.633	0.276408	1.2381	0.785239	15.6749	3.97038	2.20328e-15	up	yes
107800214	XM_016623364.1	PREDICTED: uncharacterized protein LOC107800214 [Nicotiana tabacum]	7.34278	8.2239	7.90328	1.77077	2.13352	2.68981	3.55924	1.83157	2.24888e-15	up	yes
107819763	XM_016645911.1	PREDICTED: probable serine/threonine-protein kinase At1g01540 [Nicotiana sylvestris]	8.71228	8.81273	8.18251	19.7745	19.176	16.4154	0.464321	-1.10681	2.25198e-15	down	yes
107804502	XM_016628409.1	PREDICTED: abscisic acid 8'-hydroxylase 4-like [Nicotiana sylvestris]	0.813124	0.853119	0.186581	5.86018	3.79344	4.72295	0.128878	-2.95592	2.28465e-15	down	yes
107798308	XM_016621280.1	PREDICTED: 40S ribosomal protein S18-like [Nicotiana tomentosiformis]	38.7647	39.7253	41.6341	129.562	86.1846	102.926	0.376951	-1.40755	2.37491e-15	down	yes
107763850	XM_016582356.1	PREDICTED: probable boron transporter 2, partial [Nicotiana tabacum]	20.0391	26.8828	24.7197	7.9981	7.92164	7.04483	3.11966	1.64139	2.3895e-15	up	yes
107807459	XM_016631856.1;XM_016631857.1	PREDICTED: uncharacterized protein At4g26485-like isoform X1 [Nicotiana tabacum];PREDICTED: uncharacterized protein At4g26485-like isoform X2 [Nicotiana tabacum]	1.59305	2.6104	2.21931	0.072899	0.106501	0.218652	16.1355	4.01216	2.40713e-15	up	yes
107788210	XM_016609886.1	PREDICTED: 21 kDa protein-like [Nicotiana tabacum]	6.37614	8.03001	5.99756	0.0001	0.175946	0.418647	34.3097	5.10054	2.43327e-15	up	yes
107774868	XM_016594517.1	PREDICTED: probable protein S-acyltransferase 22 [Nicotiana tabacum]	2.46709	2.23872	2.25124	7.03074	5.31189	5.40264	0.392051	-1.35089	2.49736e-15	down	yes
107785203	XM_016606443.1	PREDICTED: early nodulin-like protein 1 [Nicotiana tomentosiformis]	1.36287	3.75123	3.42813	0.158523	0.104037	0.092061	24.0883	4.59026	2.5135e-15	up	yes
107781692	XM_016602431.1	PREDICTED: receptor-like protein kinase THESEUS 1 [Nicotiana tabacum]	2.58489	2.75817	1.72647	7.01248	5.53021	6.25165	0.376152	-1.41061	2.60665e-15	down	yes
gene41889	gene41889	PREDICTED: uncharacterized protein LOC104232799 [Nicotiana sylvestris]	12.4266	22.4476	27.9977	3.48335	3.7119	4.34648	5.44734	2.44555	2.63925e-15	up	yes
107804357	XM_016628247.1	PREDICTED: protein PHYLLO, chloroplastic-like, partial [Nicotiana tabacum]	4.17777	3.75242	3.14654	9.80052	7.70278	8.89766	0.419558	-1.25306	2.64867e-15	down	yes
107780008	XM_016600514.1;XM_016600515.1	PREDICTED: probable leucine-rich repeat receptor-like protein kinase At1g68400 isoform X1 [Nicotiana tabacum];PREDICTED: probable leucine-rich repeat receptor-like protein kinase At1g68400 isoform X2 [Nicotiana tabacum]	11.756	9.96987	6.0947	23.7716	37.4632	25.2245	0.321776	-1.63587	2.72031e-15	down	yes
107817590	XM_016643443.1	PREDICTED: xyloglucan glycosyltransferase 4 [Nicotiana tomentosiformis]	3.49628	2.98265	2.20426	6.74463	7.60818	7.0188	0.406296	-1.2994	2.7333e-15	down	yes
107819266	XM_016645363.1	glutamate decarboxylase 4-like [Nicotiana tabacum]	1.59594	2.27209	2.74008	0.109795	0.162679	0.261232	12.3816	3.63012	2.81269e-15	up	yes
107815922	XM_016641574.1	ornithine decarboxylase [Nicotiana tabacum]	3.05935	6.44167	2.99917	0.426973	0.180204	0.438849	11.9502	3.57896	2.81338e-15	up	yes
107764305	XM_016582865.1;XM_016582867.1;XM_016582866.1	PREDICTED: protein DA1-related 1-like [Nicotiana tabacum]	2.00271	2.22692	2.4703	0.060526	0.274977	0.118228	14.7663	3.88424	2.81723e-15	up	yes
107764767	XM_016583368.1	PREDICTED: G-type lectin S-receptor-like serine/threonine-protein kinase At4g27290 [Nicotiana tabacum]	6.3788	6.64661	8.13056	1.16283	1.66774	1.20713	5.23961	2.38946	2.93019e-15	up	yes
107791538	XM_016613626.1	PREDICTED: 40S ribosomal protein S24-1 [Nicotiana tomentosiformis]	85.735	94.8053	77.7285	255.785	179.952	218.409	0.394818	-1.34074	3.01608e-15	down	yes
107799463	XM_016622586.1	PREDICTED: probable inositol transporter 2 [Nicotiana tabacum]	31.7909	35.0064	29.9686	4.8557	10.4983	8.6188	4.0365	2.0131	3.09286e-15	up	yes
107826721	XR_001657345.1;XR_001657344.1;XM_016653736.1;XR_001657343.1	PREDICTED: uncharacterized protein LOC107826721 [Nicotiana tabacum]	5.40504	7.88156	8.52528	1.39102	1.49653	1.78717	4.66592	2.22216	3.10439e-15	up	yes
gene60904	gene60904	PREDICTED: probable LRR receptor-like serine/threonine-protein kinase At4g08850 [Nicotiana sylvestris]	2.05748	2.33068	2.4173	0.450161	0.290072	0.220245	7.08549	2.82487	3.10845e-15	up	yes
107829391	XM_016656861.1	PREDICTED: protein ECERIFERUM 3-like, partial [Nicotiana tabacum]	8.66853	9.28843	6.872	22.8313	19.1301	17.475	0.41774	-1.25932	3.113e-15	down	yes
107815134	XM_016640653.1	PREDICTED: UDP-glycosyltransferase 83A1-like [Nicotiana tabacum]	2.76363	2.03078	1.33376	8.26297	5.93601	8.20579	0.27352	-1.87028	3.14808e-15	down	yes
107762653	XM_016581028.1	PREDICTED: 17.3 kDa class II heat shock protein-like [Nicotiana sylvestris]	0.232858	0.446907	0.167502	4.17096	2.0752	4.12461	0.0816975	-3.61356	3.22606e-15	down	yes
107830751	XM_016658388.1	PREDICTED: photosystem II reaction center W protein, chloroplastic-like [Nicotiana tomentosiformis]	12.6248	10.8192	13.3517	34.6227	26.3597	37.9191	0.372044	-1.42646	3.27853e-15	down	yes
107813488	XM_016638763.1	PREDICTED: cycloartenol-C-24-methyltransferase-like [Nicotiana tabacum]	18.315	22.6332	24.0972	5.38022	7.71481	6.96138	3.24312	1.69738	3.29106e-15	up	yes
107776608	XM_016596521.1	PREDICTED: probable methyltransferase PMT27 [Nicotiana tabacum]	0.06661	0.0001	0.062282	0.795672	0.920243	0.933877	0.04868	-4.36053	3.32434e-15	down	yes
107819630	XM_016645759.1	PREDICTED: 60S ribosomal protein L9-1-like [Nicotiana sylvestris]	67.8576	69.3298	59.0615	190.677	137.16	159.247	0.402905	-1.31149	3.34508e-15	down	yes
107830888	XM_016658562.1	PREDICTED: plastidic ATP/ADP-transporter [Nicotiana sylvestris]	19.2853	16.3626	13.3739	41.5446	36.2498	40.2152	0.415405	-1.26741	3.52596e-15	down	yes
107763939	XR_001643136.1	PREDICTED: nucleolar protein 56-like [Nicotiana tomentosiformis]	24.5176	26.082	20.0116	62.0995	51.848	51.4998	0.42679	-1.2284	3.55029e-15	down	yes
107799288	XM_016622381.1	PREDICTED: purple acid phosphatase 17-like [Nicotiana tabacum]	2.24168	2.33025	2.19962	0.062938	0.203247	0.239945	13.3791	3.7419	3.63838e-15	up	yes
107814225	XM_016639597.1	PREDICTED: cytochrome b561 and DOMON domain-containing protein At5g47530-like [Nicotiana sylvestris]	2.88459	6.52221	2.60853	0.325953	0.594425	0.291967	9.91082	3.30901	3.68422e-15	up	yes
107830187	XM_016657666.1	PREDICTED: pathogenesis-related protein STH-2-like [Nicotiana tabacum]	3.25885	4.30958	5.10634	0.364514	0.329188	0.520074	10.4424	3.38439	3.73449e-15	up	yes
107823807	XM_016650517.1	PREDICTED: myb-related protein 306-like [Nicotiana sylvestris]	1.07356	1.4644	0.920763	5.16383	3.53967	4.83122	0.255545	-1.96835	3.74426e-15	down	yes
107763810	XM_016582304.1	PREDICTED: 3-oxoacyl-[acyl-carrier-protein] synthase I, chloroplastic [Nicotiana sylvestris]	2.81329	2.10309	1.98253	6.83956	5.55369	7.19009	0.352285	-1.50519	3.76458e-15	down	yes
107802154	XM_016625601.1	PREDICTED: photosynthetic NDH subunit of lumenal location 5, chloroplastic-like [Nicotiana tabacum]	88.0703	81.3642	61.2309	272.565	168.691	237.685	0.339743	-1.55748	3.77538e-15	down	yes
107815937	XM_016641589.1	PREDICTED: receptor like protein 30-like [Nicotiana tomentosiformis]	1.3894	1.3897	1.09686	0.139131	0.196875	0.217435	7.00338	2.80805	3.77697e-15	up	yes
107777621	XM_016597679.1	PREDICTED: glutathione transferase GST 23-like [Nicotiana sylvestris]	30.2396	41.3211	37.2848	2.39239	8.69867	3.1353	7.65098	2.93564	3.81988e-15	up	yes
107787074	XM_016608595.1	PREDICTED: 31 kDa ribonucleoprotein, chloroplastic [Nicotiana tomentosiformis]	84.0048	76.4353	54.3132	212.978	159.704	206.824	0.37058	-1.43214	3.94274e-15	down	yes
107823098	XM_016649695.1	PREDICTED: probable folate-biopterin transporter 3 [Nicotiana tomentosiformis]	1.87471	3.61541	3.0529	0.208263	0.389419	0.120159	11.901	3.57301	3.96972e-15	up	yes
107793453	XM_016615814.1	PREDICTED: peroxidase P7-like [Nicotiana tabacum]	1.66476	4.80827	4.7239	0.036102	0.0001	0.155573	58.3858	5.86754	3.97332e-15	up	yes
107804544	XM_016628455.1	PREDICTED: enoyl-CoA hydratase domain-containing protein 3, mitochondrial-like [Nicotiana sylvestris]	14.0579	14.5068	19.4471	3.52896	4.84477	4.11936	3.84307	1.94226	4.03214e-15	up	yes
107768907	XM_016588073.1	mediator of RNA polymerase II transcription subunit 36a-like [Nicotiana tabacum]	52.3869	53.1763	43.1341	138.257	111.354	106.767	0.417245	-1.26103	4.03539e-15	down	yes
107766360	XM_016585135.1	PREDICTED: TMV resistance protein N-like [Nicotiana tabacum]	3.91692	4.82061	4.02165	1.03328	1.66393	1.15913	3.30862	1.72623	4.08167e-15	up	yes
107770001	XM_016589256.1	PREDICTED: LOB domain-containing protein 1-like [Nicotiana tabacum]	1.05917	1.95241	3.98522	0.0001	0.0001	0.06089	114.533	6.83962	4.09607e-15	up	yes
107826224	XR_001657229.1;XM_016653178.1;XM_016653179.1	PREDICTED: probable vacuolar amino acid transporter YPQ2 isoform X1 [Nicotiana tabacum];PREDICTED: probable vacuolar amino acid transporter YPQ2 isoform X2 [Nicotiana tomentosiformis]	1.31503	1.29443	1.72019	4.18746	4.47424	4.61409	0.326131	-1.61648	4.15247e-15	down	yes
107795053	XM_016617619.1;XM_016617618.1	PREDICTED: uncharacterized protein LOC104234041 isoform X3 [Nicotiana sylvestris];PREDICTED: uncharacterized protein LOC104234041 isoform X1 [Nicotiana sylvestris]	11.29	13.2104	10.434	38.8491	23.6671	34.9392	0.358466	-1.48009	4.17372e-15	down	yes
107765773	XM_016584460.1	PREDICTED: fatty acyl-CoA reductase 2-like [Nicotiana tabacum]	2.29566	2.422	2.33753	0.397106	0.308664	0.374885	6.52862	2.70678	4.18701e-15	up	yes
107801018	XM_016624281.1;XM_016624282.1	PREDICTED: transmembrane protein 33 homolog [Nicotiana sylvestris]	0.967138	1.0472	1.54089	0.0515684	0.0443536	0.0921358	18.9049	4.24069	4.38734e-15	up	yes
107765805	XM_016584503.1;XM_016584504.1	PREDICTED: peroxisomal membrane protein PMP22 isoform X1 [Nicotiana sylvestris];PREDICTED: peroxisomal membrane protein PMP22 isoform X2 [Nicotiana sylvestris]	2.37068	3.27885	2.34364	0.213986	0.088664	0.266929	14.0335	3.8108	4.7545e-15	up	yes
107771705	XM_016591148.1	PREDICTED: snakin-2 [Nicotiana sylvestris]	354.765	734.75	725.666	2.99581	33.8986	7.4724	40.9131	5.35449	4.78405e-15	up	yes
107823845	XM_016650546.1	PREDICTED: AP2-like ethylene-responsive transcription factor AIL1 [Nicotiana sylvestris]	0.163886	0.062152	0.118065	1.31494	1.42012	0.841306	0.096216	-3.37758	4.85299e-15	down	yes
107781793	XM_016602564.1	PREDICTED: calcium sensing receptor, chloroplastic-like [Nicotiana tabacum]	167.212	144.677	120.485	400.702	315.842	355.569	0.403291	-1.31011	4.9033e-15	down	yes
107794842	XM_016617381.1	PREDICTED: dihydrolipoyl dehydrogenase 2, chloroplastic-like [Nicotiana tabacum]	3.24073	4.00803	2.78064	9.56873	7.61904	10.1358	0.367061	-1.44591	5.02682e-15	down	yes
107818774	XM_016644825.1	PREDICTED: MADS-box transcription factor 6-like [Nicotiana sylvestris]	0.95541	0.950086	1.42713	6.0344	3.8959	4.89242	0.224832	-2.15308	5.26664e-15	down	yes
gene27139	gene27139	PREDICTED: TMV resistance protein N-like [Nicotiana sylvestris]	7.21886	8.87288	5.50872	1.57553	2.56936	1.85187	3.60202	1.84881	5.34841e-15	up	yes
107827951	XM_016655187.1	PREDICTED: uncharacterized protein LOC104219742 [Nicotiana sylvestris]	1.25136	1.28816	0.953516	5.2882	4.08968	4.13291	0.258536	-1.95156	5.74975e-15	down	yes
107813364	XM_016638624.1	PREDICTED: uncharacterized protein LOC107813364 [Nicotiana tabacum]	9.63574	12.2658	9.83737	1.23569	3.36487	1.6243	5.09874	2.35014	5.80658e-15	up	yes
107796611	XM_016619402.1	PREDICTED: zinc finger CCCH domain-containing protein 20 [Nicotiana tomentosiformis]	4.81309	7.65667	6.38863	0.854512	1.71387	1.02565	5.24714	2.39153	5.96544e-15	up	yes
107821353	XM_016647791.1	PREDICTED: CBL-interacting protein kinase 2-like [Nicotiana tomentosiformis]	2.3126	2.16918	2.21207	0.254236	0.468547	0.293495	6.58662	2.71954	5.99508e-15	up	yes
107805244	XM_016629241.1	PREDICTED: receptor protein kinase TMK1-like [Nicotiana tabacum]	7.02917	5.95542	5.04333	15.4484	12.8828	14.5775	0.420146	-1.25104	6.49486e-15	down	yes
107809240	XM_016633839.1	PREDICTED: 40S ribosomal protein S2-3-like [Nicotiana tomentosiformis]	80.9658	93.0047	81.3081	232.731	173.443	210.481	0.413973	-1.27239	6.6539e-15	down	yes
107765752	XM_016584441.1	PREDICTED: xanthoxin dehydrogenase-like [Nicotiana tabacum]	9.28276	10.1911	11.6345	25.4948	21.6111	26.7708	0.421085	-1.24782	6.67379e-15	down	yes
107821806	XM_016648265.1	PREDICTED: 60S ribosomal protein L11-1-like [Capsicum annuum]	24.7309	27.3769	19.534	75.2172	50.4083	62.5645	0.380689	-1.39332	6.93034e-15	down	yes
107763389	XM_016581883.1	PREDICTED: probable pectate lyase 5 [Nicotiana tomentosiformis]	2.97064	3.20933	2.90982	19.7512	7.18204	15.1713	0.215886	-2.21166	7.0969e-15	down	yes
107814203	XM_016639564.1	PREDICTED: uncharacterized protein LOC104243136 [Nicotiana sylvestris]	14.9954	12.4119	15.18	3.53837	4.49771	3.89487	3.56948	1.83572	7.37155e-15	up	yes
107783758	XM_016604783.1	PREDICTED: uncharacterized protein LOC104225654 [Nicotiana sylvestris]	25.5493	23.6635	18.9003	46.8411	51.8863	51.8637	0.452305	-1.14463	7.41797e-15	down	yes
107803708	XM_016627474.1	PREDICTED: low affinity sulfate transporter 3-like [Nicotiana sylvestris]	9.18987	10.2177	5.90402	1.13039	2.09388	1.89911	4.94042	2.30463	7.49507e-15	up	yes
107820664	XM_016646987.1	60s ribosomal protein l35-4, partial [Nicotiana attenuata]	61.6886	63.2268	56.4229	180.506	125.109	145.059	0.402372	-1.3134	7.5363e-15	down	yes
107799405	XM_016622513.1	PREDICTED: B2 protein-like [Nicotiana tabacum]	70.3689	104.458	66.6065	10.2102	24.3944	11.6101	5.22418	2.3852	7.53823e-15	up	yes
107776093	XM_016595914.1	PREDICTED: ABSCISIC ACID-INSENSITIVE 5-like protein 7 [Nicotiana tabacum]	7.26037	8.72096	10.1505	1.7585	2.82632	1.94719	4.00059	2.00021	7.69255e-15	up	yes
107774939	XM_016594603.1	PREDICTED: probable E3 ubiquitin-protein ligase RNF217 [Nicotiana tabacum]	0.859194	1.06879	0.447721	0.0001	0.0001	0.037001	63.8614	5.99687	7.76503e-15	up	yes
107794569	XM_016617063.1	PREDICTED: uncharacterized protein LOC107794569 [Nicotiana tabacum]	25.382	22.1051	27.6932	4.42859	8.76337	6.58496	3.80142	1.92654	7.80488e-15	up	yes
107794079	XR_001649867.1	nitrite reductase [Nicotiana tabacum]	82.7529	68.811	70.0196	204.108	164.396	163.303	0.416661	-1.26305	7.90623e-15	down	yes
107816710	XM_016642455.1;XM_016642456.1	PREDICTED: ATP-dependent RNA helicase A-like isoform X1 [Nicotiana tomentosiformis];PREDICTED: ATP-dependent RNA helicase A-like isoform X2 [Nicotiana tabacum]	12.3997	13.6167	12.9714	33.1123	26.0495	29.8726	0.437896	-1.19134	7.94808e-15	down	yes
107764284	XM_016582838.1	PREDICTED: classical arabinogalactan protein 10-like [Nicotiana tomentosiformis]	5.49421	7.78435	6.68543	24.1165	15.1552	20.3258	0.33498	-1.57785	8.05526e-15	down	yes
107804469	XM_016628371.1	PREDICTED: 50S ribosomal protein L34, chloroplastic [Nicotiana sylvestris]	99.6319	96.2975	81.8779	246.649	187.518	236.942	0.413953	-1.27246	8.07094e-15	down	yes
107802472	XM_016625983.1	PREDICTED: homeobox-leucine zipper protein HAT5-like [Nicotiana tabacum]	18.2257	24.7225	18.9328	4.25684	7.6403	5.89836	3.47734	1.79798	8.63604e-15	up	yes
107765583	XM_016584248.1	PREDICTED: H/ACA ribonucleoprotein complex subunit 4 [Nicotiana sylvestris]	15.3929	16.5481	14.3666	47.1696	33.142	35.0107	0.40155	-1.31635	8.82794e-15	down	yes
107803698	XM_016627466.1	PREDICTED: transcription factor MYB1R1-like [Nicotiana sylvestris]	16.3454	20.6118	15.7416	4.54655	6.89758	4.63117	3.27825	1.71292	9.29884e-15	up	yes
107769683	XM_016588919.1	PREDICTED: 31 kDa ribonucleoprotein, chloroplastic [Nicotiana sylvestris]	146.119	128.975	109.844	338.165	267.375	329.061	0.411875	-1.27972	9.49384e-15	down	yes
107795585	XM_016618250.1;XM_016618249.1	PREDICTED: G-type lectin S-receptor-like serine/threonine-protein kinase At4g03230 isoform X2 [Nicotiana sylvestris];PREDICTED: G-type lectin S-receptor-like serine/threonine-protein kinase At4g03230 isoform X1 [Nicotiana sylvestris]	2.45696	3.39334	2.10613	0.616669	0.621393	0.531663	4.49586	2.1686	9.62551e-15	up	yes
107769197	XM_016588397.1	PREDICTED: 3-ketoacyl-CoA thiolase 2, peroxisomal-like isoform X1 [Nicotiana sylvestris]	19.6811	24.6365	23.1278	6.50407	7.41627	8.34658	3.02895	1.59882	9.72494e-15	up	yes
107808292	XM_016632800.1	PREDICTED: 60S ribosomal protein L24-like [Nicotiana tomentosiformis]	88.6629	103.776	95.3967	302.572	200.349	244.299	0.385209	-1.37629	9.83591e-15	down	yes
107768851	XM_016587999.1	PREDICTED: 60S ribosomal protein L3 [Nicotiana tomentosiformis]	88.3596	100.493	94.4605	279.601	198.803	224.448	0.403091	-1.31082	1.00044e-14	down	yes
107820474	XM_016646764.1	PREDICTED: non-specific lipid-transfer protein 2-like [Nicotiana tabacum]	12.4661	11.3655	18.5156	2.85042	1.38005	1.36893	7.5628	2.91892	1.00914e-14	up	yes
107777269	XM_016597266.1	PREDICTED: GDSL esterase/lipase LTL1-like [Nicotiana sylvestris]	2.69304	2.34318	1.83933	21.241	6.94684	10.9245	0.17579	-2.50808	1.02095e-14	down	yes
107789772	XM_016611645.1	PREDICTED: bifunctional riboflavin biosynthesis protein RIBA 1, chloroplastic-like [Nicotiana sylvestris]	6.17246	5.90323	5.10008	12.2052	11.5934	12.5959	0.471934	-1.08334	1.03254e-14	down	yes
107777661	XM_016597747.1	PREDICTED: peroxidase P7-like [Nicotiana tabacum]	0.502121	1.83345	1.0755	0.034249	0.0001	0.0001	99.0181	6.62962	1.04259e-14	up	yes
107790438	XM_016612368.1	PREDICTED: premnaspirodiene oxygenase-like [Nicotiana tabacum]	1.04574	3.09197	2.29637	0.0001	0.081106	0.0001	79.1341	6.30623	1.06204e-14	up	yes
107789891	XR_001648928.1;XR_001648929.1;XR_001648930.1	hypothetical protein A4A49_13874 [Nicotiana attenuata]	2.91993	4.17595	2.80587	0.355376	0.794937	0.416018	6.32162	2.6603	1.0726e-14	up	yes
107804473	XM_016628372.1	PREDICTED: gibberellin-regulated protein 1-like [Nicotiana tomentosiformis]	4.47591	4.75958	4.49344	0.685901	0.685009	0.373074	7.87216	2.97676	1.08229e-14	up	yes
107780728	XM_016601305.1	PREDICTED: L-lactate dehydrogenase B-like [Nicotiana tabacum]	1.89098	2.14252	2.33988	0.066232	0.222571	0.028541	20.0835	4.32794	1.1136e-14	up	yes
107801407	XM_016624738.1		21.337	74.2778	48.6972	5.17092	7.99405	3.63293	8.59108	3.10284	1.12492e-14	up	yes
107815824	XM_016641463.1	PREDICTED: pyrophosphate-energized vacuolar membrane proton pump-like [Nicotiana sylvestris]	43.5844	42.3514	50.1298	116.709	100.605	101.409	0.426908	-1.228	1.13765e-14	down	yes
107832203	XM_016660019.1	PREDICTED: LOW QUALITY PROTEIN: beta-galactosidase 8-like [Nicotiana tabacum]	31.1605	45.2482	41.0831	7.57528	12.1777	12.1731	3.68012	1.87975	1.21267e-14	up	yes
107783716	XM_016604733.1	PREDICTED: 5-epi-aristolochene synthase-like isoform X1 [Nicotiana sylvestris]	5.00211	7.6811	4.95286	0.0001	0.260028	0.031514	60.4716	5.91819	1.22557e-14	up	yes
107818055	XM_016643975.1	PREDICTED: uncharacterized protein LOC104116070 [Nicotiana tomentosiformis]	15.021	29.4397	35.4652	5.32705	5.41517	5.10446	5.0437	2.33448	1.30159e-14	up	yes
107794869	XM_016617413.1;XM_016617414.1	PREDICTED: 17.3 kDa class II heat shock protein-like isoform X1 [Nicotiana tabacum];PREDICTED: 17.3 kDa class II heat shock protein-like [Nicotiana tomentosiformis]	0.722391	1.36516	0.965378	6.9018	3.44873	6.49626	0.181217	-2.46421	1.30485e-14	down	yes
107796488	XM_016619274.1	PREDICTED: 30S ribosomal protein 3, chloroplastic-like [Nicotiana tabacum]	18.0198	17.9532	10.2926	51.9017	36.3026	49.0735	0.337022	-1.56908	1.36765e-14	down	yes
107797833	XM_016620757.1	PREDICTED: E3 ubiquitin-protein ligase RGLG2 [Nicotiana tomentosiformis]	24.2222	30.8021	27.2387	5.42021	10.4961	6.32717	3.69829	1.88686	1.37503e-14	up	yes
107771404	XM_016590761.1	PREDICTED: 60S ribosomal protein L23a-like [Nicotiana sylvestris]	38.0652	42.9228	33.3422	112.083	82.2412	85.1829	0.409043	-1.28968	1.41109e-14	down	yes
107832439	XM_016660289.1	probable aquaporin PIP2-1 [Nicotiana tabacum]	5.08154	5.78898	8.80581	1.09485	1.50733	0.933672	5.5648	2.47633	1.42396e-14	up	yes
107764687	XM_016583291.1	PREDICTED: ATP sulfurylase 2 [Nicotiana tomentosiformis]	28.2438	25.8	24.3074	73.0281	53.4216	61.7816	0.41625	-1.26448	1.54843e-14	down	yes
107824730	XM_016651536.1	PREDICTED: 14 kDa proline-rich protein DC2.15-like [Nicotiana tabacum]	0.347035	2.79555	2.47558	0.0001	0.0001	0.0001	18727.2	14.1928	1.55504e-14	up	yes
107781546	XM_016602267.1	PREDICTED: 60S ribosomal protein L24-like [Nicotiana tomentosiformis]	60.2763	69.3724	62.1097	198.303	134.796	150.934	0.396168	-1.33581	1.56088e-14	down	yes
107783531	XM_016604510.1	PREDICTED: ammonium transporter 1 member 2-like [Nicotiana tabacum]	10.5497	12.8658	14.6384	2.34021	4.52637	2.65749	3.99555	1.9984	1.62274e-14	up	yes
107803192	XM_016626826.1	PREDICTED: 3-oxoacyl-[acyl-carrier-protein] synthase I, chloroplastic-like [Nicotiana sylvestris]	16.1348	17.8917	12.4326	44.9225	32.2219	40.8222	0.393832	-1.34435	1.64244e-14	down	yes
107797835	XM_016620759.1	PREDICTED: GDSL esterase/lipase At5g55050-like [Nicotiana sylvestris]	3.34263	4.47559	3.92301	0.573013	0.792691	0.358444	6.80988	2.76763	1.64302e-14	up	yes
107807809	XM_016632242.1	PREDICTED: auxin-responsive protein IAA26-like [Nicotiana sylvestris]	13.7616	16.0435	12.1409	3.58255	5.44035	4.06804	3.20421	1.67997	1.67218e-14	up	yes
107832828	XM_016660722.1	PREDICTED: uncharacterized protein LOC104095092 [Nicotiana tomentosiformis]	66.9334	55.2555	40.2506	161.191	122.15	156.696	0.36915	-1.43772	1.69728e-14	down	yes
107779056	XM_016599400.1	PREDICTED: 50S ribosomal protein L12, chloroplastic-like [Nicotiana tabacum]	63.1409	53.9506	51.8757	156.197	113.641	145.867	0.40646	-1.29881	1.7547e-14	down	yes
107764582	XM_016583177.1	PREDICTED: neurogenic protein mastermind-like [Nicotiana tabacum]	3.92413	2.99081	3.06925	12.551	6.95599	11.3136	0.323945	-1.62618	1.76083e-14	down	yes
107769023	XM_016588196.1;XM_016588197.1	PREDICTED: ferredoxin, root R-B1-like [Nicotiana sylvestris]	3.78059	3.42244	3.03444	10.1477	8.34675	8.45364	0.379896	-1.39632	1.76678e-14	down	yes
107790335	XM_016612257.1	PREDICTED: uncharacterized protein At4g06744-like [Nicotiana tabacum]	23.1867	19.0991	15.015	44.3991	45.9559	43.2173	0.428987	-1.221	1.81321e-14	down	yes
107796172	XM_016618916.1	PREDICTED: uncharacterized protein LOC104100685 [Nicotiana tomentosiformis]	49.6715	45.4329	43.3259	117.994	90.6773	116.652	0.425516	-1.23272	1.89254e-14	down	yes
107803509	XM_016627249.1	PREDICTED: TBC1 domain family member 5 homolog A-like isoform X1 [Nicotiana tomentosiformis]	1.24838	1.90552	2.30835	0.262729	0.10885	0.201174	9.53683	3.25351	1.89297e-14	up	yes
107765303	XM_016583930.1	PREDICTED: receptor-like cytosolic serine/threonine-protein kinase RBK1 [Nicotiana tabacum]	0.558921	0.231549	0.243139	2.89397	1.93583	2.09749	0.149208	-2.7446	1.91889e-14	down	yes
107768014	XM_016587117.1	PREDICTED: photosystem II reaction center Psb28 protein [Nicotiana attenuata]	56.6155	50.8204	47.9966	154.053	102.925	141.17	0.390389	-1.35702	1.97833e-14	down	yes
107792680	XM_016614916.1	PREDICTED: putative late blight resistance protein homolog R1A-3 [Nicotiana tabacum]	8.02854	9.38908	8.2863	2.86783	3.30699	2.28941	3.03677	1.60254	1.97985e-14	up	yes
107775219	XM_016594929.1	PREDICTED: 40S ribosomal protein S24-1 [Nicotiana tomentosiformis]	40.4312	49.1248	34.1146	128.167	88.1228	103.372	0.386878	-1.37005	1.99588e-14	down	yes
107808791	XM_016633358.1	40S ribosomal protein S13-like [Solanum tuberosum]	67.5927	68.798	59.9482	194.396	131.828	161.782	0.402329	-1.31355	2.00686e-14	down	yes
107800889	XR_001651516.1	tubulin alpha chain [Nicotiana tabacum]	20.6509	18.6311	20.4981	46.1988	40.6015	46.0565	0.449958	-1.15214	2.01064e-14	down	yes
107803188	XM_016626824.1	PREDICTED: snakin-2 [Nicotiana tomentosiformis]	278.476	596.204	598.999	18.8211	75.6112	20.9278	12.7746	3.67521	2.01931e-14	up	yes
107814336	XM_016639743.1;XM_016639744.1	PREDICTED: DNA topoisomerase 1-like isoform X1 [Nicotiana tabacum];PREDICTED: DNA topoisomerase 1-like isoform X2 [Nicotiana tabacum]	9.28917	7.59761	6.44119	22.906	18.1048	17.2319	0.400531	-1.32002	2.10875e-14	down	yes
107814139	XM_016639479.1	PREDICTED: ATP-dependent zinc metalloprotease FTSH 12, chloroplastic [Nicotiana tomentosiformis]	13.476	11.9638	8.94347	30.0471	24.6577	28.2693	0.414385	-1.27096	2.11557e-14	down	yes
gene34119	gene34119	PREDICTED: beta-amylase 3, chloroplastic-like isoform X1 [Nicotiana tomentosiformis]	4.86438	4.26787	3.41953	14.4865	9.75287	9.67997	0.370048	-1.43422	2.13552e-14	down	yes
107823127	XM_016649718.1	PREDICTED: uncharacterized protein At5g01610-like [Nicotiana tomentosiformis]	16.0612	10.8423	9.03862	33.7938	28.3566	39.833	0.352431	-1.50459	2.21441e-14	down	yes
107818218	XM_016644174.1;XM_016644187.1;XM_016644180.1	PREDICTED: repressor of RNA polymerase III transcription MAF1 homolog isoform X1 [Nicotiana sylvestris];PREDICTED: repressor of RNA polymerase III transcription MAF1 homolog isoform X2 [Nicotiana tabacum]	4.16935	3.17169	2.19691	9.57148	8.40627	9.23137	0.350542	-1.51234	2.24967e-14	down	yes
107809337	XR_001653386.1;XR_001653387.1;XR_001653389.1;XR_001653388.1	PREDICTED: uncharacterized protein LOC104213469 isoform X1 [Nicotiana sylvestris];hypothetical protein A4A49_27023 [Nicotiana attenuata]	1.27925	1.45505	1.11206	0.412019	0.486224	0.418372	2.9214	1.54666	2.298e-14	up	yes
107764337	XM_016582892.1	PREDICTED: protein RETICULATA-RELATED 5, chloroplastic-like [Nicotiana tomentosiformis]	17.0767	18.4302	17.5118	46.3832	38.7002	35.2439	0.44062	-1.18239	2.3163e-14	down	yes
107770902	XM_016590233.1	PREDICTED: indole-3-acetic acid-amido synthetase GH3.6-like [Nicotiana tabacum]	1.96129	2.36663	1.5636	4.88769	4.74376	5.38265	0.392399	-1.34961	2.32814e-14	down	yes
107787533	XM_016609120.1	PREDICTED: pyruvate kinase isozyme A, chloroplastic-like, partial [Nicotiana tabacum]	3.22378	2.79299	2.32004	9.29801	6.16269	8.53836	0.347381	-1.52541	2.36703e-14	down	yes
107817302	XM_016643103.1	PREDICTED: uncharacterized protein LOC104238737 [Nicotiana sylvestris]	0.135219	0.817743	0.61418	0.0001	0.0001	0.0001	5223.81	12.3509	2.38598e-14	up	yes
107787233	XM_016608773.1	PREDICTED: NAP1-related protein 2-like [Nicotiana tabacum]	9.11199	9.82915	7.2605	25.772	19.3362	19.1946	0.407472	-1.29523	2.39833e-14	down	yes
107780697	XM_016601269.1	PREDICTED: U3 snoRNP-associated protein-like YAOH [Nicotiana tabacum]	4.0683	4.0334	3.48358	9.42041	8.28929	8.2166	0.446854	-1.16212	2.412e-14	down	yes
107787724	XM_016609334.1	PREDICTED: uncharacterized protein LOC104116919 [Nicotiana tomentosiformis]	8.58325	5.7146	4.99526	33.7517	18.3055	19.083	0.271199	-1.88258	2.49975e-14	down	yes
107764216	XM_016582768.1	PREDICTED: uncharacterized protein At4g37920, chloroplastic [Nicotiana sylvestris]	17.1965	15.0006	11.7027	45.4185	31.0002	39.2572	0.379507	-1.3978	2.5223e-14	down	yes
107827027	XM_016654082.1	PREDICTED: 40S ribosomal protein S13-like, partial [Nicotiana tabacum]	43.73	48.8073	25.1561	145.614	97.071	124.525	0.320507	-1.64157	2.54587e-14	down	yes
107805360	XM_016629393.1	polyphenol oxidase, partial [Nicotiana tabacum]	4.14346	16.1047	11.4346	1.05069	0.307582	0.670981	15.6131	3.96468	2.56717e-14	up	yes
107827181	XM_016654272.1	PREDICTED: probable F-box protein At1g60180 [Nicotiana tabacum]	1.75385	2.16494	3.58381	0.262407	0.17772	0.168541	12.3263	3.62366	2.58557e-14	up	yes
107826678	XM_016653688.1	PREDICTED: protein DETOXIFICATION 19-like [Nicotiana tabacum]	2.57295	2.2879	2.84318	6.37015	6.23015	7.39479	0.385296	-1.37596	2.7185e-14	down	yes
107829591	XM_016657038.1	PREDICTED: 60S ribosomal protein L18-2-like [Nicotiana sylvestris]	17.0851	18.2035	18.1339	38.9057	34.7829	38.3128	0.476981	-1.068	2.71978e-14	down	yes
gene2757	gene2757	PREDICTED: putative late blight resistance protein homolog R1A-3 isoform X1 [Nicotiana sylvestris]	3.0441	3.08837	3.02614	0.310431	0.8585	0.331508	6.10395	2.60974	2.82073e-14	up	yes
107825032	XM_016651865.1	60s ribosomal protein l18a, partial [Nicotiana attenuata]	62.8263	72.1149	64.1393	206.129	136.466	160.391	0.395797	-1.33717	2.88001e-14	down	yes
107774436	XM_016593961.1	PREDICTED: 21 kDa protein [Nicotiana sylvestris]	2.18804	1.82793	1.84257	9.37016	5.34819	8.7627	0.249501	-2.00288	2.89571e-14	down	yes
107772019	XM_016591504.1	cytochrome P450 82C4-like [Nicotiana tabacum]	1.56708	1.63041	2.232	0.22218	0.078833	0.107528	13.29	3.73227	2.96117e-14	up	yes
107791575	XM_016613663.1	PREDICTED: aspartyl protease family protein 2-like [Nicotiana tomentosiformis]	0.572209	0.791522	0.974236	0.0001	0.053647	0.0001	43.4187	5.44024	2.97254e-14	up	yes
107830403	XM_016657948.1	PREDICTED: 60S ribosomal protein L10a-1 [Nicotiana sylvestris]	53.8605	58.9847	56.5281	153.032	114.044	128.964	0.427668	-1.22544	3.00208e-14	down	yes
107809542	XM_016634199.1	PREDICTED: dof zinc finger protein DOF2.1-like [Nicotiana tomentosiformis]	3.69648	5.47862	4.71468	0.958331	0.787404	0.676602	5.73404	2.51955	3.03897e-14	up	yes
107774398	XM_016593918.1	PREDICTED: ribulose bisphosphate carboxylase small chain S41, chloroplastic-like [Nicotiana tabacum]	369.417	388.768	467.303	1359.38	871.893	1156.22	0.361768	-1.46686	3.19076e-14	down	yes
107810416	XM_016635192.1	PREDICTED: gibberellin 20 oxidase 1-like [Nicotiana tomentosiformis]	4.23996	3.00398	2.91729	7.52925	10.0481	8.14357	0.395056	-1.33987	3.26165e-14	down	yes
107775757	XM_016595528.1	PREDICTED: 3-oxoacyl-[acyl-carrier-protein] synthase I, chloroplastic-like [Nicotiana tabacum]	21.296	21.1573	16.4759	63.2713	39.7941	53.3996	0.376629	-1.40879	3.36439e-14	down	yes
107832242	XM_016660062.1;XM_016660063.1;XM_016660064.1	PREDICTED: plasma membrane-associated cation-binding protein 1-like isoform X1 [Nicotiana tabacum];PREDICTED: plasma membrane-associated cation-binding protein 1-like isoform X2 [Nicotiana tabacum]	39.2599	38.1167	32.6112	83.0044	78.3469	72.9462	0.469436	-1.091	3.37628e-14	down	yes
107794176	XM_016616641.1	PREDICTED: probable xyloglucan endotransglucosylase/hydrolase protein 7 [Nicotiana sylvestris]	152.956	161.943	174.225	528.061	332.366	448.15	0.373783	-1.41973	3.42995e-14	down	yes
107817409	XM_016643234.1	PREDICTED: putative phytosulfokines 6 [Nicotiana sylvestris]	60.8436	84.9442	45.2071	8.10391	19.5982	10.5319	4.99543	2.32061	3.49837e-14	up	yes
107787546	XM_016609134.1	PREDICTED: 17.8 kDa class I heat shock protein-like [Nicotiana tabacum]	0.300578	0.331238	0.18699	3.6581	1.72106	4.99601	0.0789198	-3.66347	3.51198e-14	down	yes
107767666	XM_016586743.1	PREDICTED: lamin-like protein [Nicotiana tabacum]	2.04566	2.14018	1.50836	7.44802	5.24086	5.47343	0.313518	-1.67338	3.53967e-14	down	yes
107779394	XM_016599829.1;XM_016599828.1	PREDICTED: uncharacterized protein LOC104110916 isoform X3 [Nicotiana tomentosiformis];PREDICTED: uncharacterized protein LOC104110916 isoform X1 [Nicotiana tomentosiformis]	14.2421	16.4061	11.0012	34.5945	28.775	35.3248	0.422005	-1.24467	3.60138e-14	down	yes
107805414	XM_016629448.1;XM_016629449.1	PREDICTED: CTP synthase-like isoform X1 [Nicotiana tabacum];PREDICTED: CTP synthase-like isoform X2 [Nicotiana tabacum]	2.80171	2.87451	2.50218	8.05251	5.89745	5.91728	0.411652	-1.2805	3.61944e-14	down	yes
107767686	XM_016586765.1;XM_016586766.1	PREDICTED: NAC domain-containing protein 86-like isoform X1 [Nicotiana tabacum]	7.68514	14.3582	11.852	3.06911	3.08668	2.61933	3.86266	1.94959	3.65891e-14	up	yes
107801499	XM_016624830.1	PREDICTED: transcription factor LHW-like [Nicotiana tabacum]	7.03028	7.34001	6.90206	2.26193	2.89288	2.28366	2.85977	1.5159	3.85347e-14	up	yes
107830664	XM_016658286.1	PREDICTED: methylesterase 10-like, partial [Nicotiana tabacum]	6.681	4.21681	4.31819	21.2253	13.5281	19.1664	0.282197	-1.82523	3.85567e-14	down	yes
107784330	XM_016605457.1;XM_016605458.1	PREDICTED: protein CHAPERONE-LIKE PROTEIN OF POR1, chloroplastic isoform X2 [Nicotiana tomentosiformis]	17.8852	18.3587	10.9376	43.0796	35.912	42.3517	0.388828	-1.3628	3.91376e-14	down	yes
107765316	XM_016583942.1	PREDICTED: phosphopantothenoylcysteine decarboxylase subunit VHS3-like [Nicotiana sylvestris]	2.21947	2.02017	2.39693	8.06689	6.00863	7.43353	0.308548	-1.69643	3.91855e-14	down	yes
107782284	XM_016603153.1;XM_016603154.1	PREDICTED: scarecrow-like protein 14 [Nicotiana sylvestris]	1.57173	2.0417	2.64797	0.146897	0.221592	0.381431	8.34942	3.06168	3.92128e-14	up	yes
107793288	XM_016615617.1	PREDICTED: acidic mammalian chitinase-like [Nicotiana tabacum]	1.14116	0.872009	0.443803	0.040008	0.0001	0.0001	61.1067	5.93326	3.9789e-14	up	yes
gene21848	gene21848	PREDICTED: vetispiradiene synthase 3-like [Nicotiana tomentosiformis]	32.966	37.568	39.5521	5.13052	12.5223	5.7509	4.70378	2.23382	3.98851e-14	up	yes
107794867	XM_016617411.1	PREDICTED: 17.3 kDa class II heat shock protein-like [Nicotiana tomentosiformis]	0.735071	1.09952	0.228217	5.7352	4.42951	8.31359	0.111634	-3.16315	4.02183e-14	down	yes
107806750	XM_016630981.1;XM_016630980.1	PREDICTED: uncharacterized protein LOC104096599 [Nicotiana tomentosiformis];PREDICTED: uncharacterized protein LOC107806750 isoform X1 [Nicotiana tabacum]	2.21769	3.02412	1.87484	0.161428	0.469856	0.147805	9.13459	3.19134	4.06725e-14	up	yes
107800806	XM_016624042.1		14.7846	19.2925	22.1273	65.7222	54.728	40.0194	0.350249	-1.51355	4.08462e-14	down	yes
107812074	XM_016637108.1	PREDICTED: chitotriosidase-1-like [Nicotiana tomentosiformis]	44.8849	44.9504	43.559	5.82052	15.2014	7.02683	4.7558	2.24969	4.10657e-14	up	yes
107807187	XM_016631521.1	PREDICTED: 40S ribosomal protein S12-like [Nicotiana tabacum]	55.867	64.2966	61.1316	163.561	123.073	135.685	0.429286	-1.21999	4.12062e-14	down	yes
107793492	XM_016615862.1	PREDICTED: H/ACA ribonucleoprotein complex subunit 2-like protein [Nicotiana tomentosiformis]	40.4081	40.8318	34.5592	105.325	78.006	86.3903	0.429328	-1.21985	4.23247e-14	down	yes
107807409	XM_016631774.1	PREDICTED: methylecgonone reductase-like [Nicotiana sylvestris]	12.8239	11.2047	10.5157	33.1367	23.2282	27.0181	0.414285	-1.2713	4.26901e-14	down	yes
107778123	XM_016598325.1;XM_016598324.1;XM_016598326.1	PREDICTED: probable LRR receptor-like serine/threonine-protein kinase At4g20940 isoform X1 [Nicotiana tabacum]	1.51215	1.5659	1.51158	3.29671	3.40094	3.32691	0.457838	-1.12709	4.55154e-14	down	yes
107819915	XM_016646097.1	PREDICTED: abscisic acid and environmental stress-inducible protein TAS14-like [Nicotiana sylvestris]	1.656	2.76661	3.03796	0.055895	0.216019	0.168605	16.9359	4.08201	4.61607e-14	up	yes
107803347	XM_016627042.1;XM_016627044.1;XM_016627043.1	PREDICTED: 125 kDa kinesin-related protein-like isoform X1 [Nicotiana tabacum];PREDICTED: 125 kDa kinesin-related protein-like isoform X2 [Nicotiana tabacum]	0.846244	1.13697	1.17902	0.131159	0.172184	0.153407	6.92334	2.79147	4.80082e-14	up	yes
107800087	XM_016623232.1	PREDICTED: probable polyamine oxidase 4 [Nicotiana sylvestris]	7.00355	6.16155	6.24654	11.3929	16.2568	13.8735	0.467489	-1.097	4.83807e-14	down	yes
107759839	XM_016577852.1	PREDICTED: LOB domain-containing protein 38-like [Nicotiana sylvestris]	15.8314	19.8788	22.2954	1.58387	5.28247	2.5902	6.13391	2.61681	5.0186e-14	up	yes
107784651	XM_016605809.1	PREDICTED: GDSL esterase/lipase At5g45950 [Nicotiana tomentosiformis]	9.27858	9.27233	11.3965	36.6068	20.9712	28.1987	0.349132	-1.51816	5.27105e-14	down	yes
107798576	XM_016621589.1	PREDICTED: gamma-glutamyltranspeptidase 3-like [Nicotiana tabacum]	6.65244	8.60477	6.40145	1.42768	2.40052	2.19359	3.59672	1.84668	5.27441e-14	up	yes
107771394	XM_016590752.1	PREDICTED: wall-associated receptor kinase 2-like [Nicotiana tomentosiformis]	0.389663	0.579083	0.611218	0.034532	0.0001	0.0001	45.4902	5.50748	5.28197e-14	up	yes
107795351	XM_016617970.1;XM_016617971.1	PREDICTED: probable leucine-rich repeat receptor-like protein kinase At5g49770 isoform X1 [Nicotiana tabacum];PREDICTED: probable leucine-rich repeat receptor-like protein kinase At5g49770 isoform X2 [Nicotiana tomentosiformis]	11.3174	10.8483	9.30678	2.88377	4.2678	3.65492	2.91237	1.54219	5.32079e-14	up	yes
gene18740	gene18740	PREDICTED: protein HYPER-SENSITIVITY-RELATED 4-like [Nicotiana tabacum]	1.5104	2.13484	0.723478	0.038785	0.075739	0.0001	38.1135	5.25223	5.32273e-14	up	yes
107772124	XM_016591609.1	PREDICTED: 3-hydroxy-3-methylglutaryl-coenzyme A reductase 1 [Nicotiana tabacum]	3.21528	3.7038	3.85781	0.741199	1.04684	0.967425	3.91109	1.96757	5.34551e-14	up	yes
107777931	XM_016598102.1	PREDICTED: indole-3-acetic acid-amido synthetase GH3.6 isoform X1 [Nicotiana tomentosiformis]	0.737896	0.644761	0.465701	0.044425	0.0001	0.019178	29.0152	4.85874	5.35025e-14	up	yes
107813297	XM_016638550.1	PREDICTED: probable receptor-like protein kinase At1g67000 [Nicotiana sylvestris]	1.87331	2.85188	1.81308	0.04089	0.253237	0.183043	13.7022	3.77633	5.38322e-14	up	yes
107767606	XM_016586658.1	PREDICTED: uncharacterized protein LOC107767606 [Nicotiana tabacum]	8.84884	7.82407	6.16063	18.59	15.3181	18.8172	0.433066	-1.20734	5.42559e-14	down	yes
107800850	XM_016624091.1	PREDICTED: basic leucine zipper 61-like [Nicotiana tabacum]	0.579994	0.171688	0.082252	3.68508	2.90015	3.44019	0.083182	-3.58759	5.67254e-14	down	yes
107768988	XM_016588160.1	PREDICTED: low affinity sulfate transporter 3-like [Nicotiana sylvestris]	1.26848	1.49191	0.825471	3.7224	3.99133	3.33207	0.324636	-1.62311	5.67471e-14	down	yes
107831624	XM_016659405.1	PREDICTED: leucine-rich repeat receptor-like tyrosine-protein kinase PXC3 [Nicotiana tabacum]	0.33736	0.335487	0.122601	1.89916	1.34971	1.30991	0.174487	-2.51881	5.74963e-14	down	yes
107789131	XM_016610901.1;XM_016610904.1;XM_016610903.1	PREDICTED: sucrose synthase [Nicotiana tomentosiformis]	2.7916	4.80115	4.56244	0.548809	0.994003	0.369548	6.35612	2.66815	5.90617e-14	up	yes
107763699	XM_016582194.1	PREDICTED: protease Do-like 2, chloroplastic [Nicotiana tabacum]	10.5967	10.3263	7.45317	27.7817	19.4553	27.3509	0.38044	-1.39426	5.92945e-14	down	yes
107785021	XM_016606240.1	PREDICTED: probable methyltransferase PMT18 [Nicotiana tabacum]	0.428674	0.293904	0.121235	2.10989	2.12117	1.58815	0.145005	-2.78583	5.97199e-14	down	yes
107768234	XM_016587339.1	PREDICTED: probable inactive receptor kinase At1g27190 [Nicotiana tabacum]	2.22117	1.64554	1.48206	4.83221	4.58898	4.87372	0.374173	-1.41822	6.0384e-14	down	yes
107785465	XM_016606783.1	probable xyloglucan endotransglucosylase/hydrolase protein precursor [Nicotiana tabacum]	31.4217	33.0342	25.0229	97.9662	61.7031	74.8441	0.38155	-1.39005	6.04831e-14	down	yes
107801762	XM_016625149.1	PREDICTED: elongation factor P-like, partial [Nicotiana tabacum]	45.0953	38.8664	31.2475	117.879	78.0008	114.385	0.371325	-1.42925	6.09026e-14	down	yes
gene33287	gene33287	flowering locus T-epsilon [Nicotiana tomentosiformis]	6.39208	4.89062	4.3676	16.114	13.9539	11.9804	0.372199	-1.42585	6.35226e-14	down	yes
107807838	XM_016632277.1	PREDICTED: LRR receptor-like serine/threonine-protein kinase ERECTA [Nicotiana tabacum]	1.1407	0.645208	0.442955	4.20619	2.39275	3.86601	0.212984	-2.23119	6.55215e-14	down	yes
107806308	XM_016630444.1	PREDICTED: uncharacterized protein PAM68-like [Nicotiana tomentosiformis]	9.80622	10.9431	8.4528	21.866	19.907	22.9193	0.4514	-1.14752	6.6645e-14	down	yes
107809051	XM_016633643.1	PREDICTED: calreticulin-3-like isoform X1 [Nicotiana sylvestris]	18.6947	24.7748	18.073	6.36755	7.92695	6.9604	2.89545	1.53379	6.7291e-14	up	yes
107812848	XM_016638021.1	PREDICTED: protein SAR DEFICIENT 1-like [Nicotiana tabacum]	0.786938	1.20365	0.635597	0.054366	0.0001	0.0001	48.1287	5.58883	6.76379e-14	up	yes
107783939	XM_016604964.1;XM_016604963.1	PREDICTED: ruBisCO large subunit-binding protein subunit beta, chloroplastic-like isoform X1 [Nicotiana tabacum]	0.744676	1.0263	0.639232	2.34269	2.96413	2.37437	0.31378	-1.67217	6.78778e-14	down	yes
107771920	XM_016591383.1	PREDICTED: proteinase inhibitor I-B-like [Nicotiana tabacum]	3.70293	8.79161	1.81519	0.0001	0.158754	0.104672	54.301	5.76291	6.78833e-14	up	yes
107769877	XM_016589131.1	PREDICTED: LOW QUALITY PROTEIN: nucleolar protein 6-like [Nicotiana tabacum]	4.02348	4.16129	2.91874	9.94418	8.52761	7.31658	0.430563	-1.2157	7.02245e-14	down	yes
107788385	XM_016610068.1	PREDICTED: uncharacterized protein At2g39795, mitochondrial [Nicotiana sylvestris]	14.3637	16.1979	13.7067	32.7476	30.0926	28.1053	0.486756	-1.03873	7.03637e-14	down	yes
107813350	XM_016638608.1	PREDICTED: 40S ribosomal protein S6-like [Nicotiana sylvestris]	57.5969	66.9218	52.2934	173.384	119.706	139.067	0.409138	-1.28934	7.14432e-14	down	yes
107821548	XM_016647975.1	PREDICTED: LOW QUALITY PROTEIN: 5-epi-aristolochene synthase-like [Nicotiana tabacum]	8.16319	15.2103	7.91885	0.143641	1.25616	0.508646	16.3967	4.03533	7.15361e-14	up	yes
107777973	XM_016598148.1	PREDICTED: ATP sulfurylase 2-like [Nicotiana tabacum]	23.0244	23.9667	19.8706	62.8035	43.5285	53.9026	0.417273	-1.26094	7.21188e-14	down	yes
107785040	XM_016606260.1	PREDICTED: ribulose bisphosphate carboxylase small chain S41, chloroplastic-like [Nicotiana sylvestris]	22.0691	29.43	36.9847	163.641	70.6259	144.466	0.233631	-2.09769	7.28774e-14	down	yes
107779204	XM_016599577.1	PREDICTED: rho-N domain-containing protein 1, chloroplastic [Nicotiana tabacum]	11.2924	12.6144	9.31702	28.407	21.5135	25.9119	0.438122	-1.1906	7.29098e-14	down	yes
107789617	XM_016611465.1	PREDICTED: probable inactive receptor kinase RLK902 [Nicotiana sylvestris]	3.53367	4.51436	3.25798	8.87099	7.99177	9.09028	0.435634	-1.19881	7.32174e-14	down	yes
107777878	XM_016598041.1	PREDICTED: glycine--tRNA ligase, mitochondrial 1-like [Nicotiana tabacum]	14.2879	14.3589	12.2834	35.9622	27.787	28.8887	0.44183	-1.17844	7.33778e-14	down	yes
107816336	XM_016642032.1	PREDICTED: AP2-like ethylene-responsive transcription factor AIL1 [Nicotiana tabacum]	0.092189	0.166706	0.0001	1.46707	1.77738	1.42973	0.0554098	-4.17372	7.74973e-14	down	yes
107807608	XM_016632028.1	PREDICTED: ATP-dependent zinc metalloprotease FTSH 12, chloroplastic-like [Nicotiana tabacum]	9.25804	10.0142	5.45795	24.1539	19.443	22.9099	0.371844	-1.42723	7.7548e-14	down	yes
107768370	XM_016587492.1	PREDICTED: 50S ribosomal protein L15, chloroplastic [Nicotiana sylvestris]	110.132	105.075	66.9523	289.136	205.909	278.374	0.364821	-1.45474	7.93923e-14	down	yes
107780127	XM_016600648.1	PREDICTED: polyphenol oxidase E, chloroplastic [Nicotiana tabacum]	0.100079	0.498972	0.622282	0.0001	0.0001	0.0001	4071.11	11.9912	8.03751e-14	up	yes
107801385	XM_016624707.1	PREDICTED: UDP-glucuronic acid decarboxylase 2-like [Nicotiana tabacum]	5.92531	7.26627	9.08826	1.74167	2.27355	1.44374	4.08133	2.02904	8.15922e-14	up	yes
107794556	XM_016617052.1	PREDICTED: protein NUCLEAR FUSION DEFECTIVE 4-like [Nicotiana tomentosiformis]	4.73977	4.41385	3.95874	11.9164	9.93052	8.54522	0.431439	-1.21277	8.19742e-14	down	yes
107759289	XR_001642153.1	PREDICTED: cysteine-rich and transmembrane domain-containing protein A [Nicotiana sylvestris]	8.44327	9.6007	5.75665	0.970226	0.568505	0.212218	13.593	3.76479	8.30178e-14	up	yes
107764207	XM_016582751.1;XM_016582752.1	PREDICTED: aquaporin NIP6-1-like isoform X1 [Nicotiana tabacum]	8.46223	9.13557	6.87335	16.9018	20.1731	14.8689	0.471109	-1.08587	8.44893e-14	down	yes
107821382	XM_016647823.1	PREDICTED: secoisolariciresinol dehydrogenase-like [Nicotiana tabacum]	2.56717	1.54103	1.62551	8.38042	5.63291	8.26509	0.257366	-1.95811	8.5208e-14	down	yes
107793484	XM_016615856.1;XM_016615857.1	PREDICTED: G-type lectin S-receptor-like serine/threonine-protein kinase At4g27290 isoform X1 [Nicotiana tabacum]	2.8781	3.37578	3.01266	0.469324	0.816137	0.806621	4.42934	2.14709	8.63969e-14	up	yes
107815713	XM_016641333.1	PREDICTED: myb-like protein X [Nicotiana sylvestris]	5.69975	6.98545	4.69374	1.10252	1.95577	1.16202	4.11793	2.04192	8.69644e-14	up	yes
107786423	XM_016607892.1	PREDICTED: uncharacterized protein LOC107786423 [Nicotiana tabacum]	13.0267	11.4069	9.78515	31.3341	22.7663	27.7523	0.418053	-1.25824	8.7602e-14	down	yes
107768964	XM_016588146.1;XR_001644279.1	PREDICTED: 30S ribosomal protein S6 alpha, chloroplastic-like [Nicotiana sylvestris]	31.103	26.4803	24.7726	86.3795	54.1335	75.9778	0.380413	-1.39436	8.97877e-14	down	yes
107783438	XM_016604405.1	PREDICTED: ABC transporter C family member 3-like [Nicotiana tomentosiformis]	22.1593	22.9348	23.7911	6.98739	9.5887	7.24029	2.89234	1.53224	8.98199e-14	up	yes
107795403	XM_016618037.1;XM_016618038.1	PREDICTED: nuclear transcription factor Y subunit A-3-like [Nicotiana tabacum]	18.0536	19.7391	19.5326	6.25198	7.64706	6.79348	2.77034	1.47006	9.31807e-14	up	yes
107799076	XM_016622149.1;XM_016622148.1	PREDICTED: high mobility group B protein 6-like isoform X2 [Nicotiana sylvestris];PREDICTED: high mobility group B protein 6-like isoform X1 [Nicotiana sylvestris]	0.587104	0.782146	0.252512	0.0001	0.0001	0.024447	65.7996	6.04001	9.33701e-14	up	yes
107759189	XM_016577070.1	PREDICTED: 60S ribosomal protein L22-3-like [Nicotiana tabacum]	53.9604	64.3526	51.9484	151.715	111.612	132.181	0.430488	-1.21596	9.3851e-14	down	yes
107829241	XM_016656718.1	PREDICTED: probable lysine--tRNA ligase, cytoplasmic [Nicotiana sylvestris]	18.22	17.3964	13.2266	39.1191	33.6183	35.7689	0.45014	-1.15156	9.48623e-14	down	yes
107818429	XM_016644442.1	PREDICTED: uncharacterized protein LOC107818429 [Nicotiana tabacum]	6.42588	10.8594	10.9769	1.88052	1.55952	1.58242	5.62716	2.49241	9.7114e-14	up	yes
107760764	XM_016578871.1	PREDICTED: GATA transcription factor 12 [Nicotiana sylvestris]	3.47289	3.15824	2.65512	7.92995	7.52483	6.9802	0.413918	-1.27258	9.76758e-14	down	yes
107821045	XM_016647436.1	PREDICTED: RNA cytidine acetyltransferase 2-like [Nicotiana tabacum]	3.3014	3.67394	2.57645	11.5751	7.16329	7.59068	0.362784	-1.46282	9.79537e-14	down	yes
107795195	XM_016617779.1	PREDICTED: thylakoid lumenal 29 kDa protein, chloroplastic [Nicotiana tomentosiformis]	29.4186	25.5051	20.4832	72.3701	50.1845	72.6741	0.386249	-1.3724	9.83189e-14	down	yes
107777350	XM_016597357.1	PREDICTED: protein HOTHEAD-like [Nicotiana tabacum]	7.96706	7.57448	6.35322	15.5479	14.0766	15.9599	0.480313	-1.05795	1.00406e-13	down	yes
107771890	XM_016591354.1	PREDICTED: 60S ribosomal protein L31 [Nicotiana tomentosiformis]	43.5732	47.1147	45.0113	130.026	87.1293	111.827	0.412482	-1.2776	1.01627e-13	down	yes
107817504	XM_016643349.1	PREDICTED: 60S ribosomal protein L17-1 [Nicotiana sylvestris]	16.5633	16.792	18.3408	47.2943	34.1591	38.582	0.430674	-1.21533	1.03297e-13	down	yes
107783544	XM_016604522.1	PREDICTED: uncharacterized protein C683.02c-like [Nicotiana tabacum]	5.05688	5.53325	4.08559	11.8995	10.3767	11.2737	0.437431	-1.19287	1.06286e-13	down	yes
107817005	XM_016642771.1;XR_001655102.1;XR_001655103.1;XM_016642772.1	PREDICTED: protein IQ-DOMAIN 1-like [Nicotiana tomentosiformis];PREDICTED: protein PHOSPHATE STARVATION RESPONSE 1-like [Nicotiana tomentosiformis];PREDICTED: protein PHR1-LIKE 1-like isoform X2 [Nicotiana tabacum]	9.82881	11.6801	11.2318	2.91017	4.55711	3.07889	3.10451	1.63437	1.06925e-13	up	yes
107797659	XM_016620563.1	40S ribosomal protein S13-like [Solanum tuberosum]	17.0891	19.6689	11.7114	48.6864	36.7301	37.122	0.395545	-1.33809	1.07703e-13	down	yes
107795193	XM_016617778.1	PREDICTED: proteinaceous RNase P 1, chloroplastic/mitochondrial [Nicotiana tomentosiformis]	7.64148	7.59087	5.59136	18.0509	13.6879	16.4158	0.432434	-1.20945	1.10772e-13	down	yes
107796407	XM_016619163.1	PREDICTED: hydroxymethylglutaryl-CoA synthase-like [Nicotiana tomentosiformis]	9.7236	14.1419	11.275	2.31817	4.36219	2.80801	3.70354	1.8889	1.11092e-13	up	yes
107797922	XM_016620845.1	PREDICTED: LOW QUALITY PROTEIN: protein LONGIFOLIA 2-like [Nicotiana tabacum]	3.51541	3.01384	2.70221	7.13756	6.0072	6.85579	0.46156	-1.11541	1.11342e-13	down	yes
107827353	XM_016654460.1;XM_016654462.1;XM_016654463.1;XM_016654461.1	PREDICTED: uncharacterized protein LOC104236755 [Nicotiana sylvestris]	4.97025	4.45405	2.45383	13.6979	10.2172	13.1904	0.320118	-1.64333	1.11622e-13	down	yes
107761793	XM_016580074.1	PREDICTED: vacuolar cation/proton exchanger 3-like [Nicotiana sylvestris]	1.97263	2.37353	1.80809	0.374054	0.336038	0.370259	5.69653	2.51008	1.14236e-13	up	yes
107761396	XM_016579620.1;XM_016579622.1	PREDICTED: uncharacterized protein LOC107761396 isoform X1 [Nicotiana tabacum];PREDICTED: uncharacterized protein LOC107761396 isoform X2 [Nicotiana tabacum]	4.8594	4.75422	4.27378	11.3431	8.77445	10.2607	0.45715	-1.12926	1.15818e-13	down	yes
107771511	XM_016590886.1;XM_016590887.1	PREDICTED: L-ascorbate oxidase-like isoform X1 [Nicotiana tabacum];PREDICTED: L-ascorbate oxidase-like isoform X2 [Nicotiana tabacum]	1.26524	1.96022	1.85034	0.0980081	0.0961051	0.0001	26.1352	4.70792	1.16736e-13	up	yes
107821710	XM_016648158.1;XM_016648160.1;XM_016648163.1;XM_016648159.1;XM_016648162.1;XM_016648161.1;XM_016648157.1	PREDICTED: maf-like protein DDB_G0281937 isoform X6 [Nicotiana sylvestris];PREDICTED: maf-like protein DDB_G0281937 isoform X12 [Nicotiana sylvestris];PREDICTED: maf-like protein DDB_G0281937 isoform X2 [Nicotiana sylvestris];PREDICTED: maf-like protein DDB_G0281937 isoform X7 [Nicotiana sylvestris]	7.30728	6.50836	5.86883	19.2697	13.3908	15.2454	0.410899	-1.28315	1.17156e-13	down	yes
107774342	XM_016593838.1;XM_016593836.1;XM_016593837.1	PREDICTED: protein DETOXIFICATION 42-like isoform X2 [Nicotiana tabacum];PREDICTED: protein DETOXIFICATION 42-like isoform X1 [Nicotiana tabacum]	13.8515	16.5819	14.2084	3.60516	6.28901	3.83479	3.25165	1.70117	1.21704e-13	up	yes
107779001	XM_016599342.1	PREDICTED: uncharacterized protein LOC104234966 [Nicotiana sylvestris]	36.1994	34.6765	30.7953	86.0597	64.4709	81.295	0.438568	-1.18913	1.23471e-13	down	yes
107802401	XM_016625892.1	60s ribosomal protein l15-2, partial [Nicotiana attenuata]	48.1185	48.0441	50.9922	153.069	99.6099	116.577	0.398517	-1.32729	1.25226e-13	down	yes
107775640	XM_016595389.1	PREDICTED: protein TRIGALACTOSYLDIACYLGLYCEROL 4, chloroplastic-like [Nicotiana tabacum]	13.0633	11.8704	10.6671	30.8183	23.4498	26.2171	0.442327	-1.17682	1.26107e-13	down	yes
107790942	XM_016612914.1	PREDICTED: cytidine deaminase 1-like [Nicotiana sylvestris]	17.1607	28.0691	27.2276	6.16712	8.34022	6.67401	3.42081	1.77434	1.26144e-13	up	yes
107806164	XM_016630273.1	PREDICTED: thioredoxin-like protein CITRX1, chloroplastic [Nicotiana tabacum]	30.2017	33.4925	22.7177	91.3944	58.7035	76.8216	0.380804	-1.39288	1.27175e-13	down	yes
107825953	XM_016652887.1	PREDICTED: probable WRKY transcription factor 53 [Nicotiana sylvestris]	1.42396	2.86893	1.61442	0.156084	0.257693	0.12291	11.007	3.46035	1.29769e-13	up	yes
107798772	XM_016621805.1;XM_016621806.1	PREDICTED: ABC transporter B family member 11-like [Nicotiana tomentosiformis]	2.77075	3.52494	2.6454	0.937321	0.939969	0.673118	3.50575	1.80972	1.30158e-13	up	yes
107786131	XM_016607569.1	PREDICTED: uncharacterized protein At4g14100-like isoform X1 [Nicotiana sylvestris]	3.7051	4.52336	2.96658	12.4906	8.97148	11.0808	0.344009	-1.53948	1.31392e-13	down	yes
107776048	XM_016595856.1;XM_016595857.1	PREDICTED: plasma membrane-associated cation-binding protein 1-like [Nicotiana tabacum]	23.3319	21.5905	17.4023	46.685	44.9523	40.9679	0.470002	-1.08926	1.33301e-13	down	yes
107775428	XM_016595155.1	PREDICTED: polyol transporter 5-like [Nicotiana tabacum]	99.373	121.824	119.106	30.1151	46.1323	33.3898	3.10389	1.63408	1.3356e-13	up	yes
107769022	XM_016588195.1	PREDICTED: 60S ribosomal protein L10a-1-like [Nicotiana sylvestris]	62.6722	64.1761	53.4818	149.764	119.253	128.053	0.454151	-1.13876	1.37941e-13	down	yes
107788424	XM_016610104.1	PREDICTED: aldose 1-epimerase-like [Nicotiana tabacum]	18.7778	20.9524	22.1827	3.10243	7.38917	4.98979	3.99918	1.99971	1.39373e-13	up	yes
107797160	XM_016620023.1;XR_001650610.1;XM_016620024.1	PREDICTED: protein PALE CRESS, chloroplastic isoform X1 [Nicotiana sylvestris];PREDICTED: protein PALE CRESS, chloroplastic-like isoform X2 [Nicotiana tabacum]	9.4236	8.64119	6.45043	19.752	16.4925	18.7159	0.446052	-1.16472	1.39531e-13	down	yes
107789905	XM_016611784.1	PREDICTED: protein TIC 100-like [Nicotiana tabacum]	30.4141	26.3707	22.4396	66.6498	52.9939	63.2049	0.433279	-1.20663	1.42844e-13	down	yes
107804873	XM_016628810.1	PREDICTED: uncharacterized protein LOC107804873 [Nicotiana tabacum]	9.13698	6.59279	7.78686	0.916591	2.10392	1.84559	4.83274	2.27284	1.44189e-13	up	yes
107759119	XM_016576994.1;XM_016576995.1	PREDICTED: 20 kDa chaperonin, chloroplastic-like [Nicotiana tabacum]	63.8698	58.6247	51.4134	152.952	112.22	141.207	0.427946	-1.2245	1.44508e-13	down	yes
107761878	XM_016580168.1	PREDICTED: putative ER lumen protein-retaining receptor C28H8.4 [Nicotiana tomentosiformis]	21.9314	27.6508	26.5756	6.23788	10.2861	8.03388	3.10116	1.63281	1.44768e-13	up	yes
107822395	XM_016648932.1;XM_016648933.1	PREDICTED: psbP domain-containing protein 5, chloroplastic isoform X1 [Nicotiana sylvestris];PREDICTED: psbP domain-containing protein 5, chloroplastic isoform X2 [Nicotiana sylvestris]	24.5727	20.1471	16.4983	55.5018	41.6925	53.3266	0.406708	-1.29793	1.46554e-13	down	yes
107811392	XR_001653899.1;XM_016636312.1;XM_016636314.1;XM_016636311.1	PREDICTED: betaine aldehyde dehydrogenase, chloroplastic-like isoform X2 [Nicotiana sylvestris];PREDICTED: betaine aldehyde dehydrogenase, chloroplastic-like isoform X1 [Nicotiana tabacum];PREDICTED: betaine aldehyde dehydrogenase, chloroplastic-like isoform X2 [Nicotiana tabacum]	58.0963	59.1372	63.7697	19.2256	24.5406	20.4815	2.81727	1.4943	1.48373e-13	up	yes
107775741	XM_016595509.1;XM_016595517.1;XM_016595524.1	PREDICTED: protein PALE CRESS, chloroplastic-like isoform X1 [Nicotiana tabacum];PREDICTED: protein PALE CRESS, chloroplastic-like isoform X2 [Nicotiana tabacum]	24.6002	21.2706	17.6837	55.0632	41.8387	55.624	0.41668	-1.26299	1.4907e-13	down	yes
107792531	XM_016614755.1	PREDICTED: 60S ribosomal protein L31 [Nicotiana tomentosiformis]	49.2544	58.7796	53.6336	158.409	105.202	132.552	0.408083	-1.29307	1.51456e-13	down	yes
107777420	XM_016597432.1	PREDICTED: ethylene-responsive transcription factor CRF2-like [Nicotiana tabacum]	0.174623	0.285758	0.142238	1.55219	1.31668	1.20018	0.148098	-2.75537	1.53898e-13	down	yes
107822942	XM_016649530.1	PREDICTED: uncharacterized protein LOC104233828 isoform X1 [Nicotiana sylvestris]	17.0828	15.2599	12.1239	35.8967	29.7161	36.7733	0.434304	-1.20322	1.56902e-13	down	yes
107826428	XM_016653405.1	PREDICTED: calcium-dependent protein kinase 28-like [Nicotiana sylvestris]	16.6801	19.7523	15.7329	4.93496	7.45348	5.14784	2.9747	1.57275	1.57562e-13	up	yes
107831185	XM_016658925.1;XM_016658926.1;XM_016658927.1	unnamed protein product [Coffea canephora]	17.2097	18.8865	14.3948	49.3647	34.2012	37.8264	0.415933	-1.26558	1.58255e-13	down	yes
107807962	XM_016632443.1	PREDICTED: fasciclin-like arabinogalactan protein 7 [Nicotiana sylvestris]	4.91717	6.68116	6.21926	21.2014	13.2763	14.9224	0.360679	-1.47121	1.58555e-13	down	yes
107768723	XM_016587867.1;XM_016587869.1	PREDICTED: uroporphyrinogen decarboxylase, chloroplastic-like isoform X1 [Nicotiana sylvestris];PREDICTED: uroporphyrinogen decarboxylase, chloroplastic-like isoform X2 [Nicotiana sylvestris]	19.9583	19.914	12.7897	48.4291	36.8797	47.8705	0.395422	-1.33854	1.60305e-13	down	yes
107774680	XR_001645565.1;XR_001645566.1;XM_016594302.1;XM_016594300.1	PREDICTED: uncharacterized protein LOC109209975 [Nicotiana attenuata];PREDICTED: uncharacterized protein LOC107774680 [Nicotiana tabacum]	8.63796	7.99043	7.56514	2.03529	2.88327	3.09995	3.01721	1.59321	1.63268e-13	up	yes
107803219	XM_016626857.1	probable nucleolar protein 5-2 [Nicotiana tabacum]	47.1939	47.3502	30.3589	132.064	96.456	97.2802	0.383374	-1.38318	1.66499e-13	down	yes
107780089	XM_016600610.1	PREDICTED: phosphoethanolamine N-methyltransferase 1-like [Nicotiana tomentosiformis]	5.43705	8.09811	4.577	21.3192	12.937	19.3012	0.338183	-1.56412	1.69845e-13	down	yes
107759193	XM_016577072.1	PREDICTED: uncharacterized protein LOC107766799 isoform X2 [Nicotiana tabacum]	1.48443	1.54154	0.881099	0.23343	0.150662	0.215632	6.51479	2.70372	1.69904e-13	up	yes
107771931	XM_016591393.1	PREDICTED: thioredoxin H-type 2 [Nicotiana tomentosiformis]	45.4365	70.1854	92.9416	16.6737	18.7836	17.9033	3.90857	1.96664	1.70618e-13	up	yes
107799331	XM_016622430.1	PREDICTED: glutamyl-tRNA(Gln) amidotransferase subunit A, chloroplastic/mitochondrial [Nicotiana attenuata]	13.7501	11.5156	8.85941	35.9987	23.8406	31.3158	0.374363	-1.41749	1.70811e-13	down	yes
107824884	XM_016651691.1;XM_016651690.1	PREDICTED: DNA topoisomerase 1-like isoform X2 [Nicotiana tabacum];PREDICTED: DNA topoisomerase 1-like isoform X1 [Nicotiana tabacum]	8.65149	9.15067	6.23405	23.4413	17.0944	18.2773	0.408689	-1.29093	1.75751e-13	down	yes
107786803	XM_016608304.1;XM_016608305.1;XM_016608306.1	PREDICTED: stomatal closure-related actin-binding protein 3-like [Nicotiana tomentosiformis]	6.5891	4.55179	3.12721	12.5716	12.4581	15.078	0.355744	-1.49109	1.75836e-13	down	yes
107812082	XM_016637116.1	PREDICTED: uncharacterized protein LOC104250061 [Nicotiana sylvestris]	1.40557	1.67478	1.98679	0.147787	0.178233	0.18062	10.0015	3.32214	1.76057e-13	up	yes
107766446	XM_016585228.1;XM_016585227.1	PREDICTED: tRNA (adenine(58)-N(1))-methyltransferase non-catalytic subunit trm6 isoform X2 [Nicotiana tomentosiformis];PREDICTED: tRNA (adenine(58)-N(1))-methyltransferase non-catalytic subunit trm6 isoform X1 [Nicotiana tomentosiformis]	2.67956	3.44882	2.44319	9.7911	6.89909	6.73653	0.365889	-1.45052	1.79508e-13	down	yes
107769448	XM_016588663.1	PREDICTED: uncharacterized protein LOC104092228 [Nicotiana tomentosiformis]	3.60107	5.54442	6.60884	0.564153	1.26041	0.913038	5.75479	2.52476	1.80989e-13	up	yes
107810268	XM_016635022.1	PREDICTED: aspartic proteinase PCS1 isoform X1 [Nicotiana tomentosiformis]	0.682438	0.828838	0.447298	2.08086	3.32831	2.29395	0.254257	-1.97564	1.82391e-13	down	yes
107829300	XM_016656770.1	PREDICTED: L-type lectin-domain containing receptor kinase IX.1-like [Nicotiana tabacum]	3.42285	3.67566	4.25634	0.802809	1.25329	0.850213	3.90697	1.96605	1.83161e-13	up	yes
107795032	XM_016617598.1	PREDICTED: protein RADIALIS-like 1 [Nicotiana tabacum]	11.1001	9.83325	8.30831	67.5127	28.7623	29.8818	0.231788	-2.10912	1.84139e-13	down	yes
107774381	XM_016593887.1	PREDICTED: epimerase family protein SDR39U1 homolog, chloroplastic-like [Nicotiana tabacum]	26.2083	22.1681	18.0403	59.4353	44.8876	54.5929	0.417936	-1.25864	1.88386e-13	down	yes
107790463	XM_016612389.1	PREDICTED: CDGSH iron-sulfur domain-containing protein NEET-like [Nicotiana tabacum]	26.3588	24.8522	18.4554	78.9202	47.0236	60.8212	0.373017	-1.42269	1.91636e-13	down	yes
107759237	XM_016577124.1	PREDICTED: H/ACA ribonucleoprotein complex subunit 4-like, partial [Nicotiana tabacum]	17.7792	17.7319	14.613	43.0174	33.8952	34.5807	0.44957	-1.15338	1.91849e-13	down	yes
107795586	XM_016618252.1;XM_016618254.1;XM_016618255.1;XM_016618253.1	PREDICTED: G-type lectin S-receptor-like serine/threonine-protein kinase At4g03230 isoform X1 [Nicotiana tabacum];PREDICTED: receptor-like serine/threonine-protein kinase SD1-8 isoform X3 [Nicotiana tabacum];PREDICTED: G-type lectin S-receptor-like serine/threonine-protein kinase At4g03230 isoform X4 [Nicotiana tabacum];PREDICTED: G-type lectin S-receptor-like serine/threonine-protein kinase At4g…	1.01484	1.02874	1.24142	0.0001	0.067099	0.0001	48.812	5.60916	1.92405e-13	up	yes
107785385	XM_016606676.1	PREDICTED: probable xyloglucan endotransglucosylase/hydrolase protein 8 [Nicotiana tabacum]	0.302696	0.50066	0.202989	3.20296	1.967	2.36836	0.133497	-2.90512	1.93139e-13	down	yes
107769103	XM_016588289.1	PREDICTED: 60S ribosomal protein L9-1-like [Nicotiana tomentosiformis]	36.0888	38.2473	29.8349	94.5823	68.272	79.1942	0.430372	-1.21634	1.94604e-13	down	yes
107825181	XM_016652008.1	40s ribosomal protein s28 [Nicotiana attenuata]	112.279	117.96	105.038	286.07	215.738	245.692	0.448531	-1.15672	1.99064e-13	down	yes
gene48553	gene48553	PREDICTED: ABC transporter G family member 11-like isoform X1 [Nicotiana sylvestris]	5.28578	6.24282	6.54048	1.38096	1.9592	1.9922	3.38857	1.76068	2.01155e-13	up	yes
107785512	XM_016606837.1	PREDICTED: uncharacterized protein LOC107785512 [Nicotiana tabacum]	11.4569	11.4147	5.95552	36.5271	22.2413	34.0615	0.310537	-1.68716	2.02792e-13	down	yes
107814646	XM_016640087.1;XM_016640088.1	PREDICTED: protein IQ-DOMAIN 1-like isoform X1 [Nicotiana tabacum]	5.70902	5.38696	8.63579	18.8365	16.2285	16.6462	0.381576	-1.38996	2.02929e-13	down	yes
107777472	XM_016597502.1	PREDICTED: probable protein phosphatase 2C 24 [Nicotiana tabacum]	2.09245	2.1462	3.10671	0.187745	0.354772	0.10439	11.3546	3.5052	2.04522e-13	up	yes
107789348	XM_016611141.1;XM_016611143.1;XM_016611142.1	PREDICTED: polyphenol oxidase E, chloroplastic-like isoform X1 [Nicotiana tabacum]	0.3065	3.46356	1.31304	0.0222217	0.0001	0.0001	226.704	7.82467	2.08942e-13	up	yes
107800501	XM_016623685.1	PREDICTED: flavonol synthase/flavanone 3-hydroxylase-like [Nicotiana tomentosiformis]	4.41101	7.72358	6.59303	0.831793	1.67371	1.07368	5.23237	2.38746	2.12135e-13	up	yes
107822676	XM_016649232.1	PREDICTED: cytochrome P450 CYP72A219-like [Nicotiana tomentosiformis]	10.4113	12.3898	7.82403	0.936868	2.96504	1.55659	5.61054	2.48814	2.1336e-13	up	yes
107782661	XM_016603562.1	PREDICTED: protein ABHD17C-like [Nicotiana tabacum]	12.0565	12.4053	13.1679	3.5543	5.19613	4.00596	2.94987	1.56065	2.15277e-13	up	yes
107805898	XM_016629997.1;XM_016629998.1	PREDICTED: probable inactive leucine-rich repeat receptor-like protein kinase At3g03770 isoform X1 [Nicotiana tabacum];PREDICTED: probable inactive leucine-rich repeat receptor-like protein kinase At3g03770 isoform X2 [Nicotiana tabacum]	0.972093	1.04823	0.790845	2.54853	2.58895	2.31696	0.377114	-1.40693	2.16537e-13	down	yes
107801095	XM_016624375.1	PREDICTED: 40S ribosomal protein S24-1-like [Nicotiana tomentosiformis]	63.6438	66.8965	46.8648	155.558	120.691	135.824	0.430519	-1.21585	2.18975e-13	down	yes
gene8055	gene8055	PREDICTED: uncharacterized protein LOC104216024, partial [Nicotiana sylvestris]	3.66857	4.92223	5.05445	0.288152	1.14523	0.538158	6.9211	2.791	2.1953e-13	up	yes
107805115	XM_016629106.1;XM_016629105.1;XM_016629104.1	PREDICTED: AAA-ATPase At3g28510-like isoform X1 [Nicotiana tabacum]	3.34321	4.23045	2.32904	0.431342	0.882241	0.516271	5.41174	2.43609	2.20077e-13	up	yes
107760257	XM_016578280.1	PREDICTED: cytochrome c biogenesis protein CCS1, chloroplastic-like [Nicotiana tabacum]	1.86034	1.16718	1.57083	0.177824	0.062218	0.044274	16.1734	4.01555	2.23904e-13	up	yes
107807619	XM_016632045.1	PREDICTED: probable protein phosphatase 2C 40 [Nicotiana tomentosiformis]	18.59	15.0493	13.4743	41.2559	33.0028	34.0242	0.435098	-1.20059	2.32488e-13	down	yes
107808294	XM_016632805.1	PREDICTED: 60S ribosome subunit biogenesis protein NIP7 homolog [Nicotiana tomentosiformis]	17.6903	19.5291	17.3564	39.4511	34.1728	37.1481	0.492687	-1.02126	2.33851e-13	down	yes
107773033	XR_001645221.1	hypothetical protein B456_003G140700 [Gossypium raimondii]	112.414	152.427	101.472	37.4204	45.1689	37.6727	3.04596	1.60689	2.35248e-13	up	yes
107783828	XM_016604851.1	PREDICTED: pentatricopeptide repeat-containing protein At3g53700, chloroplastic [Nicotiana tomentosiformis]	3.12882	2.84349	2.13564	8.22409	5.36588	8.39265	0.368835	-1.43895	2.3571e-13	down	yes
107819809	XM_016645962.1	PREDICTED: anthocyanidin 3-O-glucosyltransferase 5-like [Nicotiana tabacum]	19.506	25.199	21.1475	7.68311	5.40867	7.21427	3.243	1.69733	2.41114e-13	up	yes
107803761	XM_016627531.1;XM_016627541.1;XM_016627535.1	PREDICTED: probable methyltransferase PMT21 isoform X1 [Nicotiana tomentosiformis]	9.25381	11.4792	8.32067	23.5587	19.1172	22.074	0.448707	-1.15615	2.44714e-13	down	yes
107792932	XM_016615195.1	PREDICTED: protein RADIALIS-like 4 [Nicotiana sylvestris]	0.249086	0.334361	0.0001	2.38342	3.8371	4.0029	0.0570794	-4.13089	2.47871e-13	down	yes
107771396	XM_016590750.1	PREDICTED: protein SLOW GREEN 1, chloroplastic-like [Nicotiana tabacum]	27.8726	26.9403	16.0216	73.3451	52.3865	67.0879	0.367362	-1.44473	2.5079e-13	down	yes
107796991	XM_016619820.1	PREDICTED: nucleolar protein 56-like [Nicotiana sylvestris]	25.3562	27.647	19.4702	68.5342	51.7702	51.6354	0.421504	-1.24638	2.52661e-13	down	yes
107771189	XM_016590530.1;XM_016590529.1;XM_016590531.1	PREDICTED: pentatricopeptide repeat-containing protein At1g10270-like isoform X2 [Nicotiana tabacum];PREDICTED: pentatricopeptide repeat-containing protein At1g10270-like isoform X1 [Nicotiana tabacum]	2.60069	2.52345	2.95455	7.34008	6.00986	5.37679	0.431399	-1.21291	2.54657e-13	down	yes
107819773	XM_016645923.1;XM_016645924.1;XM_016645922.1	PREDICTED: ethylene-responsive transcription factor RAP2-7-like isoform X2 [Nicotiana sylvestris];PREDICTED: AP2-like ethylene-responsive transcription factor TOE3 isoform X3 [Nicotiana sylvestris];PREDICTED: ethylene-responsive transcription factor RAP2-7-like isoform X1 [Nicotiana sylvestris]	11.6071	10.1282	12.1353	2.70908	4.50537	3.71658	3.09857	1.6316	2.54714e-13	up	yes
107816590	XM_016642315.1	PREDICTED: auxin-induced protein 22D-like [Nicotiana sylvestris]	17.2132	16.6231	14.5824	38.9664	30.0038	35.9987	0.461267	-1.11633	2.54782e-13	down	yes
107764031	XM_016582560.1	PREDICTED: uncharacterized lipoprotein syc1174_c-like [Nicotiana tabacum]	6.83699	7.15084	5.28283	18.646	12.4912	15.5888	0.412418	-1.27782	2.57672e-13	down	yes
107798096	XM_016621055.1;XM_016621056.1	PREDICTED: probable receptor-like protein kinase At5g47070 isoform X1 [Nicotiana sylvestris]	6.40617	9.43574	8.29491	1.84818	2.91959	2.32351	3.40373	1.76712	2.58689e-13	up	yes
gene71651	gene71651	PREDICTED: probable WRKY transcription factor 31 [Nicotiana tomentosiformis]	3.99486	5.48277	6.83925	0.161686	0.945442	0.383276	10.948	3.45259	2.6386e-13	up	yes
107793445	XM_016615802.1;XM_016615803.1;XM_016615804.1;XM_016615797.1;XM_016615800.1;XM_016615799.1;XM_016615798.1;XM_016615801.1	PREDICTED: peroxisomal nicotinamide adenine dinucleotide carrier-like [Nicotiana tabacum]	4.3734	5.11401	3.36751	12.3101	8.67447	11.6811	0.393531	-1.34545	2.65683e-13	down	yes
107826543	XM_016653534.1	PREDICTED: glutamate-1-semialdehyde 2,1-aminomutase, chloroplastic [Nicotiana tabacum]	88.1704	84.9486	63.1346	203.166	155.416	202.738	0.420889	-1.24849	2.85297e-13	down	yes
107800976	XM_016624243.1	PREDICTED: putative disease resistance RPP13-like protein 1 [Nicotiana sylvestris]	0.372166	0.512901	0.496466	0.0001	0.034331	0.028907	21.8121	4.44705	2.85403e-13	up	yes
107830143	XM_016657623.1	PREDICTED: myosin-14-like, partial [Nicotiana tabacum]	3.13292	2.9163	3.02024	7.8008	5.84313	7.70369	0.424846	-1.23499	2.86728e-13	down	yes
107830331	XM_016657857.1	PREDICTED: ruBisCO large subunit-binding protein subunit beta, chloroplastic-like [Nicotiana sylvestris]	78.7517	76.0524	68.9057	204.538	141.639	180.131	0.425055	-1.23428	2.92498e-13	down	yes
107797263	XM_016620138.1	60s ribosomal protein l30-2, partial [Nicotiana attenuata]	11.9183	14.7317	9.41096	33.9858	26.9957	25.9227	0.41495	-1.26899	2.97239e-13	down	yes
107785624	XM_016606965.1	PREDICTED: UDP-glycosyltransferase 90A1-like [Nicotiana tabacum]	12.5594	18.9868	21.9005	2.29281	5.58643	2.67516	5.06393	2.34026	2.9797e-13	up	yes
107764062	XM_016582588.1	PREDICTED: 50S ribosomal protein 6, chloroplastic [Nicotiana tabacum]	83.1356	72.6969	77.3496	227.334	146.672	211.195	0.398464	-1.32748	3.01383e-13	down	yes
107759340	XM_016577235.1;XM_016577238.1;XM_016577237.1;XM_016577239.1;XM_016577236.1	PREDICTED: glutamate receptor 3.4-like isoform X1 [Nicotiana tabacum]	4.55614	6.4942	5.20725	1.30045	2.10656	1.49134	3.31899	1.73075	3.02484e-13	up	yes
107791201	XM_016613219.1	40s ribosomal protein s15, partial [Nicotiana attenuata]	25.6299	28.1268	27.2891	72.6614	53.6692	56.9055	0.442303	-1.17689	3.1099e-13	down	yes
107771426	XM_016590786.1	PREDICTED: cytochrome P450 710A1-like [Nicotiana sylvestris]	4.63953	3.6809	2.8351	8.49751	8.41447	8.90791	0.432052	-1.21072	3.1305e-13	down	yes
107795950	XM_016618663.1	PREDICTED: 60S ribosomal protein L19-3-like [Nicotiana tomentosiformis]	61.2634	70.9718	65.8817	165.898	128.525	143.137	0.452777	-1.14313	3.13996e-13	down	yes
107807111	XM_016631417.1	PREDICTED: probable zinc metalloprotease EGY1, chloroplastic [Nicotiana tomentosiformis]	10.8424	9.20379	6.83941	22.7997	18.5736	21.2313	0.429451	-1.21943	3.17629e-13	down	yes
107786361	XM_016607827.1	PREDICTED: E3 ubiquitin-protein ligase RHF1A-like [Nicotiana tabacum]	5.54188	7.99803	8.84398	1.3331	2.38318	1.3796	4.39254	2.13506	3.24485e-13	up	yes
107761968	XM_016580263.1	PREDICTED: receptor-like protein kinase 2 [Nicotiana tabacum]	1.31186	0.966162	0.735708	3.10827	2.73642	2.68206	0.353445	-1.50044	3.25948e-13	down	yes
107803974	XM_016627775.1	uncharacterized LOC107803974 [Nicotiana tabacum]	1.78416	2.24219	2.34166	0.106864	0.0001	0.147362	25.0388	4.64609	3.29345e-13	up	yes
107819538	XM_016645659.1	PREDICTED: piriformospora indica-insensitive protein 2-like [Nicotiana tabacum]	2.34442	1.17492	1.09305	5.30066	5.07789	6.70174	0.270041	-1.88875	3.35998e-13	down	yes
107763704	XM_016582196.1	PREDICTED: dnaJ protein homolog [Nicotiana tomentosiformis]	15.4501	13.8812	14.3852	27.2752	29.7611	32.2032	0.489879	-1.0295	3.38676e-13	down	yes
107791042	XM_016613029.1	PREDICTED: ADP,ATP carrier protein, mitochondrial-like [Nicotiana tabacum]	3.56807	5.2228	7.35017	0.914606	1.2026	0.825433	5.48523	2.45555	3.48531e-13	up	yes
107782565	XM_016603451.1	PREDICTED: psbP domain-containing protein 5, chloroplastic-like [Nicotiana tabacum]	20.1754	18.1337	12.8613	51.8113	34.2995	51.1618	0.372765	-1.42366	3.4936e-13	down	yes
107800313	XM_016623467.1;XM_016623468.1	PREDICTED: probable receptor-like protein kinase At1g67000 [Nicotiana sylvestris];PREDICTED: LEAF RUST 10 DISEASE-RESISTANCE LOCUS RECEPTOR-LIKE PROTEIN KINASE-like 2.5 isoform X2 [Nicotiana tabacum]	8.76297	8.99657	8.03162	0.551004	2.23535	1.39376	6.16996	2.62526	3.55898e-13	up	yes
107815747	XM_016641376.1	PREDICTED: uncharacterized protein LOC107815747 [Nicotiana tabacum]	0.84379	1.48827	2.21069	7.81582	16.1158	5.89486	0.152306	-2.71496	3.56312e-13	down	yes
107782972	XM_016603928.1	PREDICTED: epimerase family protein SDR39U1 homolog, chloroplastic-like [Nicotiana tabacum]	20.9531	17.1328	16.5684	48.5427	35.198	43.5218	0.429461	-1.2194	3.62331e-13	down	yes
107798042	XM_016620966.1	PREDICTED: uncharacterized protein LOC107798042 [Nicotiana tabacum]	3.14839	4.05189	3.62887	0.623981	1.16099	0.821549	4.15463	2.05472	3.64393e-13	up	yes
107784418	XM_016605548.1;XM_016605549.1	DNA-directed RNA polymerase 3, chloroplastic [Nicotiana sylvestris];PREDICTED: DNA-directed RNA polymerase 3, chloroplastic isoform X2 [Nicotiana tabacum]	5.2363	4.64339	4.11452	9.31653	10.9593	8.3569	0.488749	-1.03283	3.64684e-13	down	yes
107822221	XM_016648742.1	PREDICTED: probable leucine-rich repeat receptor-like protein kinase At1g35710 [Nicotiana tabacum]	1.72681	2.39444	1.62636	0.0001	0.143589	0.116916	22.0549	4.46303	3.73756e-13	up	yes
107765809	XM_016584510.1	PREDICTED: protein GAST1-like [Nicotiana tomentosiformis]	1.41006	1.24053	0.0001	58.1266	29.0646	29.3681	0.0227412	-5.45855	3.80588e-13	down	yes
107776309	XM_016596187.1	PREDICTED: probable beta-D-xylosidase 7 [Nicotiana tabacum]	2.10443	2.15061	2.2518	5.74409	4.39333	5.07722	0.427669	-1.22543	3.89516e-13	down	yes
107781701	XM_016602439.1;XM_016602438.1;XM_016602440.1	PREDICTED: tRNA (adenine(58)-N(1))-methyltransferase non-catalytic subunit trm6 isoform X3 [Nicotiana sylvestris];PREDICTED: tRNA (adenine(58)-N(1))-methyltransferase non-catalytic subunit trm6 isoform X1 [Nicotiana sylvestris];PREDICTED: tRNA (adenine(58)-N(1))-methyltransferase non-catalytic subunit trm6 isoform X4 [Nicotiana sylvestris]	5.31023	5.2234	5.24947	15.2524	10.62	11.3412	0.424122	-1.23745	3.89757e-13	down	yes
gene22676	gene22676	PREDICTED: GEM-like protein 6 [Nicotiana tabacum]	2.22089	1.33057	0.833831	5.19275	7.6287	5.77321	0.235836	-2.08414	4.09354e-13	down	yes
107832523	XM_016660388.1	PREDICTED: uncharacterized protein LOC107832523 [Nicotiana tabacum]	16.7156	21.7354	23.8786	6.57359	6.6228	4.3193	3.5585	1.83127	4.09944e-13	up	yes
107810797	XM_016635626.1	PREDICTED: adenylosuccinate lyase-like [Nicotiana tabacum]	9.00526	8.50191	7.46791	24.1355	16.3139	18.3196	0.424971	-1.23456	4.14389e-13	down	yes
107772538	XM_016592039.1	PREDICTED: G-type lectin S-receptor-like serine/threonine-protein kinase At1g11300 [Nicotiana tabacum]	3.02834	3.4166	3.20737	0.675612	1.07797	0.616996	4.07172	2.02564	4.17517e-13	up	yes
107789959	XM_016611836.1	PREDICTED: pentatricopeptide repeat-containing protein At1g74850, chloroplastic [Nicotiana sylvestris]	10.8607	10.0237	8.76609	21.4129	19.2838	20.7389	0.482627	-1.05102	4.19103e-13	down	yes
107780338	XM_016600862.1	PREDICTED: soluble inorganic pyrophosphatase 6, chloroplastic-like [Nicotiana tabacum]	29.5488	33.0483	25.6675	83.6466	56.0801	71.2421	0.418377	-1.25712	4.24757e-13	down	yes
107795182	XM_016617766.1	PREDICTED: 40S ribosomal protein S17 [Nicotiana sylvestris]	48.2713	54.0191	50.2089	147.274	95.5088	125.303	0.414304	-1.27124	4.37686e-13	down	yes
107798349	XM_016621327.1	PREDICTED: transcription factor ICE1-like [Nicotiana sylvestris]	3.28177	3.05794	1.87091	6.03843	7.7212	6.88343	0.397742	-1.33009	4.39056e-13	down	yes
107772594	XM_016592093.1	PREDICTED: putative transporter arsB [Nicotiana tabacum]	2.06852	2.43662	2.96597	0.430446	0.499215	0.295221	6.09945	2.60868	4.41653e-13	up	yes
107811775	XR_001653989.1		11.4719	11.0462	9.23584	2.54862	3.09687	3.83405	3.34973	1.74404	4.4333e-13	up	yes
107771591	XM_016591000.1	PREDICTED: classical arabinogalactan protein 9 [Nicotiana tomentosiformis]	0.660828	0.33544	0.853632	7.00934	3.7349	3.28062	0.131901	-2.92247	4.4779e-13	down	yes
107820094	XM_016646308.1	PREDICTED: nudix hydrolase 18, mitochondrial-like [Nicotiana tabacum]	7.77506	9.16798	7.08181	1.54143	2.53836	2.42407	3.69394	1.88516	4.56044e-13	up	yes
107794917	XM_016617477.1	PREDICTED: 60S ribosomal protein L5-like [Nicotiana tabacum]	78.3917	88.4495	91.498	259.43	178.15	189.68	0.411853	-1.2798	4.58005e-13	down	yes
107813555	XM_016638839.1	PREDICTED: 40S ribosomal protein SA-like isoform X1 [Nicotiana sylvestris]	30.1149	30.435	28.6852	70.7268	55.292	61.0987	0.476894	-1.06826	4.59008e-13	down	yes
107777321	XM_016597313.1	PREDICTED: chloride channel protein CLC-b-like [Nicotiana sylvestris]	10.3996	10.9436	9.38856	28.8754	21.6247	20.0717	0.435468	-1.19936	4.60185e-13	down	yes
107775212	XM_016594915.1	PREDICTED: uncharacterized protein At2g39795, mitochondrial-like [Nicotiana tabacum]	19.8701	20.7189	21.6229	58.9453	41.5042	44.463	0.429306	-1.21992	4.66037e-13	down	yes
107766900	XM_016585793.1	PREDICTED: LRR receptor-like serine/threonine-protein kinase FLS2 [Nicotiana tabacum]	161.982	180.999	148.753	25.2147	61.4352	34.7993	4.04888	2.01752	4.8121e-13	up	yes
107761192	XM_016579382.1	PREDICTED: uncharacterized protein LOC104117535 [Nicotiana tomentosiformis]	5.52155	4.01522	2.60824	11.2531	10.3409	11.1577	0.370821	-1.4312	4.85923e-13	down	yes
107795018	XM_016617576.1;XM_016617578.1;XR_001650032.1;XM_016617577.1	PREDICTED: F-box protein At5g03970-like isoform X1 [Nicotiana tabacum];PREDICTED: F-box protein At5g03970-like isoform X2 [Nicotiana tabacum]	8.7644	12.3056	13.7077	0.758117	2.98212	1.47208	6.67221	2.73816	4.91721e-13	up	yes
107824318	XM_016651065.1	PREDICTED: glutaminyl-peptide cyclotransferase-like [Nicotiana sylvestris]	25.0354	31.3586	27.2301	8.52238	10.88	10.8086	2.76801	1.46885	4.93627e-13	up	yes
107798611	XM_016621633.1	PREDICTED: zinc finger protein ZAT10-like [Nicotiana tabacum]	1.51587	1.6949	0.919987	0.126373	0.082054	0.036305	16.8787	4.07713	4.99623e-13	up	yes
107794951	XM_016617509.1;XM_016617510.1	PREDICTED: uncharacterized protein LOC104217826 [Nicotiana sylvestris]	12.9629	15.3905	13.4874	4.9868	4.7046	5.2606	2.79834	1.48457	4.99772e-13	up	yes
107794124	XM_016616586.1	PREDICTED: 60S ribosomal protein L7-4-like [Nicotiana sylvestris]	99.7608	107.192	100.988	282.174	194.781	237.777	0.430848	-1.21475	5.05561e-13	down	yes
107763009	XM_016581418.1;XM_016581420.1;XM_016581419.1	PREDICTED: myb-related protein 2-like isoform X2 [Nicotiana tomentosiformis];PREDICTED: uncharacterized protein LOC107763009 isoform X2 [Nicotiana tabacum]	5.37426	3.90752	4.56051	10.7963	11.5981	9.2173	0.437885	-1.19138	5.06422e-13	down	yes
107776241	XM_016596113.1;XM_016596114.1	PREDICTED: intracellular hyaluronan-binding protein 4 isoform X1 [Nicotiana tomentosiformis];PREDICTED: H/ACA ribonucleoprotein complex subunit 1 isoform X2 [Nicotiana tomentosiformis]	22.4972	23.0758	23.6139	61.096	47.0611	45.9982	0.448813	-1.15581	5.11777e-13	down	yes
107763186	XM_016581653.1;XM_016581654.1;XM_016581655.1	PREDICTED: cyprosin-like [Nicotiana sylvestris]	84.5564	101.534	88.4141	20.6625	37.543	27.2025	3.21403	1.68439	5.19994e-13	up	yes
107788294	XR_001648583.1	PREDICTED: protein GAST1-like [Nicotiana attenuata]	0.2041	0.081465	0.0001	3.80693	1.36975	2.71444	0.0362008	-4.78784	5.22644e-13	down	yes
107802603	XM_016626136.1	PREDICTED: porphobilinogen deaminase, chloroplastic-like [Nicotiana tomentosiformis]	18.9757	17.2629	15.148	43.1292	31.8401	46.9711	0.421408	-1.24671	5.22723e-13	down	yes
107778886	XM_016599221.1;XM_016599214.1	60s ribosomal protein l18-2, partial [Nicotiana attenuata]	29.6807	32.4321	27.1677	80.8011	56.2163	68.0057	0.435466	-1.19937	5.37155e-13	down	yes
107770261	XM_016589549.1;XM_016589550.1	PREDICTED: eukaryotic translation initiation factor 2 subunit gamma-like [Nicotiana tomentosiformis]	2.47214	2.92189	1.74034	8.64581	6.14221	5.66386	0.348837	-1.51938	5.40788e-13	down	yes
107777704	XM_016597804.1	PREDICTED: ATPase family AAA domain-containing protein 3-like [Nicotiana tabacum]	3.97219	4.35668	3.6305	8.76345	8.14956	7.56681	0.48854	-1.03345	5.43441e-13	down	yes
107810440	XM_016635222.1;XM_016635223.1;XM_016635225.1	PREDICTED: rhodanese-like domain-containing protein 11, chloroplastic isoform X1 [Nicotiana tabacum];PREDICTED: rhodanese-like domain-containing protein 11, chloroplastic isoform X2 [Nicotiana tabacum];PREDICTED: rhodanese-like domain-containing protein 11, chloroplastic isoform X3 [Nicotiana tabacum]	16.3741	15.593	13.1245	28.5747	30.7889	39.4415	0.456368	-1.13173	5.45915e-13	down	yes
107783739	XM_016604758.1	PREDICTED: probable tyrosine-protein phosphatase At1g05000 [Nicotiana tomentosiformis]	4.46904	3.82041	2.57045	11.9044	8.44099	11.7092	0.338794	-1.56152	5.65169e-13	down	yes
107774609	XM_016594197.1	PREDICTED: 40S ribosomal protein S12-like [Nicotiana sylvestris]	71.4767	80.6416	82.186	207.487	151.117	176.778	0.437639	-1.19219	5.65273e-13	down	yes
107770901	XM_016590230.1	PREDICTED: 3-ketoacyl-CoA thiolase 2, peroxisomal-like [Nicotiana tabacum]	19.1532	26.7918	27.7251	6.1846	9.46569	7.64758	3.1621	1.66088	5.75157e-13	up	yes
107774229	XM_016593720.1	PREDICTED: NAC domain-containing protein 74-like [Nicotiana tomentosiformis]	12.4595	17.3887	14.2257	4.12499	5.5068	5.04487	3.00299	1.5864	5.78534e-13	up	yes
107768283	XM_016587395.1	PREDICTED: WD repeat-containing protein 3-like [Nicotiana tabacum]	5.73312	5.33403	4.56242	12.6338	10.1952	10.2868	0.471967	-1.08324	5.79197e-13	down	yes
107766445	XM_016585225.1	PREDICTED: uncharacterized protein LOC107766445 [Nicotiana tabacum]	11.2472	8.39699	8.16568	17.5931	20.9807	19.9599	0.475109	-1.07367	5.84442e-13	down	yes
107815238	XM_016640796.1;XM_016640794.1;XM_016640795.1	PREDICTED: 29 kDa ribonucleoprotein A, chloroplastic-like isoform X2 [Nicotiana tabacum];PREDICTED: 29 kDa ribonucleoprotein A, chloroplastic-like isoform X1 [Nicotiana tabacum]	166.025	134.741	132.233	318.429	289.449	316.948	0.468194	-1.09482	5.90639e-13	down	yes
107763602	XM_016582092.1;XM_016582093.1	PREDICTED: 5-methyltetrahydropteroyltriglutamate--homocysteine methyltransferase-like [Nicotiana sylvestris]	21.2854	28.2179	27.0896	65.5189	50.8089	61.093	0.431702	-1.21189	6.02213e-13	down	yes
107824342	XR_001656840.1;XR_001656841.1	PREDICTED: uncharacterized protein LOC109238477 [Nicotiana attenuata]	6.43346	7.35792	4.03247	13.0009	15.0075	13.4445	0.429979	-1.21766	6.06319e-13	down	yes
107786132	XM_016607570.1	PREDICTED: uncharacterized protein LOC104221489 [Nicotiana sylvestris]	63.2744	55.1359	43.8725	152.139	108.662	127.546	0.417881	-1.25884	6.07411e-13	down	yes
107771485	XM_016590849.1	60s ribosomal protein l38, partial [Nicotiana attenuata]	30.8386	32.1164	35.407	87.7917	62.5927	74.8226	0.436763	-1.19508	6.32654e-13	down	yes
107768111	XM_016587216.1;XM_016587215.1	PREDICTED: probable protein phosphatase 2C 63 [Nicotiana tabacum]	9.16361	9.57055	10.0181	3.20381	3.73228	3.29934	2.8091	1.49011	6.37919e-13	up	yes
107809802	XM_016634492.1	PREDICTED: 40S ribosomal protein S3a [Nicotiana tomentosiformis]	66.7759	71.6359	69.6904	185.854	131.729	155.815	0.439592	-1.18576	6.46736e-13	down	yes
107794828	XM_016617365.1	PREDICTED: pentatricopeptide repeat-containing protein At1g59720, chloroplastic/mitochondrial-like [Nicotiana tabacum]	0.975122	1.16653	0.838707	4.17082	3.13944	2.51843	0.303231	-1.72151	6.51892e-13	down	yes
107814447	XM_016639861.1	PREDICTED: uncharacterized protein LOC104213436 [Nicotiana sylvestris]	37.2227	36.1506	37.3339	91.24	71.0663	77.392	0.46186	-1.11447	6.55468e-13	down	yes
107829052	XM_016656473.1	PREDICTED: vacuolar-sorting receptor 1-like [Nicotiana tomentosiformis]	39.0347	46.2045	49.7385	11.3504	18.3286	13.9141	3.09631	1.63055	6.59207e-13	up	yes
107797044	XM_016619886.1	PREDICTED: probable WRKY transcription factor 20 [Nicotiana tabacum]	8.11126	9.32714	10.3062	2.69661	2.99547	2.70129	3.30554	1.72489	6.63618e-13	up	yes
107768887	XM_016588053.1	PREDICTED: anthocyanidin 3-O-glucosyltransferase 2-like [Nicotiana tabacum]	4.162	4.09498	3.62573	7.30949	13.3776	8.65228	0.405009	-1.30398	6.6363e-13	down	yes
107772137	XM_016591623.1;XR_001644991.1	PREDICTED: 40S ribosomal protein Sa-2-like [Nicotiana tabacum]	21.0327	25.2795	19.5453	56.6497	42.5059	47.8034	0.448136	-1.15799	6.65589e-13	down	yes
107820911	XM_016647271.1	PREDICTED: pathogenesis-related genes transcriptional activator PTI6-like [Nicotiana tabacum]	2.07733	3.01291	1.85306	0.214497	0.372385	0.212381	8.68714	3.11888	6.67359e-13	up	yes
107781115	XM_016601762.1	PREDICTED: 40S ribosomal protein S9-2-like [Nicotiana tomentosiformis]	40.8357	52.1196	45.5841	132.709	91.4841	104.206	0.421862	-1.24516	6.75104e-13	down	yes
107796604	XM_016619396.1	PREDICTED: uncharacterized protein LOC107796604 [Nicotiana tabacum]	65.5678	88.3111	86.875	25.166	29.0971	28.4394	2.91108	1.54156	6.86204e-13	up	yes
107794050	XM_016616505.1	PREDICTED: NAC domain-containing protein 79-like isoform X1 [Nicotiana tomentosiformis]	0.851242	2.21639	1.21857	0.100908	0.092944	0.086589	15.2838	3.93393	6.90846e-13	up	yes
107789951	XM_016611831.1	PREDICTED: triacylglycerol lipase 2-like [Nicotiana sylvestris]	0.842822	2.31334	1.65945	0.0001	0.0001	0.078236	61.3955	5.94006	6.92633e-13	up	yes
107774248	XM_016593744.1	PREDICTED: 60S ribosomal protein L18-2-like [Nicotiana tomentosiformis]	11.715	12.0262	12.5941	33.6879	27.4055	22.1533	0.436477	-1.19602	6.97266e-13	down	yes
107781459	XM_016602158.1	PREDICTED: probable 18S rRNA (guanine-N(7))-methyltransferase [Nicotiana sylvestris]	8.6201	7.31448	5.73923	16.4069	15.5201	15.4036	0.457923	-1.12682	6.98208e-13	down	yes
107760129	XM_016578145.1	PREDICTED: non-specific lipid-transfer protein 2-like [Nicotiana tabacum]	6.71169	7.24294	8.05669	1.57752	1.42113	1.33225	5.08238	2.34551	7.01076e-13	up	yes
107814019	XM_016639342.1	PREDICTED: probable inactive ATP-dependent zinc metalloprotease FTSHI 5, chloroplastic, partial [Nicotiana tabacum]	13.1649	11.2893	10.5674	29.9115	21.4158	28.274	0.439962	-1.18455	7.07529e-13	down	yes
107777272	XM_016597268.1	PREDICTED: 60S ribosomal protein L22-3-like [Nicotiana tabacum]	11.4013	14.2797	12.2345	35.1762	25.4046	30.4675	0.416432	-1.26385	7.22071e-13	down	yes
107787225	XM_016608764.1	60s ribosomal protein l18a, partial [Nicotiana attenuata]	49.0807	52.9169	51.6204	161.226	101.313	116.044	0.405771	-1.30126	7.27871e-13	down	yes
gene37509	gene37509	PREDICTED: probable LRR receptor-like serine/threonine-protein kinase At3g47570 [Nicotiana tomentosiformis]	3.68897	3.04407	2.85611	0.211692	0.435531	0.053218	13.6902	3.77507	7.34888e-13	up	yes
107817543	XM_016643395.1	PREDICTED: L-type lectin-domain containing receptor kinase IV.1-like [Nicotiana tabacum]	3.82219	5.00234	5.59511	1.36957	1.40276	1.11467	3.70971	1.89131	7.48631e-13	up	yes
107761326	XM_016579552.1;XM_016579554.1	PREDICTED: cytosolic endo-beta-N-acetylglucosaminidase 1-like isoform X1 [Nicotiana tabacum];PREDICTED: cytosolic endo-beta-N-acetylglucosaminidase 1-like isoform X2 [Nicotiana tabacum]	13.0355	15.1126	10.0657	3.63769	5.21635	4.1886	2.92991	1.55086	7.55152e-13	up	yes
107809770	XM_016634461.1	PREDICTED: BTB/POZ domain-containing protein At2g24240-like [Nicotiana tabacum]	4.57986	5.41231	4.99773	1.05751	1.83309	1.0993	3.75697	1.90957	7.56894e-13	up	yes
107803026	XM_016626619.1	PREDICTED: pentatricopeptide repeat-containing protein At1g74850, chloroplastic-like [Nicotiana tabacum]	12.3685	10.8234	8.78802	28.1586	21.0984	24.4256	0.434023	-1.20416	7.62198e-13	down	yes
107795962	XM_016618670.1	PREDICTED: probable polygalacturonase [Nicotiana tabacum]	8.78774	10.7438	9.1726	27.4155	17.9431	22.0004	0.426137	-1.23061	7.74463e-13	down	yes
107787459	XM_016609041.1	PREDICTED: transcription factor BEE 1-like [Nicotiana tabacum]	0.449883	0.469376	0.597476	2.17035	3.59357	2.72334	0.178707	-2.48433	7.78104e-13	down	yes
107831221	XM_016658969.1	PREDICTED: G-type lectin S-receptor-like serine/threonine-protein kinase At4g27290 [Nicotiana tomentosiformis]	4.92504	6.03309	5.48217	0.424697	1.52235	0.674382	6.2715	2.64881	7.84084e-13	up	yes
107817482	XM_016643318.1	PREDICTED: UDP-glycosyltransferase 74B1-like [Nicotiana tabacum]	1.27475	3.10636	1.74176	0.094155	0.0001	0.0001	64.8918	6.01997	7.84814e-13	up	yes
107812361	XM_016637422.1;XM_016637424.1	PREDICTED: RING-H2 finger protein ATL52-like [Nicotiana sylvestris]	6.00162	8.53434	6.1057	0.65354	2.00071	1.06899	5.544	2.47093	8.00661e-13	up	yes
107765328	XM_016583959.1;XM_016583960.1	PREDICTED: 40S ribosomal protein S20-2 [Nicotiana tomentosiformis]	56.5886	65.2185	51.6521	154.972	109.215	132.679	0.437072	-1.19406	8.00846e-13	down	yes
107799518	XM_016622639.1	PREDICTED: F-box/kelch-repeat protein At1g80440-like [Nicotiana tabacum]	3.6005	4.31179	5.10961	0.346188	0.954468	0.366554	7.81059	2.96543	8.23033e-13	up	yes
107823556	XM_016650232.1	PREDICTED: uncharacterized protein LOC107823556 [Nicotiana tabacum]	9.63993	15.9897	9.74377	0.775918	2.38211	2.31848	6.45912	2.69134	8.31774e-13	up	yes
107759301	XM_016577188.1	PREDICTED: uncharacterized protein LOC104234167 [Nicotiana sylvestris]	7.45034	4.99191	2.41866	16.1772	19.5066	19.3341	0.270111	-1.88838	8.48152e-13	down	yes
107773641	XM_016593046.1	PREDICTED: tetratricopeptide repeat protein 5-like isoform X2 [Nicotiana tomentosiformis]	7.17384	8.44534	7.71763	1.88894	2.27308	2.80692	3.34869	1.7436	8.50745e-13	up	yes
107823710	XM_016650401.1	PREDICTED: glucan endo-1,3-beta-glucosidase 12 [Nicotiana tomentosiformis]	8.73389	7.89166	4.6863	22.703	15.8541	18.7999	0.371565	-1.42832	8.63192e-13	down	yes
107815983	XM_016641630.1	PREDICTED: leucine-rich repeat extensin-like protein 3 [Nicotiana tabacum]	18.7155	19.3836	11.8755	37.3472	40.7425	35.0966	0.441526	-1.17943	8.63851e-13	down	yes
107769403	XM_016588609.1	PREDICTED: GDSL esterase/lipase APG [Nicotiana sylvestris]	51.0941	32.7355	45.7311	182.316	95.8435	136.763	0.312253	-1.67921	8.70611e-13	down	yes
107800315	XM_016623472.1;XM_016623473.1	PREDICTED: rust resistance kinase Lr10-like isoform X1 [Nicotiana tabacum]	2.03776	2.64828	2.40361	0.257332	0.515552	0.157017	7.62409	2.93056	8.71124e-13	up	yes
107782687	XM_016603612.1	PREDICTED: uncharacterized protein LOC104240694 [Nicotiana sylvestris]	2.68443	3.85357	2.84191	0.091137	0.358104	0.18839	14.7106	3.87878	8.80141e-13	up	yes
107827858	XM_016655075.1	PREDICTED: uncharacterized protein LOC104097297 [Nicotiana tomentosiformis]	12.5416	10.4154	8.01798	23.2746	21.178	28.8877	0.422345	-1.2435	8.81007e-13	down	yes
107793162	XM_016615446.1	PREDICTED: uncharacterized protein LOC104234505 [Nicotiana sylvestris]	9.21707	9.12513	9.5979	2.05236	3.36212	2.75279	3.42098	1.77441	9.06986e-13	up	yes
107797411	XM_016620300.1;XM_016620299.1	PREDICTED: delta-1-pyrroline-5-carboxylate synthase-like isoform X2 [Nicotiana tabacum];PREDICTED: delta-1-pyrroline-5-carboxylate synthase-like isoform X1 [Nicotiana tabacum]	50.2073	52.3117	50.98	16.356	15.3717	20.4327	2.94283	1.5572	9.23805e-13	up	yes
107832596	XM_016660453.1	PREDICTED: probable LRR receptor-like serine/threonine-protein kinase At3g47570 [Nicotiana tabacum]	1.06372	0.848093	0.738251	0.0001	0.069582	0.047064	22.6994	4.50458	9.35583e-13	up	yes
107760716	XM_016578815.1	PREDICTED: uncharacterized protein LOC107760716, partial [Nicotiana tabacum]	18.1044	21.7921	17.1349	39.4442	35.047	45.2504	0.476288	-1.0701	9.69212e-13	down	yes
107829236	XM_016656712.1	PREDICTED: pentatricopeptide repeat-containing protein At1g71460, chloroplastic-like [Nicotiana tabacum]	3.02077	2.76066	2.25661	6.39814	5.50331	5.70239	0.456607	-1.13098	9.78123e-13	down	yes
107831531	XM_016659303.1	PREDICTED: lysine histidine transporter 1-like [Nicotiana tomentosiformis]	26.8931	35.1517	32.2345	8.56472	13.2937	9.39319	3.01679	1.59301	9.99862e-13	up	yes
107802823	XM_016626401.1	PREDICTED: porphobilinogen deaminase, chloroplastic-like [Nicotiana tomentosiformis]	23.4064	20.3163	16.6922	49.7257	38.354	51.1294	0.433987	-1.20428	1.03053e-12	down	yes
107788585	XM_016610274.1;XM_016610267.1	PREDICTED: probable galacturonosyltransferase-like 3 isoform X2 [Nicotiana tabacum];PREDICTED: probable galacturonosyltransferase-like 3 isoform X1 [Nicotiana tabacum]	3.95802	4.52989	3.56696	10.1571	8.66696	7.9349	0.450499	-1.1504	1.0416e-12	down	yes
107785570	XM_016606901.1	PREDICTED: probable acyl-activating enzyme 17, peroxisomal [Nicotiana tabacum]	18.0822	22.2374	20.33	4.29671	8.34804	5.90739	3.26914	1.70891	1.05197e-12	up	yes
107824359	XM_016651105.1	PREDICTED: uncharacterized protein LOC104090581 isoform X1 [Nicotiana tomentosiformis]	4.22535	5.19241	4.53983	10.7665	9.29745	9.42233	0.473358	-1.079	1.05973e-12	down	yes
107793925	XM_016616373.1	PREDICTED: probable envelope ADP,ATP carrier protein, chloroplastic [Nicotiana tomentosiformis]	8.24284	6.50655	6.57405	21.3608	14.0151	16.8421	0.408354	-1.29211	1.06697e-12	down	yes
107770930	XM_016590257.1	PREDICTED: pentatricopeptide repeat-containing protein At3g06430, chloroplastic [Nicotiana tomentosiformis]	11.8914	11.7607	9.75334	30.4362	20.8621	25.3322	0.435929	-1.19783	1.07555e-12	down	yes
107780492	XM_016601041.1	60s ribosomal protein l35-4, partial [Nicotiana attenuata]	50.2144	65.3549	55.7136	166.595	113.073	128.249	0.419897	-1.25189	1.09821e-12	down	yes
107816667	XM_016642400.1	PREDICTED: bZIP transcription factor 11-like [Nicotiana tomentosiformis]	22.5774	31.1834	21.9442	6.06719	10.2384	7.06877	3.23881	1.69546	1.10157e-12	up	yes
107774945	XM_016594612.1	PREDICTED: photosystem I chlorophyll a/b-binding protein 5, chloroplastic-like [Nicotiana tabacum]	27.9552	24.6779	20.1132	53.744	46.8143	57.3425	0.460709	-1.11807	1.11314e-12	down	yes
gene53763	gene53763	PREDICTED: probable trehalase [Nicotiana sylvestris]	10.5893	14.0564	13.8349	2.11497	4.74242	3.368	3.76325	1.91198	1.11674e-12	up	yes
107816765	XM_016642504.1;XM_016642505.1	PREDICTED: pentatricopeptide repeat-containing protein At3g53700, chloroplastic [Nicotiana sylvestris]	3.28937	3.02267	1.69033	7.00258	6.38115	6.67598	0.398928	-1.3258	1.13123e-12	down	yes
107769059	XM_016588234.1	PREDICTED: 40S ribosomal protein S17 [Solanum tuberosum]	41.0116	45.7554	44.1122	133.208	84.4866	99.7995	0.412226	-1.27849	1.13625e-12	down	yes
107763461	XM_016581948.1	PREDICTED: annexin D2-like [Nicotiana tabacum]	14.672	19.0769	20.0597	4.91975	7.229	5.08881	3.12159	1.64228	1.14616e-12	up	yes
107804498	XM_016628403.1	PREDICTED: aspartic proteinase PCS1-like [Nicotiana sylvestris]	0.903126	1.65269	1.34399	0.146921	0.114299	0.047409	12.6359	3.65945	1.19588e-12	up	yes
107790774	XM_016612742.1;XM_016612756.1;XM_016612736.1;XM_016612763.1;XM_016612748.1	PREDICTED: CTP synthase-like isoform X1 [Nicotiana tomentosiformis]	4.77287	4.62198	4.19702	11.2645	8.53596	8.98714	0.472143	-1.0827	1.21361e-12	down	yes
107815227	XM_016640774.1;XM_016640775.1	PREDICTED: 60S acidic ribosomal protein P2A-like [Nicotiana tabacum]	43.1926	37.4454	48.5136	138.975	87.1218	107.746	0.386863	-1.3701	1.22117e-12	down	yes
107767993	XM_016587096.1	PREDICTED: porphobilinogen deaminase, chloroplastic-like [Nicotiana sylvestris]	19.4085	19.1422	13.5727	48.8967	32.9566	54.7319	0.381618	-1.3898	1.23978e-12	down	yes
107764661	XM_016583266.1	PREDICTED: protein SENESCENCE-ASSOCIATED GENE 21, mitochondrial [Nicotiana tomentosiformis]	10.1217	14.2692	11.0071	30.0811	25.6118	23.9346	0.444545	-1.1696	1.24807e-12	down	yes
107825744	XM_016652649.1	PREDICTED: uncharacterized protein At4g14450, chloroplastic-like [Nicotiana tomentosiformis]	9.19556	6.95724	7.52212	16.0126	19.2307	18.4086	0.44127	-1.18027	1.30287e-12	down	yes
107779906	XM_016600407.1;XM_016600409.1;XM_016600408.1	PREDICTED: alpha-mannosidase isoform X1 [Nicotiana tabacum];PREDICTED: alpha-mannosidase isoform X3 [Nicotiana tabacum];PREDICTED: alpha-mannosidase isoform X2 [Nicotiana tabacum]	2.49552	4.29418	3.54705	0.937145	0.569544	0.763321	4.55361	2.18701	1.30707e-12	up	yes
107774220	XM_016593702.1	PREDICTED: zinc-regulated protein 8-like [Nicotiana tabacum]	5.21082	8.70511	5.6944	1.44438	2.1195	1.66504	3.75036	1.90703	1.31044e-12	up	yes
107804539	XM_016628452.1	PREDICTED: probable inactive purple acid phosphatase 1 [Nicotiana tabacum]	14.2522	16.3152	16.4218	3.55117	6.71548	4.60093	3.16051	1.66016	1.31404e-12	up	yes
107827296	XM_016654394.1	PREDICTED: uncharacterized protein LOC104091859 [Nicotiana tomentosiformis]	18.7358	14.9541	10.3848	37.7967	33.1831	35.5477	0.41374	-1.2732	1.31643e-12	down	yes
107811021	XM_016635857.1	PREDICTED: uncharacterized protein LOC104228516 [Nicotiana sylvestris]	5.43402	4.98173	3.57418	12.0578	9.40239	12.7972	0.408377	-1.29202	1.32843e-12	down	yes
107790472	XM_016612396.1	PREDICTED: 28 kDa ribonucleoprotein, chloroplastic [Nicotiana sylvestris]	97.2778	92.0754	80.9677	226.723	164.395	223.99	0.43947	-1.18616	1.34315e-12	down	yes
107777244	XM_016597232.1	PREDICTED: limonoid UDP-glucosyltransferase-like [Nicotiana tabacum]	1.04713	2.20379	1.94615	0.054898	0.053468	0.189254	17.4621	4.12615	1.36253e-12	up	yes
107772672	XM_016592161.1	PREDICTED: protein LURP-one-related 14-like [Nicotiana tabacum]	1.20661	1.25509	0.855912	0.0001	0.103639	0.0001	31.9495	4.99772	1.39321e-12	up	yes
107764328	XM_016582884.1	PREDICTED: calcium uniporter protein 2, mitochondrial-like [Nicotiana tabacum]	4.8627	9.42124	9.53541	1.69174	1.57447	1.86099	4.64568	2.21589	1.41308e-12	up	yes
107796753	XM_016619564.1	PREDICTED: heptahelical transmembrane protein 1-like [Nicotiana tabacum]	0.958701	0.857075	0.537524	2.58695	3.335	2.98246	0.264285	-1.91983	1.42929e-12	down	yes
107828238	XM_016655523.1	PREDICTED: BTB/POZ domain-containing protein At1g55760 [Nicotiana tomentosiformis]	3.60524	4.10282	3.72679	0.532717	1.03925	0.844055	4.73293	2.24273	1.43192e-12	up	yes
107797274	XM_016620142.1	PREDICTED: uncharacterized protein LOC107797274 [Nicotiana tabacum]	9.70266	5.95516	5.46624	15.4087	18.8772	17.5789	0.407291	-1.29587	1.50492e-12	down	yes
107765424	XM_016584064.1	PREDICTED: expansin-A3-like [Nicotiana tomentosiformis]	32.8505	24.9793	23.9308	91.5102	51.7818	88.4475	0.352812	-1.50303	1.50817e-12	down	yes
107771896	XM_016591359.1	PREDICTED: thylakoid lumenal 16.5 kDa protein, chloroplastic-like [Nicotiana tabacum]	37.8696	34.861	23.4608	82.5469	64.517	95.7068	0.396223	-1.33562	1.51871e-12	down	yes
107811837	XM_016636829.1;XM_016636830.1	PREDICTED: MLO-like protein 1 isoform X1 [Nicotiana tabacum];PREDICTED: MLO-like protein 1 isoform X2 [Nicotiana tabacum]	6.03166	7.73348	6.61647	1.3663	2.59728	1.65357	3.62846	1.85936	1.59295e-12	up	yes
107803753	XM_016627522.1	PREDICTED: CDGSH iron-sulfur domain-containing protein NEET [Nicotiana sylvestris]	50.2828	54.5129	52.7792	143.416	96.313	122.515	0.434997	-1.20092	1.64621e-12	down	yes
107822252	XM_016648779.1	PREDICTED: lysM domain receptor-like kinase 4 [Nicotiana tabacum]	5.86566	5.93606	2.73104	0.774218	0.321539	0.24885	10.8082	3.43405	1.64948e-12	up	yes
107794717	XM_016617240.1	PREDICTED: 50S ribosomal protein L29, chloroplastic-like [Nicotiana tabacum]	53.0733	48.2368	44.8755	120.453	87.9762	121.103	0.443615	-1.17262	1.6503e-12	down	yes
107763824	XM_016582322.1	PREDICTED: 60S ribosomal protein L23a-like [Nicotiana sylvestris]	25.3361	25.7058	17.2228	57.2845	44.6177	51.1008	0.446165	-1.16435	1.67219e-12	down	yes
107803414	XM_016627130.1	PREDICTED: heat shock cognate 70 kDa protein 1-like [Nicotiana tomentosiformis]	7.41582	9.45435	6.7486	25.1937	14.4609	25.8469	0.360583	-1.4716	1.68201e-12	down	yes
107778501	XM_016598771.1	PREDICTED: peptidyl-prolyl cis-trans isomerase FKBP53-like [Nicotiana tabacum]	16.5075	17.5889	14.0269	40.4002	30.846	32.7172	0.462887	-1.11127	1.68285e-12	down	yes
107766940	XM_016585852.1;XM_016585851.1;XM_016585850.1	PREDICTED: ABSCISIC ACID-INSENSITIVE 5-like protein 6 [Nicotiana sylvestris];PREDICTED: ABSCISIC ACID-INSENSITIVE 5-like protein 2 isoform X1 [Nicotiana tabacum]	0.688528	1.12179	1.43194	0.076165	0.178745	0.0869849	9.48319	3.24537	1.69132e-12	up	yes
107803212	XM_016626852.1	PREDICTED: auxin-induced protein 15A-like [Nicotiana tomentosiformis]	9.26363	6.29382	7.26089	17.9524	17.9945	19.9016	0.408576	-1.29132	1.71877e-12	down	yes
107826337	XM_016653299.1	PREDICTED: glucomannan 4-beta-mannosyltransferase 9-like [Nicotiana sylvestris]	0.741224	1.37755	1.03198	4.92424	2.76677	4.07593	0.267763	-1.90097	1.72628e-12	down	yes
107790269	XR_001648991.1;XM_016612176.1;XR_001648992.1;XR_001648993.1;XM_016612177.1	PREDICTED: nucleolar complex protein 2 homolog isoform X1 [Nicotiana sylvestris];PREDICTED: nucleolar complex protein 2 homolog isoform X2 [Nicotiana tabacum]	4.16879	3.92241	3.35817	7.9591	7.00932	7.82809	0.502242	-0.993544	1.73288e-12	down	no
107830545	XM_016658146.1	PREDICTED: calcium-dependent protein kinase 11-like [Nicotiana sylvestris]	1.0888	0.807448	1.00882	0.11603	0.113008	0.075036	9.55382	3.25608	1.74566e-12	up	yes
107792156	XM_016614346.1;XM_016614348.1	PREDICTED: 1,4-alpha-glucan-branching enzyme-like isoform X1 [Nicotiana tabacum];PREDICTED: 1,4-alpha-glucan-branching enzyme-like isoform X2 [Nicotiana tabacum]	44.8846	92.6082	98.8063	6.99182	20.2747	10.3412	6.28327	2.65152	1.75727e-12	up	yes
107819499	XM_016645609.1	PREDICTED: 30S ribosomal protein S31, chloroplastic-like [Nicotiana tabacum]	6.39093	4.11004	2.15453	28.0859	12.8994	24.9463	0.191949	-2.38121	1.76252e-12	down	yes
107765028	XM_016583611.1;XM_016583612.1;XM_016583613.1;XM_016583614.1	PREDICTED: NADP-dependent malic enzyme-like isoform X2 [Nicotiana tomentosiformis];PREDICTED: NADP-dependent malic enzyme-like isoform X1 [Nicotiana tomentosiformis]	0.322007	0.585205	0.247494	2.84991	1.34268	2.35053	0.176476	-2.50245	1.77033e-12	down	yes
107811196	XM_016636080.1	PREDICTED: uncharacterized protein LOC107811196 [Nicotiana tabacum]	30.4533	26.9934	19.4272	59.3815	53.0913	57.4238	0.452475	-1.14409	1.77427e-12	down	yes
107775857	XM_016595648.1;XM_016595649.1	PREDICTED: protein IQ-DOMAIN 1-like [Nicotiana tabacum]	7.59289	8.97128	7.76761	13.9796	18.0164	15	0.517742	-0.949696	1.79754e-12	down	no
107782256	XM_016603122.1;XR_001647185.1;XM_016603120.1;XM_016603121.1	PREDICTED: splicing factor U2af small subunit B-like [Nicotiana sylvestris]	17.4347	18.8417	17.865	6.111	7.48111	6.99379	2.63003	1.39508	1.81538e-12	up	yes
107787906	XM_016609521.1	PREDICTED: uracil phosphoribosyltransferase [Nicotiana tabacum]	6.57946	6.89671	5.33228	16.8154	11.3171	16.9044	0.417624	-1.25972	1.85442e-12	down	yes
107787320	XM_016608868.1;XM_016608866.1	PREDICTED: protein HOTHEAD-like isoform X2 [Nicotiana tabacum];PREDICTED: protein HOTHEAD-like isoform X1 [Nicotiana tabacum]	10.5791	8.17729	8.53773	19.2291	19.6532	17.3633	0.485266	-1.04315	1.85635e-12	down	yes
107791341	XM_016613383.1	PREDICTED: uncharacterized protein LOC104213905 [Nicotiana sylvestris]	7.32748	4.94813	5.52006	14.4562	13.6806	13.2878	0.429592	-1.21896	1.8618e-12	down	yes
107765921	XM_016584622.1	PREDICTED: aspartic proteinase nepenthesin-2-like [Nicotiana sylvestris]	5.16413	4.25939	1.43924	22.2513	12.0821	20.6993	0.197388	-2.3409	1.86528e-12	down	yes
107778208	XM_016598420.1	PREDICTED: cytochrome b561 and DOMON domain-containing protein At3g25290-like [Nicotiana tabacum]	6.32005	8.11329	7.07746	2.00723	2.10058	2.45178	3.27929	1.71338	1.87064e-12	up	yes
107812019	XR_001654046.1	PREDICTED: alpha-mannosidase-like [Nicotiana tomentosiformis]	6.26295	11.8422	10.317	2.32771	1.74183	2.10873	4.60035	2.20174	1.87304e-12	up	yes
107783320	XM_016604292.1	PREDICTED: probable xyloglucan endotransglucosylase/hydrolase protein 8 [Nicotiana tomentosiformis]	7.60007	9.69225	5.78224	18.078	19.4031	15.1198	0.438672	-1.18879	1.91785e-12	down	yes
107832391	XM_016660229.1	PREDICTED: auxin efflux carrier component 3-like [Nicotiana tabacum]	7.63947	5.90483	4.46654	13.0238	13.0313	14.639	0.442591	-1.17595	1.93329e-12	down	yes
107820382	XM_016646664.1	PREDICTED: RNA cytidine acetyltransferase 1-like, partial [Nicotiana tabacum]	5.44399	6.01884	4.29022	13.1344	10.3782	10.3506	0.465198	-1.10408	1.93365e-12	down	yes
107817166	XM_016642946.1	PREDICTED: receptor protein kinase CLAVATA1 [Nicotiana tomentosiformis]	1.90148	1.74839	1.11078	4.02367	4.25501	3.46988	0.405212	-1.30325	1.943e-12	down	yes
107803875	XM_016627667.1	PREDICTED: 50S ribosomal protein L6, chloroplastic [Nicotiana sylvestris]	145.838	138.783	113.266	316.73	243.951	337.753	0.442868	-1.17505	1.97055e-12	down	yes
107822773	XM_016649341.1	PREDICTED: protein TIC 56, chloroplastic-like [Nicotiana tabacum]	16.7386	14.5006	9.69999	41.8388	28.3234	36.3065	0.384519	-1.37887	2.01542e-12	down	yes
107823491	XM_016650136.1	PREDICTED: 30S ribosomal protein S13, chloroplastic-like [Nicotiana tabacum]	112.926	110.777	106.097	282.012	198.513	257.834	0.446665	-1.16274	2.03686e-12	down	yes
107759156	XM_016577028.1	PREDICTED: vacuolar-sorting receptor 1-like [Nicotiana sylvestris]	36.6816	44.2761	47.1898	11.5234	17.4675	14.1702	2.96906	1.57	2.04589e-12	up	yes
107777966	XM_016598140.1	PREDICTED: basic blue protein-like [Nicotiana tabacum]	5.1086	20.2772	18.499	1.36847	1.32903	1.75219	9.86245	3.30195	2.1337e-12	up	yes
107818547	XM_016644577.1;XM_016644578.1	PREDICTED: glutaredoxin-C5, chloroplastic-like [Nicotiana tomentosiformis]	7.17706	6.70888	5.83697	13.2422	12.0173	13.6232	0.507242	-0.979254	2.13779e-12	down	no
107825008	XM_016651837.1	PREDICTED: probable xyloglucan endotransglucosylase/hydrolase protein 7 [Nicotiana tomentosiformis]	152.473	184.713	159.938	431.515	308.847	374.382	0.445953	-1.16504	2.15579e-12	down	yes
107806181	XM_016630298.1	PREDICTED: putative multidrug resistance protein [Nicotiana sylvestris]	1.84201	2.037	1.5947	0.388043	0.458506	0.439462	4.25635	2.08962	2.18704e-12	up	yes
107828940	XM_016656337.1;XM_016656343.1	PREDICTED: G-type lectin S-receptor-like serine/threonine-protein kinase At4g27290 isoform X1 [Nicotiana tabacum];PREDICTED: uncharacterized protein LOC104227947 [Nicotiana sylvestris]	2.81484	2.84127	2.52202	0.192636	0.678203	0.21715	7.51674	2.91011	2.19828e-12	up	yes
107823212	XM_016649818.1;XM_016649826.1	PREDICTED: galactan beta-1,4-galactosyltransferase GALS1-like [Nicotiana tabacum]	4.97169	4.40721	4.41378	14.268	8.41856	11.2029	0.406989	-1.29694	2.21501e-12	down	yes
107788958	XM_016610704.1	PREDICTED: uncharacterized protein LOC107788958 [Nicotiana tabacum]	13.0255	10.7896	8.8278	23.9197	22.5115	22.5714	0.473068	-1.07988	2.29795e-12	down	yes
107785405	XM_016606706.1	PREDICTED: 4-coumarate--CoA ligase 1 [Nicotiana tomentosiformis]	18.422	30.1798	23.8711	7.85779	8.50511	7.3951	3.05046	1.60903	2.32577e-12	up	yes
107776118	XM_016595950.1;XM_016595952.1;XM_016595951.1	PREDICTED: protein SUPPRESSOR OF GENE SILENCING 3-like [Nicotiana tabacum]	3.40048	3.44613	3.79394	1.01972	1.33661	1.32932	2.88702	1.52958	2.40606e-12	up	yes
107779746	XM_016600226.1	PREDICTED: 60S ribosomal protein L34 [Nicotiana tomentosiformis]	95.7247	109.239	82.9023	249.536	176.587	226.172	0.441312	-1.18013	2.44511e-12	down	yes
107796811	XM_016619633.1	PREDICTED: anthocyanidin 3-O-glucosyltransferase 2-like [Nicotiana sylvestris]	11.424	13.0464	12.0275	3.82977	3.29125	4.70032	3.08746	1.62642	2.46063e-12	up	yes
107775320	XM_016595045.1;XM_016595044.1;XM_016595047.1	PREDICTED: probable cyclic nucleotide-gated ion channel 20, chloroplastic isoform X2 [Nicotiana tabacum];PREDICTED: probable cyclic nucleotide-gated ion channel 20, chloroplastic isoform X1 [Nicotiana tabacum];PREDICTED: probable cyclic nucleotide-gated ion channel 20, chloroplastic isoform X3 [Nicotiana tabacum]	3.26799	4.21022	4.08799	1.08833	1.42284	1.05054	3.24737	1.69927	2.46857e-12	up	yes
107774090	XM_016593559.1	PREDICTED: probable LRR receptor-like serine/threonine-protein kinase At1g56140 [Nicotiana sylvestris]	4.8918	5.48375	5.70902	1.26963	1.94777	1.95004	3.11267	1.63815	2.49111e-12	up	yes
107784902	XM_016606100.1;XM_016606105.1	PREDICTED: protein TIC 62, chloroplastic-like isoform X1 [Nicotiana tabacum];PREDICTED: protein TIC 62, chloroplastic-like isoform X2 [Nicotiana tabacum]	18.9337	17.7017	14.7285	43.6386	32.2563	37.3383	0.453611	-1.14047	2.492e-12	down	yes
107794078	XM_016616534.1	PREDICTED: serine/threonine receptor-like kinase NFP [Nicotiana attenuata]	26.4271	35.0726	26.4083	5.26658	11.8205	7.36438	3.5952	1.84607	2.49624e-12	up	yes
107830548	XM_016658148.1	PREDICTED: 50S ribosomal protein L21, chloroplastic [Nicotiana sylvestris]	93.4424	84.261	67.4191	198.067	153.852	197.811	0.445897	-1.16522	2.50223e-12	down	yes
107823813	XM_016650522.1	PREDICTED: heavy metal-associated isoprenylated plant protein 3-like [Nicotiana tabacum]	38.8141	44.8638	48.2119	12.8952	18.2191	15.3827	2.83652	1.50412	2.5038e-12	up	yes
107759094	XM_016576964.1;XM_016576965.1	PREDICTED: serine hydroxymethyltransferase 3, chloroplastic-like [Nicotiana tabacum]	15.28	12.3817	9.32578	31.0855	26.3443	27.1415	0.437352	-1.19313	2.51828e-12	down	yes
107806836	XM_016631088.1	PREDICTED: glucomannan 4-beta-mannosyltransferase 9-like [Nicotiana tomentosiformis]	1.69784	1.45761	1.50125	5.14024	3.26553	4.42373	0.362968	-1.46209	2.59163e-12	down	yes
107797986	XM_016620909.1	PREDICTED: probable inactive receptor kinase RLK902 [Nicotiana tomentosiformis]	3.82669	4.13716	2.1398	8.82718	7.60182	9.65722	0.387318	-1.36841	2.6307e-12	down	yes
107815370	XM_016640939.1;XM_016640938.1	PREDICTED: beta-galactosidase 10 [Nicotiana sylvestris]	0.734465	0.86348	0.398089	3.28172	1.77476	2.87345	0.251709	-1.99017	2.63839e-12	down	yes
107764096	XM_016582621.1	PREDICTED: pentatricopeptide repeat-containing protein At3g57430, chloroplastic-like [Nicotiana tabacum]	0.729845	0.882655	0.733228	2.16917	2.17901	2.03317	0.367592	-1.44382	2.68298e-12	down	yes
107814542	XM_016639979.1;XM_016639978.1;XM_016639976.1;XR_001654569.1;XM_016639977.1	PREDICTED: uncharacterized protein LOC107814542 isoform X3 [Nicotiana tabacum];PREDICTED: uncharacterized protein LOC107814542 isoform X2 [Nicotiana tabacum];PREDICTED: uncharacterized protein LOC107814542 isoform X1 [Nicotiana tabacum]	4.09956	7.40097	4.29948	1.48447	1.182	1.24693	4.03741	2.01343	2.74875e-12	up	yes
107827361	XM_016654480.1	PREDICTED: cytochrome P450 734A1-like [Nicotiana sylvestris]	2.77633	1.58311	1.83927	5.13166	5.47417	5.80403	0.377743	-1.40452	2.77759e-12	down	yes
107812724	XM_016637880.1	PREDICTED: leucine-rich repeat extensin-like protein 4 [Nicotiana tomentosiformis]	1.32382	1.29146	1.37475	4.44307	2.95021	3.39717	0.369774	-1.43528	2.78975e-12	down	yes
107798869	XM_016621897.1	PREDICTED: 1-aminocyclopropane-1-carboxylate oxidase homolog 1-like [Nicotiana tabacum]	4.29367	4.54798	3.48944	0.890132	0.973359	0.412536	5.41782	2.43771	2.79003e-12	up	yes
107825868	XM_016652790.1	PREDICTED: UDP-N-acetylmuramoyl-L-alanyl-D-glutamate--2,6-diaminopimelate ligase-like [Nicotiana tabacum]	17.8815	15.2004	11.7731	40.8449	30.5789	32.5849	0.431263	-1.21336	2.82545e-12	down	yes
107812018	XM_016637031.1	PREDICTED: uncharacterized protein LOC104245643 [Nicotiana sylvestris]	30.9966	38.2404	35.9231	13.2453	13.4352	13.2229	2.63537	1.398	2.86556e-12	up	yes
107797818	XM_016620741.1	PREDICTED: 30S ribosomal protein 3-1, chloroplastic-like [Nicotiana sylvestris]	81.8947	71.0317	67.0341	157.134	135.6	167.655	0.477771	-1.06561	2.90039e-12	down	yes
107779358	XM_016599778.1	PREDICTED: 40S ribosomal protein S3a [Nicotiana tomentosiformis]	43.5652	50.6726	47.3983	114.72	87.4554	100.329	0.468211	-1.09477	2.90817e-12	down	yes
107830720	XM_016658352.1	PREDICTED: putative late blight resistance protein homolog R1B-17 [Nicotiana tabacum]	0.193243	0.173847	0.21103	1.17065	1.05119	1.1846	0.169714	-2.55882	2.95646e-12	down	yes
107761040	XM_016579203.1	PREDICTED: 50S ribosomal protein L5, chloroplastic [Nicotiana tomentosiformis]	171.805	151.313	120.626	374.331	279.162	367.914	0.434444	-1.20276	2.96152e-12	down	yes
107825777	XM_016652689.1	PREDICTED: late embryogenesis abundant protein Lea5-D-like [Nicotiana sylvestris]	11.1975	17.7207	12.201	1.36669	3.99372	1.70417	5.82048	2.54114	2.9662e-12	up	yes
107783419	XM_016604386.1	PREDICTED: glyoxylate/succinic semialdehyde reductase 2, chloroplastic isoform X1 [Nicotiana sylvestris]	19.281	19.1366	14.8143	46.5162	32.2103	44.246	0.432876	-1.20797	2.97767e-12	down	yes
107813268	XM_016638516.1	PREDICTED: protein SLOW GREEN 1, chloroplastic-like [Nicotiana tabacum]	12.3383	14.0563	10.232	31.8271	22.7079	27.2912	0.447615	-1.15967	2.98987e-12	down	yes
107790422	XM_016612352.1	PREDICTED: RPM1-interacting protein 4-like [Nicotiana tabacum]	9.66152	11.9679	11.3832	1.4817	3.64631	1.41478	5.04565	2.33504	3.00052e-12	up	yes
107787563	XM_016609153.1	PREDICTED: polyphenol oxidase E, chloroplastic-like [Nicotiana tabacum]	0.070363	0.690486	0.516825	0.0001	0.0001	0.0001	4258.91	12.0563	3.03569e-12	up	yes
107820162	XM_016646391.1	PREDICTED: protein ATAF2-like [Nicotiana sylvestris]	2.95784	5.65152	6.61294	0.079127	0.619838	0.113659	18.7323	4.22745	3.058e-12	up	yes
107826327	XM_016653288.1	PREDICTED: 60S ribosomal protein L7a-2-like [Nicotiana tomentosiformis]	112.53	121.327	104.883	285.864	205.547	248.418	0.457863	-1.12701	3.11918e-12	down	yes
107767106	XM_016586025.1;XM_016586026.1;XM_016586027.1;XR_001643833.1;XR_001643832.1	PREDICTED: probable cyclic nucleotide-gated ion channel 20, chloroplastic isoform X1 [Nicotiana tomentosiformis]	5.21341	6.25355	4.78039	1.19851	1.98633	1.63411	3.37155	1.75341	3.18187e-12	up	yes
107802491	XM_016626005.1	PREDICTED: probable inactive leucine-rich repeat receptor-like protein kinase At3g03770 [Nicotiana tabacum]	0.460954	0.554085	0.367411	1.38386	1.78041	1.61021	0.28955	-1.78811	3.25652e-12	down	yes
107801774	XM_016625162.1	chalcone synthase 1B-like [Nicotiana tabacum]	0.854305	1.57003	1.73044	8.61425	5.65366	4.05971	0.226695	-2.14118	3.27403e-12	down	yes
107802001	XM_016625436.1	PREDICTED: patellin-3-like [Nicotiana tabacum]	14.4434	8.54185	9.27434	21.6983	31.3793	27.2466	0.401617	-1.31611	3.31537e-12	down	yes
107759218	XM_016577101.1	PREDICTED: 3-hydroxy-3-methylglutaryl-coenzyme A reductase 1-like [Nicotiana tabacum]	7.86893	6.40664	6.64714	16.6249	14.0889	12.8303	0.480494	-1.05741	3.33047e-12	down	yes
107831405	XM_016659166.1	PREDICTED: uncharacterized protein LOC104220445 [Nicotiana sylvestris]	5.51245	7.98444	6.39947	2.0384	1.9963	1.58245	3.54207	1.82459	3.33622e-12	up	yes
107791372	XM_016613424.1	PREDICTED: psbP domain-containing protein 1, chloroplastic [Nicotiana sylvestris]	11.3161	12.5004	7.90773	27.0809	20.2046	25.3579	0.436713	-1.19524	3.34208e-12	down	yes
107760760	XM_016578861.1	PREDICTED: 5-epi-aristolochene synthase 3-like [Nicotiana tabacum]	6.11094	10.8461	7.42939	0.231151	1.13582	0.143985	16.1397	4.01254	3.4166e-12	up	yes
107761689	XM_016579939.1;XM_016579941.1;XM_016579940.1	PREDICTED: protein ZINC INDUCED FACILITATOR-LIKE 1-like isoform X1 [Nicotiana tabacum];PREDICTED: protein ZINC INDUCED FACILITATOR-LIKE 1-like isoform X2 [Nicotiana tabacum]	6.81151	7.78565	6.63684	2.23461	2.69919	2.54462	2.83937	1.50557	3.4185e-12	up	yes
107790949	XM_016612923.1	PREDICTED: tetraspanin-3-like [Nicotiana attenuata]	5.64382	9.17018	7.09056	1.10589	2.08142	0.78271	5.51749	2.46401	3.44579e-12	up	yes
107783258	XM_016604228.1	PREDICTED: malate dehydrogenase, chloroplastic isoform X1 [Nicotiana attenuata]	17.9325	18.1113	16.3864	53.7367	34.3517	36.5518	0.420653	-1.2493	3.46549e-12	down	yes
107816003	XM_016641666.1	PREDICTED: uncharacterized protein LOC107816003 [Nicotiana tabacum]	2.14312	2.58474	2.68783	0.486468	0.312885	0.305236	6.71353	2.74707	3.53422e-12	up	yes
107822836	XM_016649414.1;XM_016649420.1;XM_016649407.1	PREDICTED: calmodulin-binding protein 60 A-like isoform X2 [Nicotiana tabacum];PREDICTED: calmodulin-binding protein 60 A-like isoform X1 [Nicotiana tabacum]	1.68049	1.99694	1.84298	0.307457	0.321203	0.165569	6.95065	2.79715	3.5893e-12	up	yes
107799295	XM_016622385.1;XM_016622388.1;XM_016622387.1;XM_016622386.1	PREDICTED: alpha-L-arabinofuranosidase 1-like isoform X1 [Nicotiana sylvestris]	1.39739	2.45659	2.01918	0.0610346	0.286275	0.0497908	14.7901	3.88656	3.60027e-12	up	yes
107805262	XM_016629262.1	PREDICTED: 60S ribosomal protein L15-like [Nicotiana sylvestris]	37.8262	38.556	41.3178	101.738	73.5472	84.1516	0.453676	-1.14027	3.63712e-12	down	yes
107786630	XM_016608146.1	PREDICTED: uncharacterized protein LOC107786630 [Nicotiana tabacum]	22.1866	21.8102	11.3721	73.0891	41.2888	60.8975	0.315897	-1.66248	3.65029e-12	down	yes
107763118	XM_016581556.1	60s ribosomal protein l11-2, partial [Nicotiana attenuata]	26.3019	30.4124	26.4623	80.1396	53.619	55.5553	0.439359	-1.18653	3.676e-12	down	yes
107773675	XM_016593083.1	PREDICTED: ribonuclease P protein subunit p25-like protein, partial [Nicotiana tabacum]	27.9432	27.9208	28.1835	55.4529	50.279	56.0407	0.519541	-0.94469	3.71099e-12	down	no
107765053	XM_016583647.1	PREDICTED: putative glucose-6-phosphate 1-epimerase [Nicotiana tabacum]	10.9611	10.813	10.8616	17.5856	25.2929	21.6808	0.505516	-0.984172	3.71861e-12	down	no
107770831	XM_016590166.1	PREDICTED: transcription repressor OFP15-like [Nicotiana tabacum]	7.12427	3.88363	3.09867	13.6947	15.6127	15.5647	0.314372	-1.66945	3.73018e-12	down	yes
107778814	XM_016599123.1	PREDICTED: uncharacterized protein LOC104240541 [Nicotiana sylvestris]	2.90789	3.13137	1.9961	0.294201	0.355704	0.156637	9.96272	3.31654	3.79052e-12	up	yes
107776835	XM_016596771.1;XM_016596772.1;XR_001646053.1;XR_001646054.1	PREDICTED: gibberellin receptor GID1C-like [Nicotiana sylvestris];PREDICTED: gibberellin receptor GID1C-like [Nicotiana attenuata]	15.5767	17.9019	16.9867	5.42385	7.53716	6.19191	2.63486	1.39773	3.81806e-12	up	yes
107794264	XM_016616742.1	PREDICTED: auxin-responsive protein IAA16-like [Nicotiana tabacum]	16.1512	11.1253	11.2859	30.9731	25.8433	28.5446	0.451757	-1.14638	3.83928e-12	down	yes
107769782	XM_016589037.1	PREDICTED: 30S ribosomal protein S6 alpha, chloroplastic-like [Nicotiana tomentosiformis]	45.1257	39.6285	29.7381	105.798	72.3949	101.07	0.40998	-1.28637	3.87401e-12	down	yes
107778376	XM_016598624.1;XM_016598625.1	PREDICTED: uncharacterized protein LOC104218849 [Nicotiana sylvestris]	1.1898	2.71243	2.5452	0.230562	0.106619	0.0314494	17.4902	4.12847	3.87967e-12	up	yes
107821921	XM_016648397.1;XM_016648396.1	PREDICTED: 60S ribosomal protein L23a-like isoform X2 [Nicotiana tomentosiformis];PREDICTED: 60S ribosomal protein L23a-like isoform X1 [Nicotiana tabacum]	29.6547	28.7405	22.9189	72.5534	50.898	58.5517	0.446773	-1.16239	3.92543e-12	down	yes
107788470	XM_016610152.1	PREDICTED: ylmG homolog protein 2, chloroplastic [Nicotiana tomentosiformis]	41.3756	40.7594	32.3693	90.8052	71.1638	80.6487	0.471953	-1.08328	3.93177e-12	down	yes
107819572	XM_016645693.1	PREDICTED: uncharacterized protein LOC104223965 [Nicotiana sylvestris]	76.3325	70.424	54.173	176.856	127.44	153.758	0.438659	-1.18883	3.93317e-12	down	yes
107777626	XM_016597689.1;XM_016597690.1	PREDICTED: preprotein translocase subunit SECE1-like isoform X1 [Nicotiana tabacum];PREDICTED: preprotein translocase subunit SECE1-like isoform X2 [Nicotiana tabacum]	4.96585	5.68594	5.47208	9.77897	15.1033	19.1102	0.366514	-1.44806	3.94162e-12	down	yes
107827996	XM_016655242.1	PREDICTED: uncharacterized protein LOC107827996 [Nicotiana tabacum]	18.5632	22.8972	20.2617	6.17876	7.52734	6.84637	3.00315	1.58647	4.00889e-12	up	yes
107802683	XM_016626222.1;XM_016626223.1	PREDICTED: uncharacterized protein LOC107802683 [Nicotiana tabacum]	0.802686	0.747069	0.23521	3.50695	4.39917	3.81922	0.152231	-2.71566	4.11341e-12	down	yes
107818594	XM_016644633.1	PREDICTED: uncharacterized protein LOC107818594, partial [Nicotiana tabacum]	7.35938	8.13145	4.82669	18.2912	14.5326	15.8394	0.417514	-1.2601	4.11794e-12	down	yes
107763540	XM_016582026.1;XM_016582027.1	PREDICTED: uncharacterized protein Cbei_0202-like isoform X1 [Nicotiana tabacum];PREDICTED: uncharacterized protein LOC107763540 isoform X2 [Nicotiana tabacum]	5.71774	4.56709	3.30962	11.9981	9.46214	10.3392	0.427507	-1.22598	4.15994e-12	down	yes
107771799	XM_016591249.1;XM_016591253.1	PREDICTED: 50S ribosomal protein L24, chloroplastic [Nicotiana tomentosiformis]	91.0949	81.5337	73.219	192.076	147.878	199.099	0.456074	-1.13266	4.21306e-12	down	yes
107795302	XM_016617909.1	PREDICTED: putative cyclic nucleotide-gated ion channel 15 [Nicotiana tabacum]	37.3792	30.6782	32.0835	71.8889	63.5447	70.3494	0.486633	-1.03909	4.22728e-12	down	yes
107816939	XM_016642686.1	PREDICTED: polyribonucleotide nucleotidyltransferase 2, mitochondrial-like [Nicotiana tabacum]	2.41255	2.33393	2.07553	4.96879	4.61183	4.21929	0.494351	-1.01639	4.24792e-12	down	yes
107830851	XM_016658519.1	PREDICTED: sulfate transporter 3.1-like [Nicotiana tomentosiformis]	11.7333	5.57966	4.49103	25.5771	23.6334	25.6834	0.291132	-1.78025	4.25271e-12	down	yes
107821929	XM_016648401.1	PREDICTED: cycloartenol-C-24-methyltransferase-like isoform X1 [Nicotiana sylvestris]	15.159	22.5413	21.7012	4.87645	7.95447	4.98506	3.33417	1.73733	4.26389e-12	up	yes
107759172	XM_016577047.1	PREDICTED: 50S ribosomal protein L28, chloroplastic [Nicotiana sylvestris]	63.4009	57.8579	40.4474	136.295	104.994	134.28	0.430563	-1.2157	4.31458e-12	down	yes
107763273	XM_016581743.1	PREDICTED: late blight resistance protein R1-A-like [Nicotiana tabacum]	0.721943	0.839287	0.774837	0.079511	0.151701	0.111646	6.81351	2.7684	4.31981e-12	up	yes
107825581	XM_016652451.1	PREDICTED: nucleoside diphosphate kinase 2, chloroplastic-like [Nicotiana sylvestris]	12.7503	13.4493	11.2949	33.3788	21.8655	28.8231	0.446005	-1.16487	4.47912e-12	down	yes
107826085	XM_016653032.1	PREDICTED: 40S ribosomal protein S6-like [Capsicum annuum]	71.9103	80.9074	66.508	201.81	136.527	157.799	0.442068	-1.17766	4.47992e-12	down	yes
107807034	XM_016631310.1	PREDICTED: 2-Cys peroxiredoxin BAS1, chloroplastic [Nicotiana sylvestris]	116.728	101.072	81.6984	275.522	187.495	247.305	0.421637	-1.24593	4.49604e-12	down	yes
107790299	XM_016612219.1	PREDICTED: uncharacterized protein LOC104229355 [Nicotiana sylvestris]	14.9274	13.6736	9.14585	29.1824	26.2618	26.499	0.460647	-1.11827	4.50053e-12	down	yes
107815564	XM_016641174.1	PREDICTED: 30S ribosomal protein S1-like, partial [Nicotiana tabacum]	80.9513	73.327	63.0833	177.852	133.276	162.702	0.458733	-1.12427	4.52285e-12	down	yes
107813756	XM_016639061.1	PREDICTED: 60S ribosomal protein L9-1-like [Nicotiana tomentosiformis]	33.0663	32.0897	35.9135	79.3311	64.4738	67.126	0.479159	-1.06142	4.6016e-12	down	yes
107769222	XM_016588425.1	PREDICTED: protein HYPER-SENSITIVITY-RELATED 4-like [Nicotiana tabacum]	2.4398	2.40297	2.44526	0.0001	0.0001	0.201776	36.0836	5.17327	4.64005e-12	up	yes
107777120	XM_016597107.1	PREDICTED: BRASSINOSTEROID INSENSITIVE 1-associated receptor kinase 1-like [Nicotiana sylvestris]	106.417	125.535	150.807	34.5343	48.0582	44.7109	3.00667	1.58817	4.66931e-12	up	yes
107817484	XM_016643323.1	PREDICTED: uncharacterized protein LOC104236561 [Nicotiana sylvestris]	29.0232	26.1427	21.5399	63.9124	46.5379	59.9864	0.450054	-1.15183	4.67353e-12	down	yes
107809529	XM_016634179.1	PREDICTED: guard cell S-type anion channel SLAC1-like [Nicotiana tabacum]	2.15224	2.57587	2.18985	4.6382	5.91823	4.69226	0.453675	-1.14027	4.68578e-12	down	yes
107799761	XM_016622904.1	PREDICTED: uncharacterized protein LOC107799761 [Nicotiana tabacum]	5.23947	5.73145	7.13322	1.12459	0.951035	0.463039	7.13136	2.83418	4.74985e-12	up	yes
107795476	XM_016618118.1	PREDICTED: protein trichome birefringence-like 43 [Nicotiana tabacum]	2.44255	2.35324	1.02973	9.25505	5.51719	7.67695	0.259498	-1.94621	4.76351e-12	down	yes
107767994	XM_016587097.1	PREDICTED: protein Iojap, chloroplastic [Nicotiana sylvestris]	9.7701	7.70108	5.6853	18.0764	16.3966	19.1493	0.431845	-1.21142	4.78438e-12	down	yes
107829082	XM_016656515.1	PREDICTED: importin subunit alpha-like [Nicotiana tabacum]	3.92271	3.4355	2.64828	8.26683	7.03244	6.9652	0.449437	-1.15381	4.86831e-12	down	yes
107769651	XM_016588887.1	PREDICTED: protein ASPARTIC PROTEASE IN GUARD CELL 2-like [Nicotiana tomentosiformis]	0.511046	0.971362	0.720199	0.026777	0.078797	0.039479	15.1848	3.92456	4.88821e-12	up	yes
107829909	XM_016657382.1	PREDICTED: uncharacterized protein LOC104211388 [Nicotiana sylvestris]	6.82859	7.8433	3.64355	22.6513	14.4912	17.882	0.33286	-1.58701	4.89371e-12	down	yes
107758943	XM_016576789.1	PREDICTED: ADP,ATP carrier protein 1, mitochondrial-like [Nicotiana tabacum]	21.1177	26.7326	25.4635	7.56946	10.7447	8.47871	2.73632	1.45223	4.93085e-12	up	yes
107789245	XM_016611020.1	PREDICTED: 60S ribosomal protein L7-2-like [Nicotiana attenuata]	53.885	59.0687	47.0717	133.837	97.9398	113.337	0.463689	-1.10877	5.09398e-12	down	yes
107782005	XM_016602838.1;XM_016602839.1	PREDICTED: putative calcium-transporting ATPase 13, plasma membrane-type isoform X1 [Nicotiana tabacum];PREDICTED: putative calcium-transporting ATPase 13, plasma membrane-type isoform X2 [Nicotiana tabacum]	0.85012	1.26628	1.02442	0.0214	0.15091	0.051118	14.0574	3.81326	5.13084e-12	up	yes
107791000	XM_016612978.1	PREDICTED: uncharacterized protein LOC107791000 [Nicotiana tabacum]	5.00801	5.93134	7.19218	1.8095	1.90567	1.77669	3.30152	1.72313	5.13143e-12	up	yes
107780410	XM_016600947.1	PREDICTED: protein RETICULATA-RELATED 1, chloroplastic-like [Nicotiana tabacum]	30.4547	27.5827	24.4319	68.3101	50.4243	59.7021	0.462177	-1.11348	5.14979e-12	down	yes
107764312	XM_016582872.1;XM_016582873.1	PREDICTED: magnesium-chelatase subunit ChlI, chloroplastic isoform X1 [Nicotiana sylvestris];magnesium-chelatase subunit ChlI, chloroplastic [Nicotiana tabacum]	107.808	102.002	89.2675	247.098	177.353	239.987	0.450121	-1.15162	5.17402e-12	down	yes
107815906	XM_016641558.1	PREDICTED: uncharacterized protein At5g65660-like [Nicotiana tomentosiformis]	1.19353	1.90244	2.2223	0.0001	0.124478	0.113781	22.312	4.47975	5.2084e-12	up	yes
107813114	XM_016638326.1	PREDICTED: aspartic proteinase nepenthesin-1 [Nicotiana sylvestris]	7.77334	12.2388	9.78957	2.00558	3.77238	1.8438	3.91008	1.9672	5.22234e-12	up	yes
107824195	XM_016650938.1	PREDICTED: polygalacturonase inhibitor-like [Nicotiana tabacum]	3.0572	3.285	2.34217	7.89698	7.2059	7.15539	0.390163	-1.35785	5.29981e-12	down	yes
107822470	XM_016649017.1	PREDICTED: sigma factor binding protein 1, chloroplastic-like [Nicotiana tomentosiformis]	1.52126	3.80704	2.69136	0.2091	0.092078	0.089787	20.5125	4.35843	5.31961e-12	up	yes
107765259	XM_016583881.1;XM_016583882.1;XM_016583880.1;XM_016583883.1	PREDICTED: uncharacterized protein LOC107765259 isoform X1 [Nicotiana tabacum];PREDICTED: uncharacterized protein LOC107765259 isoform X2 [Nicotiana tabacum]	42.1292	54.6539	44.6684	11.2004	18.9584	16.4936	3.03203	1.60028	5.34901e-12	up	yes
107788355	XM_016610033.1	PREDICTED: NHP2-like protein 1 [Nicotiana tomentosiformis]	28.4212	31.0272	25.0453	84.1255	56.9741	55.4086	0.429975	-1.21767	5.39099e-12	down	yes
107759229	XM_016577114.1	PREDICTED: 60S ribosomal protein L35-like [Nicotiana tomentosiformis]	45.1092	51.7988	45.2487	126.425	89.4247	96.0803	0.455733	-1.13374	5.46445e-12	down	yes
107784965	XM_016606173.1	PREDICTED: putative ER lumen protein-retaining receptor C28H8.4 [Nicotiana sylvestris]	24.2355	29.2987	21.7633	6.42349	11.1917	6.88797	3.07297	1.61964	5.48147e-12	up	yes
107789328	XM_016611113.1	caffeoyl-CoA O-methyltransferase 3 [Nicotiana tabacum]	3.67445	8.18515	4.85267	0.491787	1.07866	0.357764	8.66722	3.11557	5.59653e-12	up	yes
107808117	XM_016632604.1;XM_016632603.1;XM_016632602.1	PREDICTED: topless-related protein 4-like isoform X3 [Nicotiana tabacum];PREDICTED: topless-related protein 4-like isoform X2 [Nicotiana tabacum];PREDICTED: topless-related protein 4-like isoform X1 [Nicotiana tabacum]	6.19887	7.48713	7.38643	1.90769	3.03303	2.47531	2.84147	1.50664	5.60722e-12	up	yes
107797365	XM_016620251.1	PREDICTED: dihydrodipicolinate reductase-like protein CRR1, chloroplastic [Nicotiana tabacum]	10.9422	8.12481	6.353	22.6392	17.4292	19.8819	0.424018	-1.2378	5.66947e-12	down	yes
107798384	XM_016621358.1	PREDICTED: uncharacterized protein LOC104116026 [Nicotiana tomentosiformis]	3.62766	5.1432	5.10907	0.559581	0.578089	0.196958	10.3999	3.37849	5.68427e-12	up	yes
107800572	XM_016623764.1	PREDICTED: calcium sensing receptor, chloroplastic [Nicotiana sylvestris]	289.096	237.989	201.345	610.284	479.225	521.717	0.452097	-1.14529	5.7202e-12	down	yes
107821936	XM_016648407.1	PREDICTED: trigger factor-like protein TIG, Chloroplastic [Nicotiana tabacum]	31.9799	28.4908	22.5707	74.8866	51.0075	69.6624	0.424641	-1.23568	5.7605e-12	down	yes
107767634	XR_001643952.1;XM_016586696.1	PREDICTED: 33 kDa ribonucleoprotein, chloroplastic [Nicotiana tabacum]	22.7746	21.3061	14.1741	46.1953	39.435	44.2936	0.448377	-1.15722	5.76562e-12	down	yes
gene52161	gene52161	PREDICTED: abscisic acid 8'-hydroxylase 4-like [Nicotiana attenuata]	0.813258	0.779972	0.1145	6.40193	4.06635	3.81322	0.119576	-3.064	5.82934e-12	down	yes
107831696	XM_016659486.1	PREDICTED: S-norcoclaurine synthase 1-like [Nicotiana tabacum]	40.4069	33.3682	23.4484	83.0001	66.2627	80.768	0.422654	-1.24245	5.83933e-12	down	yes
107784380	XM_016605508.1	PREDICTED: transcription termination factor MTERF9, chloroplastic [Nicotiana tomentosiformis]	17.77	15.9059	10.6331	36.4114	31.5332	32.1655	0.442602	-1.17592	5.97519e-12	down	yes
107763119	XM_016581557.1	PREDICTED: thylakoid lumenal 19 kDa protein, chloroplastic-like [Nicotiana tabacum]	44.9623	34.539	31.438	93.2239	69.1739	99.8195	0.423082	-1.24099	6.00487e-12	down	yes
107759893	XM_016577897.1	PREDICTED: heavy metal-associated isoprenylated plant protein 3-like [Nicotiana tabacum]	7.61026	4.34743	4.14148	15.7855	12.6267	16.6897	0.356951	-1.4862	6.01679e-12	down	yes
107759160	XM_016577031.1	PREDICTED: 60S ribosomal protein L21-2 [Nicotiana sylvestris]	72.46	79.8884	80.831	198.073	144.023	164.509	0.460278	-1.11942	6.0307e-12	down	yes
107807560	XM_016631971.1	PREDICTED: protease Do-like 2, chloroplastic [Nicotiana tabacum]	18.4737	16.8842	13.6004	41.5989	29.4779	39.4352	0.443014	-1.17458	6.08528e-12	down	yes
107818162	XM_016644104.1;XM_016644103.1;XM_016644102.1	PREDICTED: protein IQ-DOMAIN 31-like isoform X3 [Nicotiana tabacum];PREDICTED: protein IQ-DOMAIN 31-like isoform X2 [Nicotiana tabacum];PREDICTED: protein IQ-DOMAIN 31-like isoform X1 [Nicotiana tabacum]	0.689872	0.592914	0.77138	2.17276	2.43111	1.9058	0.315556	-1.66403	6.12429e-12	down	yes
107818351	XM_016644355.1	glutamyl-tRNA reductase-binding protein, chloroplastic-like [Nicotiana tabacum]	21.3811	20.3425	12.301	54.5316	36.5364	49.5828	0.384104	-1.38043	6.14503e-12	down	yes
107832078	XM_016659889.1	PREDICTED: protein disulfide-isomerase-like [Nicotiana tomentosiformis]	73.3981	99.3463	100.915	30.357	35.8145	29.3168	2.8659	1.51899	6.23715e-12	up	yes
107815146	XM_016640663.1;XM_016640664.1	PREDICTED: TMV resistance protein N-like [Nicotiana tabacum]	4.705	5.24612	5.17885	1.69108	1.98715	2.11135	2.61331	1.38588	6.24232e-12	up	yes
107783404	XM_016604369.1	PREDICTED: 40S ribosomal protein S7-like [Nicotiana sylvestris]	58.207	62.7301	58.5877	140.321	108.993	120.816	0.485032	-1.04385	6.25014e-12	down	yes
107832794	XM_016660674.1	PREDICTED: photosystem II repair protein PSB27-H1, chloroplastic [Nicotiana tomentosiformis]	50.8464	48.0363	38.9792	117.029	81.7045	127.245	0.422917	-1.24155	6.2731e-12	down	yes
107830653	XM_016658276.1	PREDICTED: auxin-responsive protein IAA14 [Nicotiana tomentosiformis]	2.80576	1.943	2.81189	6.62081	6.55075	7.3546	0.368342	-1.44088	6.30808e-12	down	yes
107829124	XM_016656564.1	PREDICTED: protein RETICULATA-RELATED 1, chloroplastic-like, partial [Nicotiana tabacum]	27.8559	23.6992	18.6422	58.0774	44.7113	54.7899	0.445475	-1.16658	6.32971e-12	down	yes
107829170	XM_016656629.1	PREDICTED: ethylene-responsive transcription factor ERF038-like [Nicotiana tomentosiformis]	2.48739	3.89557	1.40532	0.129587	0.297898	0.08919	15.0738	3.91397	6.36715e-12	up	yes
gene37950	gene37950	PREDICTED: late blight resistance protein R1-A-like [Nicotiana tabacum]	3.2119	3.37035	3.92485	0.402085	1.0818	0.675976	4.8647	2.28235	6.39956e-12	up	yes
107765219	XM_016583844.1	PREDICTED: 3-hydroxy-3-methylglutaryl-coenzyme A reductase 1-like [Nicotiana tabacum]	10.1134	8.62837	8.68463	19.9302	18.1205	16.7368	0.500597	-0.998279	6.41475e-12	down	no
107800537	XM_016623728.1	PREDICTED: classical arabinogalactan protein 4-like [Nicotiana attenuata]	153.109	146.536	181.402	398.879	310.85	349.842	0.454002	-1.13923	6.41953e-12	down	yes
107776280	XM_016596155.1	PREDICTED: uncharacterized protein LOC104233346 isoform X1 [Nicotiana sylvestris]	0.476506	0.476738	0.668525	0.02397	0.0001	0.046248	23.0634	4.52753	6.44329e-12	up	yes
107793130	XM_016615417.1	PREDICTED: putative late blight resistance protein homolog R1A-4 [Nicotiana tabacum]	0.548303	0.706625	0.576331	0.0754	0.122406	0.09641	6.2242	2.63789	6.45179e-12	up	yes
107829323	XM_016656795.1	PREDICTED: VQ motif-containing protein 22-like [Nicotiana tabacum]	1.38099	2.09603	1.49472	0.052836	0.10292	0.200556	13.9533	3.80253	6.49538e-12	up	yes
107778989	XM_016599319.1	PREDICTED: putative H/ACA ribonucleoprotein complex subunit 1-like protein 1 [Nicotiana sylvestris]	24.5741	25.4576	16.5544	55.0663	47.1664	42.5236	0.459988	-1.12033	6.55451e-12	down	yes
107779727	XM_016600211.1	PREDICTED: 40S ribosomal protein S16-like [Nicotiana tomentosiformis]	10.4019	12.1151	9.95397	28.3664	20.8103	22.039	0.455951	-1.13305	6.55716e-12	down	yes
107830112	XM_016657594.1	PREDICTED: uncharacterized protein LOC107830112 [Nicotiana tabacum]	6.8524	7.70032	7.22309	2.84796	3.10574	2.65146	2.53055	1.33945	6.56371e-12	up	yes
107830724	XR_001658202.1	PREDICTED: uncharacterized protein At4g04775-like [Nicotiana tabacum]	3.86815	3.13703	2.36024	9.8458	8.99149	7.975	0.349296	-1.51748	6.61703e-12	down	yes
107773611	XM_016593013.1	PREDICTED: U-box domain-containing protein 44-like [Nicotiana tomentosiformis]	6.55319	7.9565	7.60911	1.67449	3.02649	1.87313	3.36453	1.75041	6.62757e-12	up	yes
107807092	XM_016631383.1;XM_016631382.1	PREDICTED: RPM1-interacting protein 4-like isoform X2 [Nicotiana sylvestris];PREDICTED: RPM1-interacting protein 4-like isoform X1 [Nicotiana sylvestris]	8.73104	10.1175	8.34738	2.30677	3.22103	1.74306	3.74041	1.90319	6.66545e-12	up	yes
107818867	XM_016644925.1	luminal-binding protein 4 [Nicotiana attenuata]	9.72087	14.551	12.7599	3.66479	3.90156	3.89687	3.23048	1.69175	6.7207e-12	up	yes
107793096	XM_016615382.1	PREDICTED: premnaspirodiene oxygenase [Nicotiana tabacum]	6.08498	11.4106	5.75153	0.160045	1.23358	0.427885	12.7625	3.67384	6.72124e-12	up	yes
107794728	XM_016617255.1	PREDICTED: uncharacterized protein LOC104119109 isoform X1 [Nicotiana tomentosiformis]	1.79616	1.82259	0.778512	0.090938	0.0001	0.073651	26.7004	4.73879	6.7433e-12	up	yes
107822178	XM_016648687.1	PREDICTED: leucine-rich repeat extensin-like protein 4 [Nicotiana tabacum]	16.4302	18.8137	15.3795	33.1824	37.6917	28.6988	0.508406	-0.975948	6.7728e-12	down	no
107774910	XM_016594580.1	PREDICTED: flavonoid 3'-monooxygenase-like [Nicotiana sylvestris]	1.76492	1.71449	1.42436	0.280595	0.158644	0.203366	7.63107	2.93189	6.94479e-12	up	yes
107811211	XM_016636097.1	PREDICTED: phosphatidylcholine:diacylglycerol cholinephosphotransferase 1-like [Nicotiana tabacum]	0.663447	1.43301	1.08509	4.40977	4.612	3.08782	0.26273	-1.92835	6.99754e-12	down	yes
107778345	XM_016598586.1;XM_016598587.1	PREDICTED: chromodomain-helicase-DNA-binding protein 3 homolog, partial [Nicotiana sylvestris]	0.303749	0.225492	0.256123	0.0001	0.024729	0.0001	31.504	4.97746	7.04849e-12	up	yes
gene73691	gene73691	PREDICTED: zinc transporter 5-like [Nicotiana sylvestris]	8.54151	11.7882	5.90902	1.96006	2.66297	1.86236	4.04582	2.01643	7.11556e-12	up	yes
107832072	XM_016659882.1;XM_016659881.1	PREDICTED: SNAP25 homologous protein SNAP33-like [Nicotiana tabacum]	11.575	14.4145	13.6009	3.82931	5.67878	3.92107	2.94809	1.55978	7.11799e-12	up	yes
107831481	XM_016659249.1	PREDICTED: uncharacterized protein LOC107831481 [Nicotiana tabacum]	0.619957	0.37246	0.230109	2.80614	1.61017	3.18012	0.160934	-2.63546	7.14832e-12	down	yes
107799171	XM_016622255.1;XM_016622256.1;XM_016622257.1;XM_016622258.1	PREDICTED: nucleobase-ascorbate transporter 6-like isoform X1 [Nicotiana tomentosiformis]	11.686	10.5341	9.72571	24.2327	19.3407	22.0634	0.486706	-1.03888	7.15755e-12	down	yes
107798312	XM_016621284.1;XM_016621285.1	PREDICTED: DUF21 domain-containing protein At4g14240-like isoform X1 [Nicotiana tabacum];PREDICTED: DUF21 domain-containing protein At4g14240-like isoform X2 [Nicotiana tabacum]	0.103348	0.0978291	0.0001	1.40665	0.721162	0.978151	0.0648035	-3.94779	7.3137e-12	down	yes
107773598	XM_016593000.1;XM_016592999.1	PREDICTED: 60S ribosomal protein L23a-like isoform X2 [Nicotiana tomentosiformis];PREDICTED: 60S ribosomal protein L23a-like isoform X1 [Nicotiana tomentosiformis]	48.2746	54.8319	41.9135	122.13	89.9969	99.0479	0.46604	-1.10147	7.49369e-12	down	yes
107825475	XM_016652337.1	PREDICTED: probable acyl-activating enzyme 6 [Nicotiana sylvestris]	0.063251	0.057352	0.05915	0.546745	0.402822	0.632548	0.113616	-3.13777	7.57829e-12	down	yes
107829293	XM_016656767.1	PREDICTED: kynurenine formamidase-like [Nicotiana tabacum]	19.193	26.0853	25.1809	5.04443	9.4584	5.30443	3.55724	1.83076	7.63039e-12	up	yes
107771075	XM_016590399.1	PREDICTED: 50S ribosomal protein L17, chloroplastic [Nicotiana tomentosiformis]	51.3756	48.3317	40.7125	115.259	83.2985	109.351	0.456043	-1.13276	7.67983e-12	down	yes
107828429	XM_016655724.1	PREDICTED: sulfate transporter 3.1-like, partial [Nicotiana tabacum]	1.28158	1.28906	1.30096	3.89795	4.71212	3.24336	0.326623	-1.6143	7.71527e-12	down	yes
107779020	XM_016599360.1	PREDICTED: mediator of RNA polymerase II transcription subunit 36a-like [Nicotiana tomentosiformis]	44.0215	50.4468	45.109	122.172	90.3786	89.3521	0.462326	-1.11302	7.75609e-12	down	yes
107790966	XM_016612938.1;XM_016612940.1;XM_016612937.1	PREDICTED: anthranilate synthase alpha subunit 2, chloroplastic-like isoform X2 [Nicotiana tomentosiformis];PREDICTED: anthranilate synthase alpha subunit 2, chloroplastic-like isoform X3 [Nicotiana tomentosiformis];PREDICTED: anthranilate synthase alpha subunit 2, chloroplastic-like isoform X1 [Nicotiana tabacum]	14.6571	13.1626	10.7843	33.1336	23.5663	29.2132	0.449337	-1.15413	7.97044e-12	down	yes
107769716	XM_016588954.1;XM_016588955.1	PREDICTED: eukaryotic translation initiation factor 3 subunit J-like isoform X1 [Nicotiana sylvestris];PREDICTED: eukaryotic translation initiation factor 3 subunit J-like isoform X2 [Nicotiana sylvestris]	4.67179	3.79273	3.03539	11.6633	8.0694	10.0691	0.385879	-1.37378	7.97061e-12	down	yes
107795545	XM_016618203.1	PREDICTED: non-specific lipid transfer protein GPI-anchored 2-like [Nicotiana tabacum]	1.54618	0.822829	1.21324	6.23476	4.03767	5.16164	0.2321	-2.10718	7.9911e-12	down	yes
107782679	XM_016603597.1	PREDICTED: 40S ribosomal protein S6-like [Capsicum annuum]	84.1737	83.3236	73.5719	203.62	145.492	169.458	0.464873	-1.10509	8.06462e-12	down	yes
107779838	XM_016600334.1	PREDICTED: 40S ribosomal protein S9-2-like [Nicotiana sylvestris]	48.7234	58.001	58.7116	150.472	102.528	123.59	0.439301	-1.18672	8.08001e-12	down	yes
107802398	XM_016625885.1;XM_016625887.1;XM_016625886.1	PREDICTED: uncharacterized protein LOC104092123 isoform X1 [Nicotiana tomentosiformis];PREDICTED: uncharacterized protein LOC104092123 isoform X2 [Nicotiana tomentosiformis]	1.40479	1.79071	1.42387	0.0718769	0.0001	0.125478	23.3946	4.54811	8.10167e-12	up	yes
107762651	XM_016581024.1	PREDICTED: uncharacterized protein LOC104112688 [Nicotiana tomentosiformis]	2.83231	5.17001	5.26827	0.499414	0.939114	0.324255	7.52821	2.91231	8.1302e-12	up	yes
107780977	XM_016601602.1	PREDICTED: pumilio homolog 24-like [Nicotiana tabacum]	7.19717	7.22368	5.91639	15.1683	12.5475	12.5754	0.504756	-0.986341	8.14589e-12	down	no
107789494	XM_016611317.1;XM_016611319.1;XR_001648860.1	PREDICTED: uncharacterized protein LOC107789494 isoform X1 [Nicotiana tabacum];PREDICTED: uncharacterized protein LOC107789494 isoform X2 [Nicotiana tabacum]	2.09895	2.29388	2.2127	5.87256	4.55641	4.37375	0.446238	-1.16411	8.15877e-12	down	yes
107829341	XM_016656814.1	PREDICTED: uncharacterized protein LOC104227088 [Nicotiana sylvestris]	0.665568	1.19117	0.631453	0.090787	0.039056	0.043907	14.3205	3.84001	8.20635e-12	up	yes
107762835	XM_016581232.1;XM_016581233.1	PREDICTED: uncharacterized protein LOC104219523 [Nicotiana sylvestris]	18.5676	15.9691	14.4699	34.3421	29.9377	36.1879	0.487784	-1.03568	8.22187e-12	down	yes
107782763	XM_016603699.1	PREDICTED: serine/threonine-protein kinase STN8, chloroplastic [Nicotiana sylvestris]	9.36803	8.6808	5.89139	20.4024	15.2403	19.1402	0.437002	-1.19429	8.24363e-12	down	yes
107821645	XM_016648081.1	50S ribosomal protein L17, chloroplastic [Nicotiana tabacum]	59.8642	59.7184	52.0416	133.394	100.638	126	0.476692	-1.06887	8.32619e-12	down	yes
107817819	XM_016643698.1	PREDICTED: fasciclin-like arabinogalactan protein 1 [Nicotiana sylvestris]	62.1489	74.908	47.1766	170.055	123.307	134.771	0.430319	-1.21652	8.38534e-12	down	yes
107797577	XM_016620473.1	PREDICTED: putative disease resistance RPP13-like protein 1 [Nicotiana tabacum]	3.13835	3.75803	3.31134	0.672586	1.10207	0.703693	4.11875	2.04221	8.51738e-12	up	yes
107761618	XM_016579858.1	PREDICTED: uncharacterized protein LOC104224864 [Nicotiana sylvestris]	41.6183	41.0686	33.1606	86.0784	69.1141	84.8293	0.482654	-1.05094	8.55925e-12	down	yes
107815685	XM_016641306.1	PREDICTED: uncharacterized protein LOC104106574 isoform X1 [Nicotiana tomentosiformis]	27.9631	29.5156	25.6372	65.3315	48.2495	61.9112	0.473616	-1.07821	8.60826e-12	down	yes
107812910	XM_016638092.1	PREDICTED: polyadenylate-binding protein RBP47C-like [Nicotiana sylvestris]	26.2656	28.9695	27.2393	61.7396	49.4988	55.5351	0.494529	-1.01587	8.62149e-12	down	yes
107825187	XM_016652017.1	PREDICTED: uncharacterized protein LOC107825187 [Nicotiana tabacum]	0.110177	0.023743	0.035182	1.61549	0.549511	0.791651	0.0571938	-4.128	8.73114e-12	down	yes
107790747	XM_016612709.1	PREDICTED: early nodulin-like protein 1 [Nicotiana sylvestris]	1.80464	1.40956	1.10964	5.75824	4.10091	6.4446	0.265205	-1.91482	8.73979e-12	down	yes
107808107	XM_016632594.1;XM_016632595.1	PREDICTED: WAT1-related protein At2g37460-like isoform X1 [Nicotiana tomentosiformis];PREDICTED: WAT1-related protein At2g37460-like isoform X2 [Nicotiana tomentosiformis]	9.65048	9.73349	10.0311	17.462	17.9938	19.9632	0.530776	-0.913825	8.75605e-12	down	no
107816691	XM_016642430.1	PREDICTED: pentatricopeptide repeat-containing protein At1g60770-like [Nicotiana tabacum]	4.2652	4.14143	2.56296	9.71257	7.80615	8.37499	0.423639	-1.23909	8.76404e-12	down	yes
gene125	gene125	PREDICTED: putative late blight resistance protein homolog R1A-3 isoform X1 [Nicotiana attenuata]	0.291282	0.457852	0.364349	0.0001	0.033902	0.0001	32.6515	5.02908	8.79819e-12	up	yes
107778285	XM_016598507.1	PREDICTED: boron transporter 1-like, partial [Nicotiana tabacum]	11.8483	13.0641	14.5119	4.29255	5.71061	4.86187	2.65215	1.40716	8.80457e-12	up	yes
107829496	XM_016656943.1	PREDICTED: nucleoside diphosphate kinase 2, chloroplastic [Nicotiana sylvestris]	53.0727	56.98	38.4081	136.258	91.5888	123.03	0.423114	-1.24088	8.82645e-12	down	yes
107801076	XM_016624343.1	PREDICTED: uncharacterized protein LOC107801076 [Nicotiana tabacum]	1.13925	1.8721	1.00186	0.113333	0.0001	0.0001	35.3484	5.14357	8.93561e-12	up	yes
107805507	XM_016629564.1	PREDICTED: glucan endo-1,3-beta-glucosidase 5-like [Nicotiana tabacum]	2.63576	3.43652	3.86706	0.549739	1.0198	0.580703	4.62243	2.20865	8.95072e-12	up	yes
107809561	XM_016634219.1	PREDICTED: AAA-ATPase At3g28610-like [Nicotiana tabacum]	1.91625	2.57024	2.02763	0.0001	0.188204	0.069274	25.2899	4.66049	8.95234e-12	up	yes
107806635	XM_016630829.1	PREDICTED: homeobox protein ATH1-like [Nicotiana tabacum]	0.362933	0.119305	0.156903	1.63316	1.30971	1.05608	0.159827	-2.64542	8.9623e-12	down	yes
107782743	XM_016603679.1	PREDICTED: U-box domain-containing protein 9-like [Nicotiana tabacum]	6.57206	7.31506	6.98433	1.78948	2.85447	2.07226	3.10762	1.63581	9.0661e-12	up	yes
107815254	XM_016640818.1	PREDICTED: protein NLRC3-like, partial [Nicotiana tabacum]	11.6287	9.60293	10.0051	26.0817	19.3691	21.8999	0.463793	-1.10845	9.28355e-12	down	yes
107774474	XM_016594009.1	PREDICTED: aminoacyl tRNA synthase complex-interacting multifunctional protein 1-like [Nicotiana tabacum]	12.8976	13.2755	10.6181	27.9705	21.9233	24.2782	0.496025	-1.01151	9.28827e-12	down	yes
107784556	XM_016605703.1	PREDICTED: glutamate--tRNA ligase, chloroplastic/mitochondrial [Nicotiana tomentosiformis]	21.0871	19.6326	15.5345	42.8922	35.0282	38.9792	0.481218	-1.05524	9.28885e-12	down	yes
107805563	XM_016629623.1	PREDICTED: uclacyanin-3-like [Nicotiana tabacum]	1.16332	0.971518	1.56964	0.05807	0.113115	0.0001	21.6276	4.4348	9.35089e-12	up	yes
107783840	XM_016604864.1	PREDICTED: argininosuccinate lyase, chloroplastic [Nicotiana tabacum]	9.52154	9.75047	6.49106	20.5809	17.1869	16.9461	0.470869	-1.0866	9.35652e-12	down	yes
gene69184	gene69184	PREDICTED: cytosolic sulfotransferase 12-like [Nicotiana tomentosiformis]	1.76695	1.32974	1.30659	0.083463	0.203224	0.143865	10.2271	3.35432	9.40399e-12	up	yes
107781666	XM_016602402.1	glutamyl-tRNA reductase-binding protein, chloroplastic-like [Nicotiana tabacum]	19.037	18.6585	14.1917	44.8118	30.87	42.6836	0.438365	-1.1898	9.48171e-12	down	yes
107785533	XM_016606861.1	40s ribosomal protein s15, partial [Nicotiana attenuata]	16.202	17.8416	13.5603	36.3939	29.1498	30.4462	0.495927	-1.0118	9.53157e-12	down	yes
107823283	XM_016649911.1	PREDICTED: plasminogen activator inhibitor 1 RNA-binding protein-like [Nicotiana sylvestris]	51.0324	53.7568	49.7295	118.219	94.2074	101.43	0.492322	-1.02233	9.65087e-12	down	yes
107815419	XM_016640993.1;XM_016640991.1;XM_016640994.1	PREDICTED: uncharacterized protein LOC104112739 isoform X1 [Nicotiana tomentosiformis]	16.1328	16.9827	10.6002	32.7108	30.0529	29.3843	0.474407	-1.0758	9.66415e-12	down	yes
107829522	XR_001657955.1	PREDICTED: uncharacterized protein LOC107784898 isoform X1 [Nicotiana tabacum]	15.9377	17.2455	22.4022	5.08745	7.41268	4.65106	3.24091	1.6964	9.73163e-12	up	yes
107813518	XM_016638798.1;XM_016638799.1	PREDICTED: probable protein phosphatase 2C 40 [Nicotiana sylvestris]	7.86248	6.82515	6.66153	12.7129	14.6966	12.4769	0.535249	-0.901717	9.79337e-12	down	no
107774329	XR_001645473.1		2.92428	3.09906	1.90716	0.0001	0.091528	0.235511	24.242	4.59944	9.81364e-12	up	yes
107831593	XM_016659377.1	PREDICTED: uncharacterized protein LOC107831593 [Nicotiana tabacum]	94.3779	84.7494	74.8679	186.431	152.997	183.406	0.485805	-1.04155	9.82136e-12	down	yes
107826644	XM_016653643.1	PREDICTED: alpha-amylase [Nicotiana sylvestris]	2.57617	3.12813	2.48838	0.060089	0.233475	0.0001	27.8981	4.8021	9.83174e-12	up	yes
107764665	XM_016583269.1	PREDICTED: uncharacterized protein LOC104247833 [Nicotiana sylvestris]	25.6254	24.4916	22.0995	49.9644	43.9491	43.8432	0.524233	-0.931719	9.84024e-12	down	no
107814056	XM_016639384.1	PREDICTED: ATP-dependent zinc metalloprotease FTSH 5, chloroplastic-like, partial [Nicotiana sylvestris]	13.8194	12.6415	7.59568	31.6743	23.0865	29.1949	0.40565	-1.30169	9.93202e-12	down	yes
107765798	XM_016584497.1	PREDICTED: protein NRT1/ PTR FAMILY 2.11 [Nicotiana tomentosiformis]	2.19566	1.93169	1.31503	3.98261	6.31039	4.58164	0.365883	-1.45054	1.00447e-11	down	yes
107760477	XR_001642401.1		11.3384	9.90234	7.48683	37.9555	21.4623	21.0456	0.357026	-1.4859	1.00543e-11	down	yes
107787328	XM_016608879.1	PREDICTED: putative clathrin assembly protein At4g40080 [Nicotiana tabacum]	5.20018	7.571	8.6055	0.456806	1.67969	0.705109	7.52276	2.91126	1.00831e-11	up	yes
107778185	XM_016598390.1	PREDICTED: pollen-specific protein SF3-like [Nicotiana sylvestris]	10.3216	9.05927	10.4184	20.0452	18.8208	20.9068	0.498542	-1.00421	1.02549e-11	down	yes
107762137	XM_016580462.1;XM_016580463.1	PREDICTED: 50S ribosomal protein L24, chloroplastic [Nicotiana sylvestris]	113.651	96.8991	103.617	215.454	195.039	217.609	0.500184	-0.999469	1.03065e-11	down	no
107793790	XM_016616232.1;XM_016616238.1	PREDICTED: uncharacterized protein LOC104227838 [Nicotiana sylvestris];PREDICTED: uncharacterized protein LOC107793790 isoform X2 [Nicotiana tabacum]	15.2463	16.81	13.0316	1.22949	4.65005	1.79327	5.87633	2.55492	1.05358e-11	up	yes
107793664	XM_016616059.1	PREDICTED: aspartyl protease family protein 1-like [Nicotiana tabacum]	7.71805	10.1216	10.1654	2.22961	3.86207	2.21935	3.36962	1.75259	1.06532e-11	up	yes
107802935	XM_016626520.1	PREDICTED: 60S ribosomal protein L27-3-like [Nicotiana sylvestris]	64.8592	75.7525	68.3603	176.224	123.884	151.446	0.462785	-1.11159	1.07109e-11	down	yes
107780321	XM_016600847.1	PREDICTED: putative late blight resistance protein homolog R1A-10 [Nicotiana tabacum]	0.026603	0.08568	0.034842	0.547292	1.00621	0.32255	0.0784227	-3.67258	1.07422e-11	down	yes
107769282	XM_016588488.1	PREDICTED: calreticulin-3-like, partial [Nicotiana tabacum]	18.1969	23.7696	17.3622	6.06806	8.08397	7.61163	2.72604	1.44681	1.09165e-11	up	yes
107771336	XM_016590687.1	PREDICTED: ran-binding protein 1 homolog c-like [Nicotiana sylvestris]	25.3674	29.6362	20.3648	62.2339	48.225	51.4247	0.465572	-1.10292	1.10166e-11	down	yes
107793199	XM_016615497.1	PREDICTED: rRNA biogenesis protein rrp36 [Nicotiana tomentosiformis]	26.8464	23.071	13.787	61.8182	45.5265	59.1595	0.3826	-1.38609	1.10296e-11	down	yes
107782343	XM_016603218.1	PREDICTED: DNA-binding protein S1FA-like [Nicotiana sylvestris]	9.02913	7.42492	6.13403	0.580306	1.66838	1.09605	6.75332	2.7556	1.11546e-11	up	yes
107771278	XM_016590620.1	PREDICTED: 50S ribosomal protein L18, chloroplastic [Nicotiana tomentosiformis]	81.4471	76.3699	86.3731	217.324	142.594	216.144	0.423896	-1.23822	1.11621e-11	down	yes
107775968	XM_016595775.1	PREDICTED: uncharacterized protein LOC107775968 [Nicotiana tabacum]	1.41672	1.85566	0.912631	0.056408	0.162911	0.195106	10.0984	3.33605	1.13048e-11	up	yes
107772613	XR_001645115.1	hypothetical protein A4A49_21024 [Nicotiana attenuata]	10.2972	12.0834	24.531	1.5245	3.1263	1.90878	7.15161	2.83827	1.13598e-11	up	yes
107812495	XM_016637619.1;XM_016637620.1	PREDICTED: importin-5-like isoform X1 [Nicotiana tabacum];PREDICTED: importin-5-like isoform X2 [Nicotiana tabacum]	0.750722	2.03596	0.851884	0.090305	0.138127	0.09853	11.1284	3.47618	1.16335e-11	up	yes
107816302	XM_016642001.1	PREDICTED: fasciclin-like arabinogalactan protein 1 [Nicotiana tomentosiformis]	34.4338	37.7555	26.2498	69.7519	68.0185	60.8396	0.49564	-1.01263	1.16907e-11	down	yes
107766724	XM_016585561.1;XM_016585564.1;XM_016585563.1	PREDICTED: alanine--tRNA ligase, chloroplastic/mitochondrial-like isoform X1 [Nicotiana tabacum];PREDICTED: alanine--tRNA ligase, chloroplastic/mitochondrial-like isoform X3 [Nicotiana tabacum]	23.7263	23.7735	17.2989	40.8323	43.1036	46.3428	0.497386	-1.00756	1.19467e-11	down	yes
107830132	XM_016657613.1	PREDICTED: porphobilinogen deaminase, chloroplastic-like [Nicotiana sylvestris]	27.5718	25.9192	19.5343	56.7765	44.5858	55.9409	0.464233	-1.10708	1.19508e-11	down	yes
107778966	XM_016599294.1	PREDICTED: G-type lectin S-receptor-like serine/threonine-protein kinase At4g27290 [Nicotiana sylvestris]	6.15191	7.12645	6.33663	0.582998	1.96495	0.694614	6.04922	2.59675	1.19642e-11	up	yes
107826102	XM_016653052.1	PREDICTED: 60S ribosomal protein L7-2-like [Nicotiana tomentosiformis]	91.4622	108.02	95.3393	260.203	177.812	212.573	0.453162	-1.1419	1.21057e-11	down	yes
107805530	XM_016629588.1	PREDICTED: uncharacterized protein LOC104100232 [Nicotiana tomentosiformis]	2.12617	3.74464	2.74234	0.176158	0.494125	0.12455	10.8364	3.43782	1.21293e-11	up	yes
107777523	XM_016597570.1	PREDICTED: probable WRKY transcription factor 23 [Nicotiana tabacum]	1.9429	3.00523	3.62536	0.37633	0.536872	0.256725	7.32823	2.87347	1.22739e-11	up	yes
107820175	XM_016646402.1	PREDICTED: polygalacturonase-1 non-catalytic subunit beta-like [Nicotiana tomentosiformis]	10.8216	14.9403	11.1511	4.28858	4.37189	4.79059	2.74425	1.45641	1.22936e-11	up	yes
107827209	XM_016654301.1	PREDICTED: cyclic phosphodiesterase-like isoform X1 [Nicotiana sylvestris]	8.46154	8.14821	10.2058	1.97082	3.02618	2.48913	3.58203	1.84078	1.22941e-11	up	yes
107803090	XM_016626703.1	PREDICTED: protein NRT1/ PTR FAMILY 5.6-like [Nicotiana tabacum]	0.573378	0.341601	0.148339	2.12291	2.10496	1.9053	0.173372	-2.52806	1.23082e-11	down	yes
107798733	XM_016621764.1	PREDICTED: 40S ribosomal protein S24-1-like [Nicotiana sylvestris]	94.5701	107.782	91.5811	257.884	174.865	214.201	0.454336	-1.13817	1.23378e-11	down	yes
107782283	XM_016603152.1	PREDICTED: dihydrolipoyl dehydrogenase 2, chloroplastic-like [Nicotiana sylvestris]	4.45159	4.18814	2.71326	9.82302	7.30325	10.5904	0.409609	-1.28768	1.24958e-11	down	yes
107759955	XM_016577973.1	PREDICTED: UPF0202 protein At1g10490-like [Nicotiana sylvestris]	4.19123	4.32032	2.80592	15.824	8.18021	10.8934	0.324306	-1.62457	1.26983e-11	down	yes
107825477	XM_016652338.1	PREDICTED: ferruginol synthase-like [Nicotiana tabacum]	7.84889	9.09677	8.74524	0.315563	1.7093	1.35487	7.60146	2.92628	1.27995e-11	up	yes
107821991	XM_016648487.1;XM_016648486.1	PREDICTED: uncharacterized protein LOC107821991 isoform X1 [Nicotiana tabacum]	0.840369	0.936295	1.34601	0.13316	0.185319	0.0899639	7.64531	2.93457	1.29593e-11	up	yes
107800868	XM_016624115.1	PREDICTED: psbP domain-containing protein 2, chloroplastic-like [Nicotiana tabacum]	4.2351	2.95338	3.5372	13.01	7.53944	11.1868	0.337962	-1.56507	1.30213e-11	down	yes
107798474	XM_016621483.1	PREDICTED: uncharacterized protein LOC104095533 [Nicotiana tomentosiformis]	72.599	66.9534	55.0591	157.552	114.389	160.006	0.450545	-1.15026	1.30413e-11	down	yes
107796443	XM_016619216.1	PREDICTED: 30S ribosomal protein S31, chloroplastic-like [Nicotiana tabacum]	42.3737	34.0894	19.5325	103.039	71.8168	98.71	0.350904	-1.51085	1.31162e-11	down	yes
107792739	XM_016614972.1	PREDICTED: MAR-binding filament-like protein 1-1 [Nicotiana sylvestris]	13.1519	12.408	7.9106	30.4472	21.5489	30.0245	0.408074	-1.2931	1.3223e-11	down	yes
107810556	XM_016635350.1	PREDICTED: mitochondrial outer membrane protein porin 4 [Nicotiana tomentosiformis]	9.14836	8.92967	8.07674	21.8508	16.0513	17.0388	0.476053	-1.07081	1.3249e-11	down	yes
107802806	XM_016626383.1	PREDICTED: thioredoxin-like 3-1, chloroplastic [Nicotiana tomentosiformis]	3.73321	3.37737	2.84676	7.00695	11.369	7.87327	0.379338	-1.39844	1.36027e-11	down	yes
107807888	XM_016632341.1	PREDICTED: probable starch synthase 4, chloroplastic/amyloplastic [Nicotiana tabacum]	0.332357	0.401415	0.535655	2.00534	1.10208	1.50949	0.274952	-1.86275	1.3713e-11	down	yes
107822973	XM_016649557.1	PREDICTED: peptidyl-prolyl cis-trans isomerase FKBP20-2, chloroplastic [Nicotiana sylvestris]	12.2891	11.4752	6.06618	28.2404	21.6069	27.8215	0.384072	-1.38055	1.38682e-11	down	yes
107801195	XM_016624478.1	PREDICTED: 50S ribosomal protein L3, chloroplastic [Nicotiana sylvestris]	158.758	138.893	90.1819	351.77	259.866	345.001	0.405413	-1.30254	1.3949e-11	down	yes
107830259	XM_016657766.1	PREDICTED: protein RADIALIS-like 1 [Nicotiana sylvestris]	9.78154	4.47101	5.82595	16.9418	26.8508	19.4747	0.31736	-1.65581	1.40099e-11	down	yes
107786612	XM_016608124.1;XM_016608126.1;XM_016608125.1	PREDICTED: uncharacterized protein LOC104246004 isoform X1 [Nicotiana sylvestris];PREDICTED: uncharacterized protein LOC104226358 isoform X2 [Nicotiana sylvestris];PREDICTED: uncharacterized protein LOC104246004 isoform X2 [Nicotiana sylvestris]	7.69413	12.7494	20.0708	2.27383	2.63974	2.24897	5.65644	2.49989	1.4125e-11	up	yes
107830417	XM_016657961.1	PREDICTED: U3 small nucleolar RNA-interacting protein 2-like [Nicotiana sylvestris]	3.78349	5.44546	4.08192	11.8178	8.73794	9.41816	0.444082	-1.1711	1.41258e-11	down	yes
107761577	XM_016579812.1;XR_001642614.1;XR_001642615.1	PREDICTED: 60S acidic ribosomal protein P1-like [Nicotiana tabacum]	16.9424	17.7643	17.2677	41.2845	29.958	35.4878	0.48697	-1.03809	1.42054e-11	down	yes
107778483	XM_016598750.1	PREDICTED: protein PLASTID TRANSCRIPTIONALLY ACTIVE 12 isoform X1 [Nicotiana tomentosiformis]	30.4448	27.2743	21.5118	59.721	49.4035	56.634	0.47799	-1.06495	1.44369e-11	down	yes
107828612	XM_016655966.1;XM_016655967.1	PREDICTED: uncharacterized protein LOC104227921 [Nicotiana sylvestris];PREDICTED: uncharacterized protein LOC107828612 isoform X2 [Nicotiana tabacum]	4.12795	5.46174	4.81993	1.05717	1.93021	1.19689	3.44376	1.78398	1.45589e-11	up	yes
107799734	XM_016622875.1;XM_016622876.1	PREDICTED: ribose-phosphate pyrophosphokinase 1-like isoform X2 [Nicotiana tomentosiformis]	23.2398	19.7403	20.2331	51.3927	38.2907	44.0485	0.472686	-1.08104	1.45615e-11	down	yes
107812824	XM_016637993.1	PREDICTED: protein CHLORORESPIRATORY REDUCTION 7, chloroplastic-like [Nicotiana tabacum]	19.589	14.2421	11.2171	38.7498	29.8471	37.3504	0.425195	-1.23381	1.47122e-11	down	yes
107777140	XM_016597127.1	PREDICTED: endoribonuclease Dicer homolog 2-like [Nicotiana tabacum]	13.0379	15.3785	14.1489	5.55362	5.66661	4.08576	2.78096	1.47558	1.48006e-11	up	yes
107800120	XM_016623267.1	PREDICTED: probable pyridoxal 5'-phosphate synthase subunit PDX2 [Nicotiana tomentosiformis]	12.2364	12.5174	9.32697	33.9716	21.4915	29.4944	0.401151	-1.31778	1.48647e-11	down	yes
107771123	XM_016590448.1	PREDICTED: 3-ketoacyl-CoA synthase 20-like [Nicotiana tomentosiformis]	23.9314	25.2872	23.6174	43.1895	45.2343	49.3883	0.528516	-0.919981	1.49902e-11	down	no
107828419	XM_016655713.1	PREDICTED: GDSL esterase/lipase At1g09390-like [Nicotiana tabacum]	6.95991	8.32803	5.74677	17.1384	13.902	14.7203	0.459667	-1.12134	1.50992e-11	down	yes
107769919	XM_016589177.1	PREDICTED: protein DETOXIFICATION 27-like [Nicotiana tabacum]	3.04634	5.67081	4.94506	1.14495	1.01658	0.722423	4.73732	2.24407	1.51244e-11	up	yes
107787953	XM_016609575.1;XM_016609576.1	PREDICTED: internal alternative NAD(P)H-ubiquinone oxidoreductase A1, mitochondrial isoform X1 [Nicotiana sylvestris];PREDICTED: internal alternative NAD(P)H-ubiquinone oxidoreductase A1, mitochondrial isoform X2 [Nicotiana tabacum]	11.4989	8.67553	8.02988	24.6927	17.1109	23.6431	0.430951	-1.2144	1.5349e-11	down	yes
107789964	XM_016611843.1	PREDICTED: microtubule-associated protein TORTIFOLIA1-like [Nicotiana sylvestris]	4.79627	3.25524	3.27196	10.0395	7.3655	9.0412	0.42817	-1.22375	1.54126e-11	down	yes
107786783	XM_016608290.1;XM_016608291.1	PREDICTED: transcription factor TCP4-like [Nicotiana tomentosiformis]	8.46962	7.84238	7.25864	12.4236	18.9239	15.5935	0.502133	-0.993859	1.55346e-11	down	no
107811127	XM_016636000.1;XM_016635999.1	PREDICTED: lysine-specific demethylase JMJ25-like isoform X2 [Nicotiana sylvestris];PREDICTED: lysine-specific demethylase JMJ25-like isoform X1 [Nicotiana sylvestris]	4.22167	4.65127	4.362	1.00495	1.94961	1.13329	3.23763	1.69494	1.56115e-11	up	yes
107799799	XM_016622947.1	PREDICTED: serine hydroxymethyltransferase 3, chloroplastic-like [Nicotiana tabacum]	19.7571	19.3311	19.1203	45.4554	34.7257	38.6573	0.489812	-1.0297	1.56597e-11	down	yes
107793066	XM_016615347.1	PREDICTED: psbP domain-containing protein 3, chloroplastic [Nicotiana sylvestris]	26.0907	20.4168	15.6038	50.6773	40.3608	53.4753	0.429796	-1.21828	1.57377e-11	down	yes
107792591	XM_016614816.1	PREDICTED: probable aquaporin NIP5-1 [Nicotiana tomentosiformis]	15.0738	16.5224	14.9866	5.64662	7.17841	4.89503	2.62882	1.39442	1.57378e-11	up	yes
107803992	XM_016627797.1	PREDICTED: equilibrative nucleotide transporter 1-like [Nicotiana tabacum]	1.32864	1.25723	2.5002	0.108585	0.2179	0.046792	13.6255	3.76824	1.59795e-11	up	yes
gene70343	gene70343	PREDICTED: pathogenesis-related protein 1B [Nicotiana attenuata]	3.47958	4.48816	13.0191	0.0001	0.272699	0.0001	76.9034	6.26498	1.6008e-11	up	yes
107767085	XM_016585998.1	PREDICTED: ankyrin repeat-containing protein At5g02620-like [Nicotiana tabacum]	4.14375	5.84397	5.90189	1.02018	1.9438	0.938021	4.07216	2.0258	1.60823e-11	up	yes
107793161	XM_016615445.1	PREDICTED: ethylene-responsive transcription factor ERF061-like [Nicotiana tabacum]	0.402388	0.118175	0.342463	3.04527	1.71487	2.02338	0.127224	-2.97456	1.60928e-11	down	yes
107789806	XM_016611677.1	PREDICTED: cytochrome P450 716B1-like [Nicotiana sylvestris]	1.54874	1.39439	1.1969	0.115391	0.196676	0.223763	7.72638	2.94979	1.61085e-11	up	yes
107761657	XM_016579906.1	PREDICTED: aspartyl protease family protein At5g10770-like [Nicotiana tomentosiformis]	58.1709	82.0813	78.051	27.2002	24.8957	18.53	3.09098	1.62806	1.62008e-11	up	yes
107790362	XM_016612281.1;XM_016612280.1	PREDICTED: short-chain type dehydrogenase/reductase-like [Nicotiana sylvestris];PREDICTED: short-chain type dehydrogenase/reductase-like isoform X1 [Nicotiana tabacum]	32.5691	34.4243	48.6737	9.25056	15.6317	9.68332	3.34631	1.74257	1.64915e-11	up	yes
107778990	XM_016599320.1;XM_016599321.1	PREDICTED: glutamate dehydrogenase B-like [Nicotiana sylvestris]	6.52653	6.00917	8.3176	1.77629	1.78671	2.38434	3.50632	1.80996	1.66434e-11	up	yes
107800510	XM_016623695.1	PREDICTED: 40S ribosomal protein S2-4-like [Nicotiana tabacum]	74.691	88.8027	66.7883	178.186	145.323	148.275	0.48811	-1.03472	1.67065e-11	down	yes
107800870	XM_016624122.1	PREDICTED: soluble inorganic pyrophosphatase 1, chloroplastic-like [Nicotiana sylvestris]	10.9287	11.933	8.00126	27.6832	18.4942	23.9236	0.440265	-1.18356	1.69179e-11	down	yes
107763533	XM_016582021.1	PREDICTED: pentatricopeptide repeat-containing protein At3g06430, chloroplastic-like [Nicotiana tabacum]	6.82085	5.47612	5.40941	15.5921	10.3854	13.7704	0.445466	-1.16661	1.70808e-11	down	yes
107825258	XM_016652092.1	PREDICTED: triacylglycerol lipase 2-like [Nicotiana tabacum]	0.611699	0.752779	0.549744	0.0709	0.028892	0.0001	19.1629	4.26025	1.72151e-11	up	yes
107768955	XM_016588137.1	PREDICTED: fructokinase-like 2, chloroplastic [Nicotiana tabacum]	17.1649	16.0281	14.8679	33.9054	28.8466	31.266	0.511188	-0.968074	1.72597e-11	down	no
107780157	XM_016600673.1	PREDICTED: cytochrome P450 CYP82D47-like [Nicotiana tabacum]	27.7646	29.913	25.4484	10.0386	12.4278	10.3527	2.53286	1.34077	1.72881e-11	up	yes
107792912	XM_016615172.1	PREDICTED: acetylajmalan esterase-like [Nicotiana tabacum]	0.718062	1.78925	1.59283	0.038774	0.0001	0.100253	29.4705	4.8812	1.73024e-11	up	yes
107762532	XM_016580892.1	PREDICTED: uncharacterized protein LOC107762532, partial [Nicotiana tabacum]	6.77241	9.47747	8.24886	0.500113	0.0001	0.45254	25.7136	4.68446	1.78611e-11	up	yes
107784267	XM_016605370.1;XM_016605366.1;XM_016605369.1;XM_016605368.1;XR_001647658.1;XM_016605371.1;XM_016605372.1;XM_016605367.1;XM_016605365.1	PREDICTED: uncharacterized protein LOC107784267 isoform X3 [Nicotiana tabacum];PREDICTED: uncharacterized protein LOC107784267 isoform X1 [Nicotiana tabacum];PREDICTED: uncharacterized protein LOC107784267 isoform X4 [Nicotiana tabacum]	25.2763	25.2134	20.9428	7.15833	10.9498	7.31323	2.80995	1.49054	1.78812e-11	up	yes
107795112	XM_016617698.1	PREDICTED: 26S protease regulatory subunit 4 homolog [Nicotiana sylvestris]	1.16684	1.12851	1.35647	0.18671	0.190893	0.195602	6.37088	2.67149	1.79991e-11	up	yes
107774577	XM_016594153.1	PREDICTED: beta-glucosidase BoGH3B-like [Nicotiana tabacum]	6.08111	5.68926	7.22431	12.5578	12.7636	11.9857	0.509144	-0.973855	1.80654e-11	down	no
107760683	XM_016578773.1	PREDICTED: protein phosphatase 2C 37-like [Nicotiana tabacum]	0.620306	0.911553	0.882187	0.057594	0.083545	0.073929	11.2246	3.48859	1.80799e-11	up	yes
107814929	XM_016640433.1	PREDICTED: monogalactosyldiacylglycerol synthase 2, chloroplastic-like [Nicotiana tabacum]	3.47066	3.44113	3.27855	6.84794	6.2466	7.25122	0.500858	-0.997527	1.85032e-11	down	no
107770238	XM_016589516.1;XM_016589519.1;XM_016589517.1;XM_016589518.1	PREDICTED: GATA transcription factor 8-like [Nicotiana tabacum]	8.08983	8.38529	6.13938	13.428	15.3782	13.7987	0.530797	-0.913769	1.85772e-11	down	no
107830658	XM_016658281.1	PREDICTED: uncharacterized protein LOC107830658 [Nicotiana tabacum]	14.7178	11.754	9.78316	31.2079	21.8561	29.6721	0.4382	-1.19034	1.86179e-11	down	yes
107770536	XM_016589858.1	PREDICTED: 60S ribosomal protein L37a-like [Nicotiana tabacum]	89.1302	97.8978	89.3426	251.453	166.718	191.537	0.453283	-1.14151	1.90539e-11	down	yes
107775302	XM_016595027.1	PREDICTED: putative leucine-rich repeat-containing protein DDB_G0290503 [Nicotiana tabacum]	10.1745	8.04468	6.91834	23.6745	15.9163	18.8101	0.430431	-1.21615	1.93823e-11	down	yes
107794288	XM_016616774.1	PREDICTED: uncharacterized protein LOC107794288 [Nicotiana tabacum]	63.3379	60.1391	51.9992	141.044	100.105	144.902	0.454541	-1.13752	1.95096e-11	down	yes
107817542	XM_016643394.1	PREDICTED: L-type lectin-domain containing receptor kinase IV.1-like [Nicotiana tabacum]	1.58285	1.91371	1.79403	0.154869	0.406368	0.181696	7.12122	2.83213	1.96644e-11	up	yes
107759484	XM_016577444.1	PREDICTED: BTB/POZ domain-containing protein At2g24240-like [Nicotiana tabacum]	2.14955	3.09707	3.20844	0.547625	0.815578	0.518927	4.49228	2.16745	1.96866e-11	up	yes
107786050	XM_016607483.1	PREDICTED: peroxidase 43-like [Nicotiana tabacum]	5.13326	5.02058	4.48965	8.30378	11.1376	9.50271	0.505923	-0.98301	2.02981e-11	down	no
107762048	XM_016580361.1;XM_016580362.1	PREDICTED: uncharacterized protein LOC107762048 [Nicotiana tabacum]	9.02279	9.01623	8.53616	2.5764	3.93307	3.42219	2.67581	1.41997	2.07114e-11	up	yes
107827068	XM_016654133.1	60s ribosomal protein l35-4, partial [Nicotiana attenuata]	44.4742	52.8724	39.9326	111.779	84.7953	90.1812	0.478732	-1.06271	2.07986e-11	down	yes
107785331	XM_016606608.1;XM_016606609.1	PREDICTED: transcription termination factor MTERF6, chloroplastic/mitochondrial [Nicotiana tomentosiformis]	16.8389	15.0954	10.1444	32.7925	27.2802	36.8265	0.434253	-1.20339	2.08582e-11	down	yes
107824003	XM_016650725.1;XM_016650726.1	29 kDa ribonucleoprotein A, chloroplastic [Nicotiana sylvestris]	233.191	197.315	204.827	406.413	400.896	424.184	0.515904	-0.954825	2.0939e-11	down	no
gene12591	gene12591	PREDICTED: putative disease resistance RPP13-like protein 1 isoform X1 [Nicotiana sylvestris]	7.77269	7.12387	5.90177	1.56411	2.90145	1.52223	3.47346	1.79637	2.09396e-11	up	yes
107782185	XM_016603039.1	PREDICTED: ABSCISIC ACID-INSENSITIVE 5-like protein 7 [Nicotiana tabacum]	4.13819	5.27061	4.72437	0.737274	1.53099	1.07296	4.22994	2.08064	2.10456e-11	up	yes
107832170	XM_016659984.1	PREDICTED: 60S ribosomal protein L24 [Nicotiana sylvestris]	102.267	114.275	99.9151	276.817	186.504	227.75	0.457923	-1.12682	2.12458e-11	down	yes
107802334	XM_016625805.1	PREDICTED: plasma membrane ATPase 3 [Nicotiana tomentosiformis]	17.8722	20.3828	22.4618	4.72968	8.90401	5.88434	3.11081	1.63729	2.13801e-11	up	yes
107831545	XM_016659326.1	PREDICTED: photosystem II repair protein PSB27-H1, chloroplastic [Nicotiana sylvestris]	49.0801	44.9204	36.6803	112.115	75.5753	111.76	0.436402	-1.19627	2.14722e-11	down	yes
107780395	XM_016600924.1	PREDICTED: transcription factor bHLH71-like [Nicotiana tabacum]	1.8135	1.43094	0.789917	7.17054	3.91652	5.2214	0.247378	-2.01521	2.16002e-11	down	yes
107790274	XM_016612181.1	PREDICTED: 60S ribosomal protein L10a-1-like [Nicotiana tomentosiformis]	46.3289	52.7716	45.2168	122.771	85.8293	98.6479	0.469709	-1.09016	2.16616e-11	down	yes
107810897	XM_016635731.1	PREDICTED: nudix hydrolase 8-like [Nicotiana tabacum]	12.3072	13.3823	14.4954	1.30952	4.19674	3.24929	4.58965	2.19839	2.16692e-11	up	yes
107814471	XM_016639895.1	PREDICTED: 60S ribosomal protein L31-like [Nicotiana tabacum]	30.9571	38.3951	37.8586	85.2377	63.9929	78.7931	0.470174	-1.08873	2.17069e-11	down	yes
107813570	XM_016638850.1;XM_016638851.1	PREDICTED: uncharacterized protein LOC107813570 [Nicotiana tabacum]	80.2589	72.4002	62.5621	177.327	126.77	162.806	0.460954	-1.11731	2.19319e-11	down	yes
107798610	XM_016621632.1	PREDICTED: LOB domain-containing protein 37-like [Nicotiana tomentosiformis]	9.67411	5.31531	4.32768	21.3449	15.6307	19.7644	0.340449	-1.55449	2.19689e-11	down	yes
107787731	XM_016609343.1	PREDICTED: uncharacterized protein LOC107787731 [Nicotiana tabacum]	4.36095	5.55937	5.78828	0.621821	0.719011	0.998912	6.71382	2.74713	2.19893e-11	up	yes
107814258	XM_016639639.1	PREDICTED: protein NDH-DEPENDENT CYCLIC ELECTRON FLOW 5-like [Nicotiana tabacum]	2.52944	2.19595	1.67385	5.34762	4.86367	6.1632	0.390805	-1.35548	2.20251e-11	down	yes
107829409	XM_016656875.1	PREDICTED: protein RADIALIS-like 1 [Nicotiana tomentosiformis]	7.0075	8.87622	6.64947	13.659	26.3025	17.475	0.392315	-1.34992	2.24799e-11	down	yes
107787859	XM_016609473.1;XM_016609472.1	PREDICTED: bifunctional aspartokinase/homoserine dehydrogenase, chloroplastic-like isoform X2 [Nicotiana tabacum];PREDICTED: bifunctional aspartokinase/homoserine dehydrogenase, chloroplastic-like isoform X1 [Nicotiana tabacum]	15.2405	14.1386	14.9035	35.9235	25.9239	31.4825	0.474474	-1.0756	2.25881e-11	down	yes
107832570	XM_016660431.1	PREDICTED: uncharacterized protein LOC104243044 [Nicotiana sylvestris]	12.6861	8.19061	7.71713	22.3122	23.0698	24.8403	0.40719	-1.29623	2.25918e-11	down	yes
107813406	XM_016638676.1	PREDICTED: argininosuccinate lyase, chloroplastic-like [Nicotiana sylvestris]	8.04182	10.1506	7.65806	21.1207	16.9105	16.5796	0.473359	-1.07899	2.27188e-11	down	yes
107776683	XM_016596593.1	PREDICTED: 1,4-dihydroxy-2-naphthoyl-CoA thioesterase 1-like [Nicotiana tabacum]	10.2133	9.26922	12.9418	2.32385	3.92057	2.96123	3.52222	1.81648	2.29542e-11	up	yes
107764405	XM_016582969.1	PREDICTED: auxin-responsive protein IAA14-like [Nicotiana sylvestris]	4.07527	1.67471	2.0837	8.20501	8.73899	9.83562	0.292524	-1.77337	2.29735e-11	down	yes
107809417	XM_016634047.1	PREDICTED: L-type lectin-domain containing receptor kinase IX.1-like, partial [Nicotiana tomentosiformis]	2.03764	2.56287	2.25195	0.194179	0.280282	0.45671	7.35896	2.8795	2.30134e-11	up	yes
107758986	XM_016576844.1;XM_016576843.1	PREDICTED: NAP1-related protein 2-like isoform X2 [Nicotiana tabacum];PREDICTED: NAP1-related protein 2-like isoform X1 [Nicotiana tabacum]	7.20322	7.56868	5.42321	16.1448	13.1079	13.6861	0.470324	-1.08827	2.3132e-11	down	yes
107802774	XM_016626334.1	PREDICTED: U1 small nuclear ribonucleoprotein C-2-like [Nicotiana tomentosiformis]	137.883	87.4769	146.608	444.636	273.771	333.6	0.353579	-1.49989	2.32397e-11	down	yes
107809303	XM_016633908.1	PREDICTED: pentatricopeptide repeat-containing protein At4g14820-like [Nicotiana tabacum]	0.752759	0.691994	0.620255	2.23202	1.92237	2.0942	0.330476	-1.59738	2.34342e-11	down	yes
107759650	XM_016577640.1	PREDICTED: myricetin O-methyltransferase-like [Nicotiana sylvestris]	8.1152	6.31915	6.66143	1.03533	2.43414	0.973282	4.74836	2.24743	2.359e-11	up	yes
107798030	XM_016620956.1	PREDICTED: uncharacterized protein LOC107798030 [Nicotiana tabacum]	66.534	62.7512	49.8813	8.88785	22.7207	15.7851	3.78039	1.91854	2.36379e-11	up	yes
107789390	XM_016611184.1	PREDICTED: glutamic acid-rich protein-like [Nicotiana tabacum]	5.1081	6.66853	3.80499	0.466922	1.13817	0.611036	7.03102	2.81373	2.37402e-11	up	yes
107776099	XM_016595921.1;XM_016595922.1	PREDICTED: protein RADIALIS-like 1 [Nicotiana tomentosiformis]	27.753	15.0356	16.1216	47.993	53.4571	42.5106	0.40921	-1.28909	2.39389e-11	down	yes
107777308	XM_016597300.1	uncharacterized protein LOC25490772 [Medicago truncatula]	11.4608	12.2797	19.7188	3.5994	3.43731	3.34546	4.18596	2.06556	2.39716e-11	up	yes
107765667	XM_016584336.1	PREDICTED: phylloplanin-like [Nicotiana sylvestris]	2.4936	3.46534	2.50442	10.6816	7.51004	7.16652	0.333753	-1.58315	2.40107e-11	down	yes
107760099	XM_016578119.1	PREDICTED: protein LHCP TRANSLOCATION DEFECT-like [Nicotiana tabacum]	92.8179	78.483	81.5996	187.313	148.883	187.722	0.482709	-1.05077	2.40439e-11	down	yes
107805240	XM_016629240.1	PREDICTED: peroxisomal (S)-2-hydroxy-acid oxidase GLO4-like [Nicotiana sylvestris]	18.6072	19.8722	23.962	5.82998	9.23272	6.67257	2.87282	1.52247	2.40572e-11	up	yes
107824985	XM_016651807.1	PREDICTED: 60S ribosomal protein L28-1-like [Nicotiana tomentosiformis]	228.933	248.167	231.772	649.52	430.844	486.12	0.452524	-1.14393	2.45984e-11	down	yes
107811439	XM_016636365.1	PREDICTED: plastocyanin A'/A''-like [Nicotiana tabacum]	415.676	371.903	431.266	1067.17	714.788	997.88	0.438459	-1.18949	2.47084e-11	down	yes
107831004	XM_016658717.1	PREDICTED: probable inactive ATP-dependent zinc metalloprotease FTSHI 5, chloroplastic [Nicotiana tabacum]	14.7626	12.8739	9.08981	30.3815	23.4615	28.3173	0.447007	-1.16163	2.48413e-11	down	yes
107769108	XM_016588292.1	PREDICTED: TPR repeat-containing thioredoxin TTL1-like [Nicotiana tabacum]	4.01642	4.00957	2.56835	7.219	8.11489	6.79981	0.478652	-1.06295	2.52857e-11	down	yes
107778234	XM_016598442.1	PREDICTED: xyloglucan endotransglucosylase/hydrolase 2 [Nicotiana tomentosiformis]	17.2976	26.8529	12.385	46.3858	91.6586	44.8391	0.309134	-1.6937	2.53974e-11	down	yes
107789973	XM_016611856.1;XM_016611855.1	PREDICTED: heparan-alpha-glucosaminide N-acetyltransferase-like isoform X2 [Nicotiana sylvestris];PREDICTED: heparan-alpha-glucosaminide N-acetyltransferase-like isoform X1 [Nicotiana sylvestris]	4.04056	3.77729	3.44682	8.29642	7.0937	7.27529	0.496999	-1.00869	2.54431e-11	down	yes
107798594	XM_016621604.1	PREDICTED: ribulose bisphosphate carboxylase/oxygenase activase 2, chloroplastic [Nicotiana sylvestris]	2448.17	1941.75	2095.41	4930.06	3963.89	4638.13	0.479256	-1.06113	2.55079e-11	down	yes
107831576	XM_016659362.1	PREDICTED: 60S ribosomal protein L13a-4 [Nicotiana tomentosiformis]	65.0249	65.9615	67.3876	162.142	119.707	130.544	0.481032	-1.0558	2.55458e-11	down	yes
107766434	XM_016585219.1	hypothetical protein CISIN_1g045338mg [Citrus sinensis]	88.0325	102.516	91.7378	251.458	167.674	199.483	0.456319	-1.13189	2.55995e-11	down	yes
107801244	XM_016624529.1	PREDICTED: polyribonucleotide nucleotidyltransferase 1, chloroplastic-like [Nicotiana tabacum]	14.0522	13.1122	10.3851	30.601	21.8832	27.2081	0.471181	-1.08565	2.59136e-11	down	yes
107823720	XM_016650409.1	PREDICTED: uncharacterized protein LOC107823720 [Nicotiana tabacum]	10.7309	12.7892	13.1499	4.27113	4.75361	4.60229	2.69098	1.42813	2.59306e-11	up	yes
107785006	XM_016606222.1	PREDICTED: 40S ribosomal protein S11 [Nicotiana tomentosiformis]	49.297	53.0886	56.9868	134.48	97.2056	108.09	0.469052	-1.09218	2.62592e-11	down	yes
107792360	XM_016614572.1		0.72348	0.979352	0.46785	6.3162	3.31188	3.72269	0.162589	-2.6207	2.63945e-11	down	yes
107781098	XM_016601738.1	PREDICTED: protein YLS3-like [Nicotiana sylvestris]	4.59275	3.80908	5.41899	23.337	10.5764	13.2769	0.292874	-1.77165	2.63953e-11	down	yes
107784232	XM_016605315.1	PREDICTED: 3-oxoacyl-[acyl-carrier-protein] synthase I, chloroplastic [Nicotiana tomentosiformis]	10.0053	12.1007	7.72725	25.0068	18.408	21.6184	0.45874	-1.12425	2.66763e-11	down	yes
107796787	XM_016619598.1;XM_016619597.1;XM_016619596.1	PREDICTED: protein SLOW GREEN 1, chloroplastic [Nicotiana tomentosiformis]	18.7598	17.4972	10.0468	45.9031	32.3838	38.7516	0.395628	-1.33778	2.68067e-11	down	yes
107780482	XM_016601032.1	PREDICTED: translocase of chloroplast 34-like [Nicotiana tabacum]	41.1049	37.4013	27.1122	94.5875	66.9028	77.8573	0.441276	-1.18025	2.68084e-11	down	yes
107767840	XM_016586938.1	PREDICTED: protein CHUP1, chloroplastic [Nicotiana sylvestris]	6.13151	5.37909	6.48062	10.2354	13.2051	11.1196	0.520577	-0.941816	2.69044e-11	down	no
107792492	XM_016614712.1	PREDICTED: bifunctional aspartokinase/homoserine dehydrogenase 1, chloroplastic-like [Nicotiana tabacum]	5.33809	4.57565	3.94797	10.2841	8.01789	10.3437	0.483902	-1.04721	2.69289e-11	down	yes
107799613	XM_016622756.1	PREDICTED: pentatricopeptide repeat-containing protein At2g42920, chloroplastic [Nicotiana tabacum]	2.47453	2.21482	1.69413	5.27783	4.57664	5.56841	0.413896	-1.27266	2.7537e-11	down	yes
107771480	XM_016590843.1	PREDICTED: persulfide dioxygenase ETHE1 homolog, mitochondrial-like [Nicotiana tabacum]	2.17137	2.90532	3.23294	0.266686	0.089605	0.367382	11.4826	3.52138	2.76183e-11	up	yes
107797670	XM_016620586.1;XM_016620579.1	PREDICTED: uncharacterized protein LOC107797670 isoform X2 [Nicotiana tabacum];PREDICTED: uncharacterized protein LOC107797670 isoform X1 [Nicotiana tabacum]	13.5469	12.6197	8.60063	28.8054	21.0619	29.9776	0.435434	-1.19947	2.77264e-11	down	yes
107807198	XM_016631533.1;XM_016631532.1;XM_016631534.1	PREDICTED: serine/threonine-protein kinase SAPK2-like isoform X2 [Nicotiana sylvestris];PREDICTED: serine/threonine-protein kinase SAPK2-like isoform X1 [Nicotiana sylvestris];PREDICTED: serine/threonine-protein kinase SAPK1-like isoform X3 [Nicotiana sylvestris]	1.46465	2.64488	1.9095	0.22088	0.315616	0.288782	7.29333	2.86658	2.77397e-11	up	yes
107769957	XM_016589217.1	glutamate-1-semialdehyde 2,1-aminomutase, chloroplastic [Nicotiana tabacum]	74.9955	76.1295	62.7559	169.407	121.621	172.94	0.460982	-1.11722	2.78197e-11	down	yes
107787239	XM_016608784.1	PREDICTED: GDSL esterase/lipase At5g45670-like [Nicotiana tabacum]	7.17411	5.90943	4.83362	14.8204	11.0714	14.4117	0.444557	-1.16956	2.78824e-11	down	yes
107772502	XM_016592000.1;XM_016592003.1;XM_016592002.1;XM_016592001.1	PREDICTED: uncharacterized protein LOC107772502 isoform X1 [Nicotiana tabacum];PREDICTED: uncharacterized protein At2g27730, mitochondrial-like isoform X3 [Nicotiana tabacum]	11.4264	13.8052	18.049	1.9661	4.94939	2.2228	4.73619	2.24373	2.80253e-11	up	yes
107796014	XM_016618724.1;XM_016618725.1;XM_016618726.1	PREDICTED: probable leucine-rich repeat receptor-like protein kinase At1g68400 isoform X1 [Nicotiana sylvestris];PREDICTED: probable leucine-rich repeat receptor-like protein kinase At1g68400 isoform X3 [Nicotiana sylvestris];PREDICTED: probable leucine-rich repeat receptor-like protein kinase At1g68400 isoform X3 [Nicotiana tabacum]	8.70414	7.73201	3.32856	21.5696	18.883	18.6965	0.33415	-1.58143	2.85822e-11	down	yes
107759406	XM_016577348.1	PREDICTED: intracellular ribonuclease LX-like [Nicotiana tabacum]	2.64612	3.42652	4.65431	0.357342	0.613697	0.503282	7.27586	2.86312	2.87825e-11	up	yes
107802744	XM_016626300.1;XM_016626301.1	PREDICTED: uncharacterized protein LOC104108579 [Nicotiana tomentosiformis]	4.39936	3.60126	3.65703	7.9915	7.63863	7.39334	0.506338	-0.981828	2.90857e-11	down	no
107803255	XM_016626936.1;XM_016626937.1	PREDICTED: 60S ribosomal protein L6-like isoform X1 [Nicotiana tabacum];PREDICTED: 60S ribosomal protein L6-like isoform X2 [Nicotiana tabacum]	157.102	177.432	119.143	372.962	280.124	330.546	0.461226	-1.11645	2.91329e-11	down	yes
107775341	XM_016595071.1	PREDICTED: 50S ribosomal protein L34, chloroplastic-like [Nicotiana tabacum]	132.991	127.057	101.158	266.356	215.484	255.463	0.489901	-1.02944	2.91388e-11	down	yes
107809486	XM_016634131.1	PREDICTED: lon protease homolog 1, mitochondrial-like [Nicotiana sylvestris]	3.89469	4.24915	2.96061	9.90342	7.1299	7.5284	0.452104	-1.14527	2.92588e-11	down	yes
107813000	XM_016638199.1	PREDICTED: protein PHYTOCHROME KINASE SUBSTRATE 3-like [Nicotiana tabacum]	0.746085	0.322194	0.240374	3.29705	1.65321	2.96419	0.16535	-2.59641	2.93617e-11	down	yes
107797241	XM_016620113.1	PREDICTED: LRR receptor-like serine/threonine-protein kinase GSO1 [Nicotiana tomentosiformis]	6.02756	5.97236	5.6973	0.961477	2.28433	1.55219	3.68846	1.88302	2.94607e-11	up	yes
107758939	XM_016576790.1	binding partner of acd11 1, partial [Nicotiana attenuata]	8.37388	7.66135	7.37273	16.0038	15.0687	13.7028	0.522787	-0.935705	2.94915e-11	down	no
107793828	XM_016616269.1;XM_016616271.1;XM_016616270.1;XM_016616273.1	PREDICTED: uncharacterized protein At3g06530-like isoform X1 [Nicotiana tabacum];PREDICTED: uncharacterized protein At3g06530-like isoform X2 [Nicotiana tabacum];PREDICTED: uncharacterized protein At3g06530-like isoform X4 [Nicotiana tabacum]	2.8172	3.02488	2.4255	6.70741	5.40521	4.81354	0.48845	-1.03372	2.97736e-11	down	yes
107820326	XM_016646587.1	protochlorophyllide reductase-like [Nicotiana tabacum]	5.28746	4.621	3.96008	13.2359	8.39874	18.2356	0.347842	-1.5235	2.97993e-11	down	yes
107818765	XM_016644817.1	PREDICTED: 60S ribosomal protein L14-2-like [Nicotiana tomentosiformis]	24.7469	30.2598	20.9343	64.4236	46.2983	52.2449	0.46599	-1.10163	2.98129e-11	down	yes
107801599	XM_016624946.1	PREDICTED: protein sym-1-like [Nicotiana tabacum]	8.04167	7.55242	4.72736	18.0441	13.4345	16.348	0.424898	-1.23481	3.00025e-11	down	yes
107760389	XM_016578433.1;XM_016578434.1	PREDICTED: 40S ribosomal protein S7-like [Nicotiana sylvestris]	107.009	121.665	88.7929	266.933	190.879	224.55	0.465247	-1.10393	3.06835e-11	down	yes
107802027	XM_016625464.1;XM_016625463.1	PREDICTED: ribulose bisphosphate carboxylase/oxygenase activase 1, chloroplastic isoform X1 [Nicotiana tomentosiformis];PREDICTED: ribulose bisphosphate carboxylase/oxygenase activase 1, chloroplastic-like isoform X1 [Nicotiana tabacum]	970.304	771.203	792.386	2138.44	1497.77	2008.85	0.448869	-1.15563	3.0872e-11	down	yes
107798095	XM_016621054.1	PREDICTED: auxin-induced protein 15A-like [Nicotiana sylvestris]	1.4123	1.38029	0.951885	13.1	4.46985	5.05027	0.165538	-2.59477	3.1352e-11	down	yes
107825102	XM_016651937.1	PREDICTED: GDT1-like protein 1, chloroplastic [Nicotiana tabacum]	12.4313	11.09	9.82388	25.2607	19.2087	22.8321	0.49546	-1.01316	3.15063e-11	down	yes
107802714	XM_016626266.1	PREDICTED: pentatricopeptide repeat-containing protein At1g02150-like [Nicotiana tabacum]	33.3882	26.3361	23.0399	57.7872	52.97	58.7431	0.488284	-1.03421	3.16607e-11	down	yes
107792577	XM_016614800.1;XM_016614801.1;XM_016614802.1	PREDICTED: uncharacterized protein LOC104226702 isoform X1 [Nicotiana sylvestris];PREDICTED: uncharacterized protein LOC104226702 isoform X2 [Nicotiana sylvestris]	0.9334	1.03534	0.675221	0.0850409	0.0505726	0.1133	10.622	3.40899	3.18496e-11	up	yes
107782819	XM_016603753.1	PREDICTED: GDT1-like protein 1, chloroplastic [Nicotiana sylvestris]	7.86759	6.57413	5.13797	19.8427	11.9599	16.7422	0.403332	-1.30996	3.18533e-11	down	yes
107813856	XM_016639165.1	PREDICTED: probable LRR receptor-like serine/threonine-protein kinase At1g12460 [Nicotiana tabacum]	0.303687	0.485528	0.377807	1.42883	1.15464	1.29803	0.300662	-1.73378	3.19325e-11	down	yes
107809544	XM_016634201.1	PREDICTED: uncharacterized protein LOC104095791 [Nicotiana tomentosiformis]	15.6448	12.6176	9.20679	31.117	25.3418	26.7813	0.450135	-1.15157	3.19907e-11	down	yes
107762414	XM_016580770.1;XM_016580769.1;XM_016580771.1	PREDICTED: putative transporter arsB [Nicotiana tabacum]	2.86709	4.6383	5.30253	0.245024	1.02278	0.514292	7.18699	2.84539	3.20586e-11	up	yes
107800747	XM_016623973.1	40S ribosomal protein S28-2-like [Olea europaea var. sylvestris]	109.858	122.077	99.0884	273.958	197.201	221.493	0.477907	-1.0652	3.20663e-11	down	yes
107828672	XM_016656049.1;XM_016656061.1;XM_016656054.1;XM_016656067.1;XM_016656045.1;XM_016656038.1	PREDICTED: 70 kDa peptidyl-prolyl isomerase-like isoform X3 [Nicotiana tabacum];PREDICTED: peptidyl-prolyl cis-trans isomerase FKBP65-like isoform X5 [Nicotiana tabacum];PREDICTED: 70 kDa peptidyl-prolyl isomerase-like isoform X4 [Nicotiana sylvestris];PREDICTED: 70 kDa peptidyl-prolyl isomerase-like isoform X1 [Nicotiana sylvestris];PREDICTED: 70 kDa peptidyl-prolyl isomerase-like isoform X2 [Ni…	9.9463	8.80693	6.30497	19.2286	15.411	18.8749	0.468251	-1.09465	3.2727e-11	down	yes
107770757	XM_016590092.1	60s ribosomal protein l30-2, partial [Nicotiana attenuata]	27.9202	28.8368	29.7307	69.287	49.8192	61.3709	0.479217	-1.06125	3.29134e-11	down	yes
107802676	XM_016626213.1	PREDICTED: beta-galactosidase 10 [Nicotiana tomentosiformis]	0.332843	0.270505	0.295512	2.42252	0.937127	1.25162	0.194927	-2.359	3.29613e-11	down	yes
107798221	XM_016621194.1	PREDICTED: NAC domain-containing protein 8-like [Nicotiana tomentosiformis]	2.25404	3.38196	2.50947	0.683548	0.427873	0.450166	5.21615	2.38299	3.33083e-11	up	yes
107775146	XM_016594833.1	PREDICTED: ketol-acid reductoisomerase, chloroplastic-like [Nicotiana tabacum]	30.3492	34.8337	27.0048	85.887	54.7391	66.5201	0.445037	-1.168	3.36298e-11	down	yes
107796400	XM_016619154.1	PREDICTED: lon protease homolog 1, mitochondrial-like [Nicotiana tabacum]	4.41138	4.72607	4.06273	10.6727	8.02693	7.93008	0.495694	-1.01248	3.37547e-11	down	yes
107796747	XM_016619550.1	PREDICTED: probable 2-oxoglutarate/Fe(II)-dependent dioxygenase [Nicotiana tomentosiformis]	3.9325	5.4027	4.02574	0.724993	1.42662	0.967832	4.28311	2.09866	3.38526e-11	up	yes
107786804	XM_016608307.1	PREDICTED: peptidyl-prolyl cis-trans isomerase CYP38, chloroplastic [Nicotiana tabacum]	23.2018	19.4836	13.2758	56.6871	35.545	51.5483	0.389213	-1.36137	3.38669e-11	down	yes
107793047	XM_016615328.1;XM_016615327.1	PREDICTED: WAT1-related protein At5g40240-like isoform X2 [Nicotiana tabacum];PREDICTED: WAT1-related protein At5g40240-like isoform X1 [Nicotiana tabacum]	7.445	7.44262	6.65458	13.5554	15.5146	11.771	0.527464	-0.922855	3.39082e-11	down	no
107779694	XM_016600169.1	PREDICTED: wall-associated receptor kinase 2-like [Nicotiana tabacum]	1.64251	1.79045	2.19456	0.047034	0.192807	0.0001	23.4538	4.55175	3.46002e-11	up	yes
107788495	XM_016610173.1	PREDICTED: ABC transporter F family member 1-like [Nicotiana tabacum]	6.63065	6.4801	8.27864	2.3744	2.87465	2.02548	2.94031	1.55597	3.49698e-11	up	yes
107787111	XM_016608634.1	PREDICTED: pentatricopeptide repeat-containing protein At1g09900 [Nicotiana tomentosiformis]	11.7878	10.4497	8.55124	23.8498	19.114	20.1091	0.488145	-1.03462	3.5045e-11	down	yes
107778011	XM_016598186.1;XM_016598187.1	PREDICTED: peptidyl-prolyl cis-trans isomerase CYP37, chloroplastic isoform X1 [Nicotiana sylvestris];PREDICTED: peptidyl-prolyl cis-trans isomerase CYP37, chloroplastic isoform X2 [Nicotiana sylvestris]	8.72056	7.32825	7.05325	18.8883	13.4349	16.0709	0.477373	-1.06681	3.51468e-11	down	yes
107784562	XM_016605709.1	PREDICTED: 40S ribosomal protein S20-2 [Nicotiana tomentosiformis]	70.6118	84.8699	75.5532	180.109	133.047	167.174	0.480992	-1.05591	3.55952e-11	down	yes
107783156	XM_016604132.1	omega-3 fatty acid desaturase, chloroplastic-like [Nicotiana tabacum]	56.5436	52.3283	47.3318	115.177	93.3139	101.307	0.504211	-0.987901	3.59111e-11	down	no
107763851	XM_016582357.1	protein TIFY 10c-like [Nicotiana tabacum]	8.97695	11.5265	8.97726	2.18328	3.83264	3.18715	3.20336	1.67958	3.59563e-11	up	yes
107790812	XM_016612777.1;XM_016612778.1	PREDICTED: uncharacterized protein LOC104213945 isoform X1 [Nicotiana sylvestris]	5.48797	7.03193	7.3211	1.56808	2.54449	2.23662	3.12496	1.64384	3.60112e-11	up	yes
107765795	XM_016584494.1	PREDICTED: ribulose bisphosphate carboxylase small chain S41, chloroplastic-like [Nicotiana tabacum]	209.735	216.801	286.297	871.474	455.867	666.66	0.357489	-1.48403	3.692e-11	down	yes
107788039	XM_016609681.1;XM_016609680.1;XM_016609683.1;XM_016609682.1;XM_016609684.1	PREDICTED: importin-5-like isoform X2 [Nicotiana sylvestris];PREDICTED: importin-5-like isoform X1 [Nicotiana sylvestris];PREDICTED: importin-5-like isoform X4 [Nicotiana sylvestris];PREDICTED: importin-5-like isoform X3 [Nicotiana sylvestris];PREDICTED: importin-5-like isoform X5 [Nicotiana sylvestris]	4.04041	4.31089	5.19771	1.10859	1.98269	1.17796	3.17364	1.66614	3.69854e-11	up	yes
107765016	XM_016583587.1	PREDICTED: RNA polymerase sigma factor sigB-like [Nicotiana sylvestris]	26.1293	25.3821	21.8402	47.7084	45.7615	44.0722	0.533303	-0.906973	3.72249e-11	down	no
107797062	XM_016619916.1	PREDICTED: dnaJ protein ERDJ3B-like [Nicotiana sylvestris]	6.53005	9.80945	7.76408	2.77156	2.6982	2.10016	3.18413	1.6709	3.72352e-11	up	yes
107828218	XM_016655497.1	PREDICTED: uncharacterized protein LOC104245598 [Nicotiana sylvestris]	106.805	90.0881	70.363	223.328	164.226	208.638	0.448272	-1.15755	3.7336e-11	down	yes
107814256	XM_016639636.1	PREDICTED: photosynthetic NDH subunit of subcomplex B 2, chloroplastic-like [Nicotiana tabacum]	23.6911	22.2173	14.7091	49.049	38.5256	46.8689	0.450877	-1.14919	3.7392e-11	down	yes
107812701	XM_016637855.1	PREDICTED: LOW QUALITY PROTEIN: (E,E)-geranyllinalool synthase-like [Nicotiana tabacum]	1.34181	3.63221	2.08939	0.333437	0.320925	0.45614	6.36056	2.66915	3.74005e-11	up	yes
107806567	XM_016630735.1	PREDICTED: mitochondrial import receptor subunit TOM40-1-like, partial [Nicotiana sylvestris]	15.0681	18.171	15.9469	31.9906	30.1909	30.2221	0.532294	-0.909703	3.762e-11	down	no
107781142	XM_016601786.1;XM_016601787.1	PREDICTED: peptide deformylase 1A, chloroplastic-like [Nicotiana tabacum]	3.48977	3.80178	1.90275	8.77276	6.90021	9.01669	0.372395	-1.4251	3.76416e-11	down	yes
107820445	XM_016646731.1;XM_016646732.1	PREDICTED: dnaJ homolog 1, mitochondrial-like [Nicotiana sylvestris]	32.6419	28.9054	24.393	70.1204	52.6749	57.5068	0.476646	-1.06901	3.77837e-11	down	yes
107821642	XR_001656181.1;XR_001656182.1;XM_016648077.1	PREDICTED: CRM-domain containing factor CFM3, chloroplastic/mitochondrial-like [Nicotiana tabacum]	11.9749	10.0767	8.69598	22.9601	18.852	20.7429	0.49153	-1.02465	3.81376e-11	down	yes
107765889	XM_016584586.1;XM_016584587.1	PREDICTED: F-box protein At5g49610-like isoform X1 [Nicotiana sylvestris]	7.18087	9.37345	8.4046	2.4082	3.53672	2.34448	3.01095	1.59022	3.8245e-11	up	yes
107796971	XM_016619796.1;XM_016619798.1	PREDICTED: aldehyde dehydrogenase family 7 member B4 [Nicotiana sylvestris]	21.0963	28.7527	27.1632	5.31786	11.0961	6.42323	3.37224	1.75371	3.83983e-11	up	yes
107805381	XM_016629411.1	PREDICTED: uncharacterized protein LOC107805381 [Nicotiana tabacum]	15.0031	12.9228	8.68877	31.311	23.4365	28.6218	0.439186	-1.1871	3.88347e-11	down	yes
107774123	XM_016593593.1	PREDICTED: 50S ribosomal protein L27, chloroplastic [Nicotiana tabacum]	81.5828	75.1466	55.402	173.936	127.221	169.558	0.450658	-1.14989	3.90733e-11	down	yes
107810597	XR_001653684.1;XR_001653685.1;XR_001653686.1	hypothetical protein A4A49_27035 [Nicotiana attenuata]	0.411178	0.569173	0.510798	0.111478	0.135634	0.124253	4.01532	2.00552	3.91015e-11	up	yes
107773662	XM_016593067.1	PREDICTED: tRNA 2'-phosphotransferase 1-like, partial [Nicotiana tabacum]	15.6299	16.03	13.597	31.6834	27.4905	26.0946	0.530757	-0.913878	3.98533e-11	down	no
107775727	XM_016595487.1	PREDICTED: mediator of RNA polymerase II transcription subunit 33A-like [Nicotiana tabacum]	6.07515	7.03482	6.44687	1.75846	3.09489	2.04277	2.83592	1.50382	4.01435e-11	up	yes
107782252	XM_016603115.1	PREDICTED: probable polyribonucleotide nucleotidyltransferase 1, chloroplastic [Nicotiana tabacum]	16.3957	14.0901	11.367	37.734	25.9502	29.5068	0.449107	-1.15487	4.04106e-11	down	yes
107760554	XM_016578620.1	PREDICTED: uncharacterized protein LOC104090551 [Nicotiana tomentosiformis]	8.81286	8.40529	5.73567	14.9663	18.8885	15.3021	0.46695	-1.09866	4.08939e-11	down	yes
107832379	XM_016660220.1	PREDICTED: G-type lectin S-receptor-like serine/threonine-protein kinase RKS1 [Nicotiana tabacum]	4.60595	3.86388	3.03625	9.22534	7.67465	7.36229	0.474237	-1.07632	4.09999e-11	down	yes
107792752	XM_016614985.1	PREDICTED: uncharacterized protein LOC104095603 [Nicotiana tomentosiformis]	9.02259	7.55356	5.22136	21.1978	15.4175	16.7545	0.408424	-1.29186	4.11678e-11	down	yes
107790109	XM_016612012.1	PREDICTED: glucan endo-1,3-beta-glucosidase 1-like [Nicotiana tabacum]	9.45437	8.6855	6.08827	18.4544	16.6632	14.7602	0.485751	-1.04171	4.14276e-11	down	yes
107801239	XM_016624525.1	NHP2-like protein 1 [Solanum lycopersicum]	28.1027	29.4266	25.4313	66.8742	53.7392	47.4129	0.493736	-1.01819	4.17377e-11	down	yes
107780788	XM_016601369.1	PREDICTED: cyclic nucleotide-gated ion channel 1-like [Nicotiana tomentosiformis]	0.458976	0.470005	0.36521	0.034135	0.053877	0.03197	10.7865	3.43116	4.19882e-11	up	yes
107786154	XM_016607607.1	PREDICTED: 60S ribosomal protein L34-like [Nicotiana tabacum]	34.5672	33.5918	26.2649	68.943	55.2247	62.0372	0.507097	-0.979667	4.19973e-11	down	no
107783296	XM_016604269.1	PREDICTED: zinc finger protein ZPR1-like [Nicotiana tabacum]	7.03717	6.28388	7.01046	12.8916	12.607	12.148	0.540062	-0.888802	4.20448e-11	down	no
107802602	XM_016626134.1;XM_016626135.1	PREDICTED: protein Iojap, chloroplastic [Nicotiana tomentosiformis];PREDICTED: protein Iojap, chloroplastic-like isoform X2 [Nicotiana tabacum]	2.67139	2.18953	1.78866	5.33252	6.25428	5.58369	0.387268	-1.3686	4.2095e-11	down	yes
107782846	XM_016603784.1	PREDICTED: uncharacterized protein LOC104223199 [Nicotiana sylvestris]	1.2139	0.558481	0.958464	3.94018	3.64624	5.39452	0.210373	-2.24898	4.22722e-11	down	yes
107794601	XM_016617101.1;XM_016617102.1	PREDICTED: G-type lectin S-receptor-like serine/threonine-protein kinase At4g03230 isoform X1 [Nicotiana tabacum];PREDICTED: G-type lectin S-receptor-like serine/threonine-protein kinase At4g03230 isoform X2 [Nicotiana tabacum]	1.79204	1.93791	1.95899	0.0001	0.141458	0.0139193	36.5901	5.19338	4.24387e-11	up	yes
107831158	XM_016658895.1	PREDICTED: uncharacterized protein LOC104234730 [Nicotiana sylvestris]	1.25796	0.908649	0.749438	3.90651	2.41741	3.79038	0.28831	-1.79431	4.25991e-11	down	yes
107821468	XM_016647902.1;XM_016647903.1	PREDICTED: serine--tRNA ligase, mitochondrial isoform X1 [Nicotiana sylvestris]	11.0104	9.99864	8.03281	23.6667	16.8338	20.8518	0.473362	-1.07898	4.26351e-11	down	yes
107804585	XM_016628502.1;XM_016628503.1;XM_016628500.1	PREDICTED: FAM10 family protein At4g22670-like isoform X2 [Nicotiana tabacum];PREDICTED: FAM10 family protein At4g22670-like isoform X3 [Nicotiana tabacum];PREDICTED: FAM10 family protein At4g22670-like isoform X1 [Nicotiana tabacum]	13.6118	15.614	15.1015	3.95549	6.42629	5.80869	2.73786	1.45305	4.28304e-11	up	yes
107821561	XM_016647988.1	PREDICTED: methionine--tRNA ligase, chloroplastic/mitochondrial [Nicotiana tomentosiformis]	13.5107	11.3878	11.0091	24.7498	20.6492	25.334	0.507649	-0.978097	4.31288e-11	down	no
107766976	XM_016585898.1	PREDICTED: H/ACA ribonucleoprotein complex subunit 2-like protein [Nicotiana tabacum]	41.1917	41.0764	33.1657	103.202	66.877	84.8408	0.452824	-1.14298	4.3353e-11	down	yes
107798737	XM_016621767.1;XM_016621768.1;XM_016621769.1	PREDICTED: L-idonate 5-dehydrogenase-like isoform X1 [Nicotiana sylvestris];PREDICTED: L-idonate 5-dehydrogenase-like isoform X2 [Nicotiana sylvestris];PREDICTED: L-idonate 5-dehydrogenase-like isoform X3 [Nicotiana sylvestris]	11.0397	15.244	15.5438	1.46767	4.78234	2.4923	4.78449	2.25837	4.34493e-11	up	yes
107775976	XM_016595782.1	PREDICTED: early nodulin-like protein 1 [Nicotiana tabacum]	0.918758	0.885794	0.943834	3.92177	3.29597	2.66208	0.278182	-1.8459	4.37745e-11	down	yes
107792812	XM_016615050.1	PREDICTED: diaminopimelate decarboxylase 1, chloroplastic-like [Nicotiana tabacum]	32.4445	36.842	28.7133	80.952	58.6617	65.0993	0.478718	-1.06275	4.40927e-11	down	yes
107793862	XM_016616306.1	PREDICTED: stromal 70 kDa heat shock-related protein, chloroplastic-like [Nicotiana tomentosiformis]	108.084	97.4558	88.9662	229.58	170.231	212.587	0.480906	-1.05617	4.43289e-11	down	yes
107790316	XM_016612235.1	PREDICTED: 40S ribosomal protein S9-2-like [Nicotiana tomentosiformis]	67.0916	74.9643	77.4308	212.005	133.368	157.167	0.436755	-1.19511	4.47405e-11	down	yes
107767725	XM_016586809.1	PREDICTED: uncharacterized protein LOC107767725 [Nicotiana tabacum]	7.85143	8.80226	10.1228	0.538809	1.97192	1.96248	5.98596	2.58158	4.47634e-11	up	yes
107791479	XM_016613563.1	PREDICTED: probable sugar phosphate/phosphate translocator At1g12500 [Nicotiana tabacum]	6.49063	7.72848	6.30199	11.2925	13.7903	13.8913	0.526532	-0.925406	4.4855e-11	down	no
107800972	XM_016624240.1	PREDICTED: MDIS1-interacting receptor like kinase 2-like isoform X1 [Nicotiana tomentosiformis]	6.81067	6.69615	5.76195	1.58563	2.77551	2.30593	2.89014	1.53114	4.48584e-11	up	yes
107820884	XM_016647238.1	PREDICTED: probable carbohydrate esterase At4g34215 [Nicotiana tabacum]	16.273	15.8769	14.9214	32.5207	26.6507	39.9648	0.474816	-1.07456	4.49957e-11	down	yes
[truncated: 72,025 more rows]
