# Supplementary material for: Transcriptional Modulation of Plant Defense Genes by a Bipartite Begomovirus Promotes the Performance of Its Whitefly Vector
Source: Viruses. 2024 Oct 23;16(11):1654. doi: 10.3390/v16111654 (PMC11598951; doi:10.3390/v16111654)
Supplement: Supplementary file 1 [file viruses-16-01654-s001.zip › viruses-3269906-supplementary/5 Table S3 List of differentially-expressed genes.xlsx]

## Sheet: Sheet1
Gene_id	NCBI accession code	GO	Description	FPKM.SLCMV1	FPKM.SLCMV2	FPKM.SLCMV3	FPKM.pBINPLUS1	FPKM.pBINPLUS2	FPKM.pBINPLUS3	fc	log2(fc)	P value	regulation	significant
107809943	XM_016634651.1	GO:0005887(integral component of plasma membrane)	PREDICTED: probable inorganic phosphate transporter 1-2 [Nicotiana sylvestris]	13.7803	20.5942	14.999	0.026055	0.050752	0.0001	641.99	9.32641	9.0305e-152	up	yes
107763289	XM_016581766.1	GO:0004553(hydrolase activity, hydrolyzing O-glycosyl compounds);GO:0030247(polysaccharide binding);GO:0046658(anchored component of plasma membrane)	PREDICTED: glucan endo-1,3-beta-glucosidase, acidic [Nicotiana tomentosiformis]	84.9518	130.871	107.092	0.531255	0.872608	0.830639	144.513	7.17505	8.934e-147	up	yes
107816051	XM_016641725.1	GO:0004866(endopeptidase inhibitor activity);GO:0005576(extracellular region);GO:0005618(cell wall);GO:0048046(apoplast)	miraculin-like precursor [Nicotiana tabacum]	429.179	514.242	618.438	0.268274	0.638086	0.896791	866.184	9.75853	4.55854e-143	up	yes
107772417	XM_016591921.1	GO:0016020(membrane);GO:0016709(oxidoreductase activity, acting on paired donors, with incorporation or reduction of molecular oxygen, NAD(P)H as one donor, and incorporation of one atom of oxygen);GO:0044550(secondary metabolite biosynthetic process)	PREDICTED: cytochrome P450 76A1 [Nicotiana tomentosiformis]	27.4799	32.2382	30.5043	0.0001	0.0001	0.095816	939.66	9.87599	1.11604e-138	up	yes
107774349	XM_016593844.1	GO:0004197(cysteine-type endopeptidase activity);GO:0005615(extracellular space);GO:0005764(lysosome);GO:0051603(proteolysis involved in cellular protein catabolic process)	PREDICTED: zingipain-2-like [Nicotiana sylvestris]	17.6981	19.0997	20.1672	0.115548	0.074582	0.161869	161.833	7.33836	8.44957e-138	up	yes
107768502	XM_016587629.1	NA		25.0036	43.638	49.7935	0.0001	0.0001	0.0001	394784	18.5907	1.39146e-135	up	yes
107792337	XM_016614549.1	GO:0002237(response to molecule of bacterial origin);GO:0003700(DNA binding transcription factor activity);GO:0005515(protein binding);GO:0005634(nucleus);GO:0006351(transcription, DNA-templated);GO:0006355(regulation of transcription, DNA-templated);GO:0009611(response to wounding);GO:0009751(response to salicylic acid);GO:0010200(response to chitin);GO:0031347(regulation of defense response);GO…	probable WRKY transcription factor 40 [Nicotiana tabacum]	13.1416	20.1204	16.948	0.0001	0.0001	0.0001	167367	17.3527	1.7601e-135	up	yes
107773761	XM_016593186.1	GO:0004674(protein serine/threonine kinase activity);GO:0005524(ATP binding);GO:0005886(plasma membrane);GO:0006468(protein phosphorylation);GO:0007169(transmembrane receptor protein tyrosine kinase signaling pathway);GO:0009507(chloroplast);GO:0016021(integral component of membrane);GO:0016301(kinase activity)	PREDICTED: probable LRR receptor-like serine/threonine-protein kinase At3g47570, partial [Nicotiana tabacum]	8.11446	10.4114	9.51476	0.072531	0.087604	0.089919	112.138	6.80913	1.69954e-134	up	yes
107784455	XM_016605586.1;XM_016605587.1;XM_016605588.1	NA	PREDICTED: uncharacterized protein DDB_G0284459-like isoform X1 [Nicotiana tabacum];PREDICTED: uncharacterized protein LOC107784455 isoform X2 [Nicotiana tabacum];PREDICTED: uncharacterized protein LOC107784455 isoform X3 [Nicotiana tabacum]	37.3912	42.2215	34.1035	0.464456	0.714736	0.49826	67.791	6.08302	8.94242e-128	up	yes
107783879	XM_016604906.1	GO:0000139(Golgi membrane)	PREDICTED: apyrase-like [Nicotiana tabacum]	13.0029	22.02	12.6127	0.030699	0.0001	0.026743	827.841	9.69321	3.25012e-120	up	yes
107771200	XM_016590541.1	GO:0004568(chitinase activity);GO:0050832(defense response to fungus)	PREDICTED: acidic endochitinase P [Nicotiana tomentosiformis]	454.95	716.479	893.624	4.04488	5.38542	4.35064	149.849	7.22736	8.74737e-118	up	yes
107766311	XM_016585064.1;XM_016585065.1	GO:0000325(plant-type vacuole);GO:0004540(ribonuclease activity);GO:0004568(chitinase activity);GO:0005576(extracellular region);GO:0008061(chitin binding);GO:0009615(response to virus);GO:0009627(systemic acquired resistance);GO:0009651(response to salt stress);GO:0009723(response to ethylene);GO:0009817(defense response to fungus, incompatible interaction);GO:0031640(killing of cells of other o…	PREDICTED: pathogenesis-related protein PR-4B [Nicotiana tomentosiformis]	87.7912	74.8824	109.277	1.1713	1.16603	1.54248	70.0937	6.13121	1.06672e-116	up	yes
gene17426	gene17426	GO:0004568(chitinase activity);GO:0050832(defense response to fungus)	PREDICTED: acidic endochitinase Q [Nicotiana sylvestris]	353.797	515.301	743.93	2.52299	2.80974	2.65971	201.819	7.65692	3.15615e-116	up	yes
107811575	XM_016636534.1	GO:0004553(hydrolase activity, hydrolyzing O-glycosyl compounds);GO:0030247(polysaccharide binding);GO:0046658(anchored component of plasma membrane)	PREDICTED: glucan endo-1,3-beta-glucosidase, acidic-like [Nicotiana tabacum]	34.9965	49.4435	44.3692	0.282184	0.370831	0.623858	100.879	6.65648	5.13921e-116	up	yes
107771653	XM_016591075.1	NA		32.5135	55.2003	81.1309	0.0001	0.0001	0.0001	562816	19.1023	8.75757e-115	up	yes
107829287	XM_016656764.1	GO:0010334(sesquiterpene synthase activity);GO:0016838(carbon-oxygen lyase activity, acting on phosphates);GO:0045339(farnesyl diphosphate catabolic process);GO:0051762(sesquiterpene biosynthetic process)	PREDICTED: viridiflorene synthase-like [Nicotiana tabacum]	17.1662	33.3684	24.9129	0.024971	0.127448	0.06418	348.328	8.4443	2.25346e-114	up	yes
107794464	XM_016616949.1	NA	PREDICTED: latex serine proteinase inhibitor-like [Nicotiana tomentosiformis]	36.2684	93.8926	76.8792	0.0001	0.0001	0.048393	4260.7	12.0569	8.38227e-108	up	yes
107806577	XM_016630747.1	GO:0004674(protein serine/threonine kinase activity);GO:0005886(plasma membrane);GO:0006468(protein phosphorylation);GO:0006952(defense response);GO:0009506(plasmodesma)	PREDICTED: G-type lectin S-receptor-like serine/threonine-protein kinase At4g27290 [Nicotiana tomentosiformis]	6.98767	9.73511	7.8251	0.149256	0.163555	0.103513	58.9634	5.88175	2.99222e-106	up	yes
107791594	XM_016613676.1	GO:0004674(protein serine/threonine kinase activity);GO:0005524(ATP binding);GO:0005886(plasma membrane);GO:0006468(protein phosphorylation);GO:0007169(transmembrane receptor protein tyrosine kinase signaling pathway);GO:0009507(chloroplast);GO:0016021(integral component of membrane);GO:0016301(kinase activity)	PREDICTED: probable LRR receptor-like serine/threonine-protein kinase At3g47570 [Nicotiana tabacum]	5.68351	6.09582	6.62574	0.046173	0.125354	0.056741	80.6292	6.33323	7.1944e-103	up	yes
107783540	XM_016604519.1	GO:0003674(molecular_function);GO:0008150(biological_process)	PREDICTED: uncharacterized protein LOC107783540 [Nicotiana tabacum]	47.7142	64.8314	81.3724	0.245398	0.053113	0.321495	312.768	8.28895	8.48657e-103	up	yes
107807601	XM_016632022.1;XM_016632021.1	GO:0004568(chitinase activity);GO:0005576(extracellular region);GO:0006032(chitin catabolic process);GO:0008061(chitin binding);GO:0008061(chitin binding)	PREDICTED: basic endochitinase isoform X2 [Nicotiana tabacum];basic endochitinase precursor [Nicotiana tabacum]	333.186	372.704	388.146	5.89555	4.72814	2.8592	81.1426	6.34239	2.91384e-99	up	yes
107763996	XM_016582519.1	GO:0005829(cytosol);GO:0050278(sedoheptulose-bisphosphatase activity)	PREDICTED: broad-range acid phosphatase DET1-like [Nicotiana sylvestris]	14.5571	19.3091	20.6473	0.267683	0.242901	0.315486	65.9913	6.0442	1.61561e-98	up	yes
107776518	XM_016596433.1	GO:0005576(extracellular region);GO:0009651(response to salt stress);GO:0009816(defense response to bacterium, incompatible interaction);GO:0009817(defense response to fungus, incompatible interaction);GO:0051707(response to other organism)	pathogenesis-related protein R major form precursor [Nicotiana tabacum]	452.391	747.819	937.882	1.34249	2.03904	2.9064	340.031	8.40952	2.01218e-98	up	yes
107769393	XM_016588603.1	GO:0010334(sesquiterpene synthase activity);GO:0016838(carbon-oxygen lyase activity, acting on phosphates);GO:0045339(farnesyl diphosphate catabolic process);GO:0051762(sesquiterpene biosynthetic process)	PREDICTED: viridiflorene synthase [Nicotiana tabacum]	8.00016	21.3189	14.4489	0.0001	0.0001	0.0001	145893	17.1546	1.06378e-96	up	yes
107822222	XM_016648743.1	GO:0005737(cytoplasm);GO:0009735(response to cytokinin);GO:0016740(transferase activity)	PREDICTED: acylsugar acyltransferase 3-like, partial [Nicotiana tabacum]	27.989	60.2403	59.1417	0.0001	0.0001	0.077024	1908.36	10.8981	1.1579e-96	up	yes
107770859	XM_016590195.1;XM_016590197.1;XM_016590196.1;XM_016590198.1	GO:0004672(protein kinase activity);GO:0005515(protein binding);GO:0005524(ATP binding);GO:0005886(plasma membrane);GO:0006468(protein phosphorylation);GO:0009506(plasmodesma);GO:0016021(integral component of membrane);GO:0016301(kinase activity);GO:0031348(negative regulation of defense response);GO:0033612(receptor serine/threonine kinase binding);GO:0042742(defense response to bacterium);GO:00…	PREDICTED: probably inactive leucine-rich repeat receptor-like protein kinase At5g48380 isoform X1 [Nicotiana tabacum];PREDICTED: probably inactive leucine-rich repeat receptor-like protein kinase At5g48380 isoform X1 [Nicotiana sylvestris]	7.97337	9.88326	7.97818	0.071572	0.140718	0.086809	86.3754	6.43255	1.26198e-96	up	yes
107789571	XR_001648876.1	NA		13.3354	20.3284	24.6926	0.0001	0.0001	0.0001	194522	17.5696	1.33662e-95	up	yes
107822280	XM_016648805.1	GO:0004674(protein serine/threonine kinase activity);GO:0005515(protein binding);GO:0005524(ATP binding);GO:0005634(nucleus);GO:0005886(plasma membrane);GO:0006468(protein phosphorylation);GO:0009506(plasmodesma);GO:0009755(hormone-mediated signaling pathway);GO:0010183(pollen tube guidance);GO:0016020(membrane);GO:0016021(integral component of membrane);GO:0016301(kinase activity);GO:0090406(pol…	PREDICTED: probable LRR receptor-like serine/threonine-protein kinase At4g08850 [Nicotiana tabacum]	7.96449	10.977	9.23909	0.125392	0.272235	0.139278	52.487	5.71389	1.32002e-94	up	yes
107789548	XM_016611388.1	GO:0004553(hydrolase activity, hydrolyzing O-glycosyl compounds);GO:0030247(polysaccharide binding);GO:0046658(anchored component of plasma membrane)	beta-1,3-glucanase [Nicotiana tabacum]	26.8773	42.7189	32.9713	0.282774	0.740009	0.521988	66.3966	6.05304	7.16649e-93	up	yes
107804586	XM_016628504.1	GO:0005886(plasma membrane);GO:0006869(lipid transport);GO:0008289(lipid binding);GO:0031225(anchored component of membrane)	PREDICTED: lipid transfer-like protein VAS [Nicotiana sylvestris]	44.8242	71.6752	75.221	1.2285	1.14662	0.712794	62.0873	5.95623	9.577e-89	up	yes
107790177	XM_016612078.1	GO:0004190(aspartic-type endopeptidase activity);GO:0006508(proteolysis);GO:0030163(protein catabolic process)	PREDICTED: aspartyl protease family protein At5g10770-like [Nicotiana tabacum]	12.251	18.4564	17.9348	0.120966	0.296701	0.266633	71.0832	6.15144	2.11654e-87	up	yes
107799793	XM_016622943.1	GO:0002237(response to molecule of bacterial origin);GO:0003700(DNA binding transcription factor activity);GO:0005515(protein binding);GO:0005634(nucleus);GO:0006351(transcription, DNA-templated);GO:0006355(regulation of transcription, DNA-templated);GO:0009611(response to wounding);GO:0009751(response to salicylic acid);GO:0010200(response to chitin);GO:0031347(regulation of defense response);GO…	PREDICTED: probable WRKY transcription factor 40 [Nicotiana tabacum]	6.93392	10.5854	9.51679	0.0001	0.0001	0.0001	90120.4	16.4596	2.49844e-83	up	yes
107802320	XM_016625792.1	GO:0000325(plant-type vacuole);GO:0004540(ribonuclease activity);GO:0004568(chitinase activity);GO:0005576(extracellular region);GO:0008061(chitin binding);GO:0009615(response to virus);GO:0009627(systemic acquired resistance);GO:0009651(response to salt stress);GO:0009723(response to ethylene);GO:0009817(defense response to fungus, incompatible interaction);GO:0031640(killing of cells of other o…	PREDICTED: pathogenesis-related protein PR-4A [Nicotiana sylvestris]	201.931	305.822	389.955	5.0684	6.26207	6.60217	50.06	5.64559	8.53863e-83	up	yes
107813846	XM_016639154.1	GO:0004674(protein serine/threonine kinase activity);GO:0005524(ATP binding);GO:0005886(plasma membrane);GO:0006468(protein phosphorylation);GO:0007169(transmembrane receptor protein tyrosine kinase signaling pathway);GO:0009507(chloroplast);GO:0016021(integral component of membrane);GO:0016301(kinase activity)	PREDICTED: probable LRR receptor-like serine/threonine-protein kinase At3g47570 [Nicotiana tabacum]	3.035	3.82706	4.11816	0.031952	0.03112	0.0001	173.815	7.44141	1.34088e-82	up	yes
107784192	XM_016605273.1	GO:0005886(plasma membrane);GO:0006869(lipid transport);GO:0008289(lipid binding);GO:0031225(anchored component of membrane)	PREDICTED: lipid transfer-like protein VAS [Nicotiana tabacum]	37.6169	61.3038	66.9689	1.39233	1.65221	1.44372	36.9607	5.20792	1.27547e-80	up	yes
107784290	XM_016605396.1	GO:0004197(cysteine-type endopeptidase activity);GO:0005615(extracellular space);GO:0005764(lysosome);GO:0051603(proteolysis involved in cellular protein catabolic process)	PREDICTED: zingipain-2-like [Nicotiana sylvestris]	7.48156	7.56419	8.91064	0.0001	0.057845	0.0001	412.721	8.68902	1.40046e-80	up	yes
107760231	XM_016578252.1	GO:0004503(monophenol monooxygenase activity);GO:0036263(L-DOPA monooxygenase activity)	PREDICTED: polyphenol oxidase E, chloroplastic-like [Nicotiana tabacum]	3.96234	7.35253	4.80265	0.0001	0.0001	0.0001	53725	15.7133	1.19734e-79	up	yes
107777769	XM_016597898.1	GO:0004420(hydroxymethylglutaryl-CoA reductase (NADPH) activity);GO:0005778(peroxisomal membrane);GO:0005789(endoplasmic reticulum membrane);GO:0008299(isoprenoid biosynthetic process);GO:0016126(sterol biosynthetic process)	3-hydroxy-3-methylglutaryl-coenzyme A reductase-like [Nicotiana tabacum]	36.2116	55.9232	46.9707	1.61442	2.21922	1.32523	26.9644	4.75298	7.39084e-79	up	yes
107781135	XM_016601783.1;XM_016601784.1	NA	PREDICTED: uncharacterized protein LOC104085759 [Nicotiana tomentosiformis];PREDICTED: uncharacterized protein LOC107781135 isoform X2 [Nicotiana tabacum]	9.79877	14.3491	17.8642	0.0536993	0.0001	0.0001	779.454	9.60632	7.94114e-79	up	yes
107805712	XM_016629784.1	GO:0005515(protein binding)	PREDICTED: protein P21-like [Nicotiana tabacum]	18.1668	31.722	30.524	0.215614	0.137977	0.387414	108.519	6.7618	7.10668e-78	up	yes
107766873	XM_016585755.1	GO:0003674(molecular_function);GO:0008150(biological_process)	PREDICTED: uncharacterized protein LOC107766873 [Nicotiana tabacum]	109.153	176.552	178.345	1.91003	3.9943	2.38693	55.9686	5.80655	7.43323e-77	up	yes
107763263	XM_016581737.1	GO:0003674(molecular_function);GO:0005576(extracellular region);GO:0009611(response to wounding);GO:0009617(response to bacterium);GO:0009723(response to ethylene);GO:0009751(response to salicylic acid);GO:0009753(response to jasmonic acid);GO:0009814(defense response, incompatible interaction);GO:0080027(response to herbivore)	PREDICTED: pathogenesis-related protein 1C [Nicotiana sylvestris]	310.828	510.06	800.76	0.052187	0.484747	0.44108	1658.1	10.6953	3.28225e-76	up	yes
107806077	XM_016630192.1	GO:0007165(signal transduction);GO:0016021(integral component of membrane)	PREDICTED: probable leucine-rich repeat receptor-like protein kinase At5g63930 [Nicotiana tabacum]	16.7564	25.2442	17.4746	0.530048	0.919234	0.490781	30.6563	4.93811	5.46153e-76	up	yes
107815477	XM_016641061.1	GO:0004197(cysteine-type endopeptidase activity);GO:0005615(extracellular space);GO:0005764(lysosome);GO:0051603(proteolysis involved in cellular protein catabolic process)	vignain-like precursor [Nicotiana tabacum]	24.0331	24.1042	31.2947	1.285	1.4314	0.969177	21.5521	4.42975	5.70639e-76	up	yes
107830560	XM_016658168.1	GO:0004066(asparagine synthase (glutamine-hydrolyzing) activity);GO:0005829(cytosol);GO:0006529(asparagine biosynthetic process);GO:0006541(glutamine metabolic process);GO:0009646(response to absence of light);GO:0042803(protein homodimerization activity)	PREDICTED: asparagine synthetase [glutamine-hydrolyzing] [Nicotiana tabacum]	28.146	33.4742	43.2487	1.30468	1.18647	0.838316	31.4972	4.97715	8.42281e-76	up	yes
107765190	XM_016583819.1;XM_016583811.1	GO:0004675(transmembrane receptor protein serine/threonine kinase activity);GO:0005515(protein binding);GO:0005524(ATP binding);GO:0005886(plasma membrane);GO:0006468(protein phosphorylation);GO:0007166(cell surface receptor signaling pathway);GO:0008289(lipid binding);GO:0009556(microsporogenesis);GO:0009742(brassinosteroid mediated signaling pathway);GO:0010152(pollen maturation);GO:0016021(int…	PREDICTED: somatic embryogenesis receptor kinase 2-like isoform X2 [Nicotiana tabacum];PREDICTED: somatic embryogenesis receptor kinase 2-like isoform X1 [Nicotiana tabacum]	14.1608	25.6117	26.66	0.251655	0.327436	0.41904	66.5569	6.05652	4.1323e-74	up	yes
107820342	XM_016646607.1	GO:0005829(cytosol);GO:0050278(sedoheptulose-bisphosphatase activity)	PREDICTED: phosphoglycerate mutase-like protein AT74H [Nicotiana tabacum]	22.2008	31.4306	30.3488	1.00352	1.64104	1.11293	22.3501	4.48221	1.60875e-72	up	yes
107779731	XM_016600212.1	GO:0005886(plasma membrane)	PREDICTED: rust resistance kinase Lr10-like [Nicotiana tomentosiformis]	17.151	16.9118	17.4425	0.405711	0.562492	0.175731	45.0247	5.49264	4.07833e-72	up	yes
107795899	XM_016618606.1	GO:0000304(response to singlet oxygen);GO:0005524(ATP binding);GO:0005783(endoplasmic reticulum);GO:0005886(plasma membrane);GO:0009737(response to abscisic acid);GO:0016021(integral component of membrane);GO:0016787(hydrolase activity);GO:0016887(ATPase activity)	PREDICTED: AAA-ATPase At3g28580-like [Nicotiana tabacum]	19.1998	32.5674	26.954	0.30095	0.7097	0.298901	60.1132	5.90961	2.40649e-71	up	yes
107800873	XM_016624127.1	GO:0005985(sucrose metabolic process);GO:0016746(transferase activity, transferring acyl groups)	PREDICTED: acylsugar acyltransferase 3-like, partial [Nicotiana tabacum]	9.34217	24.3056	23.0426	0.0001	0.0001	0.033636	1675.45	10.7103	6.58419e-70	up	yes
107794466	XM_016616952.1	NA	PREDICTED: kunitz-type serine protease inhibitor DrTI-like [Nicotiana tomentosiformis]	42.696	132.477	111.177	0.113464	0.356606	0.146683	464.285	8.85887	1.95033e-69	up	yes
107782090	XM_016602920.1	GO:0000151(ubiquitin ligase complex);GO:0000209(protein polyubiquitination);GO:0005737(cytoplasm);GO:0031624(ubiquitin conjugating enzyme binding);GO:0032436(positive regulation of proteasomal ubiquitin-dependent protein catabolic process);GO:0061630(ubiquitin protein ligase activity)	PREDICTED: probable E3 ubiquitin-protein ligase RNF217 [Nicotiana tabacum]	26.4225	39.0829	29.2034	0.795895	1.25333	0.476898	37.4918	5.2285	1.86724e-68	up	yes
107830571	XM_016658181.1	GO:0004674(protein serine/threonine kinase activity);GO:0005886(plasma membrane);GO:0007166(cell surface receptor signaling pathway)	PREDICTED: wall-associated receptor kinase 2-like [Nicotiana tomentosiformis]	4.96427	7.30493	6.46495	0.212807	0.131526	0.12522	39.8978	5.31824	2.12497e-68	up	yes
107773727	XM_016593155.1	GO:0005618(cell wall);GO:0033609(oxalate metabolic process);GO:0046564(oxalate decarboxylase activity)	PREDICTED: auxin-binding protein ABP19a-like [Nicotiana tomentosiformis]	0.097808	0.275629	0.210307	81.454	30.5861	36.2103	0.00393755	-7.98848	8.18651e-66	down	yes
107774521	XM_016594070.1	GO:0006869(lipid transport);GO:0042626(ATPase activity, coupled to transmembrane movement of substances);GO:0043231(intracellular membrane-bounded organelle)	PREDICTED: ABC transporter A family member 11-like [Nicotiana tabacum]	4.7795	5.86924	5.17808	0.084124	0.198654	0.064473	45.5775	5.51025	2.51937e-65	up	yes
107785891	XM_016607283.1	GO:0016020(membrane);GO:0016709(oxidoreductase activity, acting on paired donors, with incorporation or reduction of molecular oxygen, NAD(P)H as one donor, and incorporation of one atom of oxygen);GO:0044550(secondary metabolite biosynthetic process)	PREDICTED: premnaspirodiene oxygenase-like [Nicotiana tabacum]	5.58796	9.49814	5.52675	0.0001	0.049941	0.07288	167.692	7.38967	1.21563e-63	up	yes
107765187	XM_016583806.1	GO:0004553(hydrolase activity, hydrolyzing O-glycosyl compounds);GO:0030247(polysaccharide binding);GO:0046658(anchored component of plasma membrane)	PREDICTED: glucan endo-1,3-beta-glucosidase, acidic isoform PR-Q'-like [Nicotiana sylvestris]	17.174	27.7715	32.0352	0.759945	0.937241	0.492053	35.1632	5.136	4.3434e-63	up	yes
107794524	XM_016617020.1	GO:0005829(cytosol);GO:0016491(oxidoreductase activity);GO:0055114(oxidation-reduction process)	PREDICTED: tropinone reductase homolog [Nicotiana sylvestris]	4.39297	7.91677	5.81973	0.0001	0.0001	0.0001	60431.6	15.883	4.87122e-62	up	yes
107789881	XM_016611754.1	GO:0003674(molecular_function);GO:0008150(biological_process);GO:0009507(chloroplast)	PREDICTED: uncharacterized protein LOC104241517 [Nicotiana sylvestris]	6.36647	12.6245	7.48606	0.0001	0.02845	0.0001	924.155	9.85199	3.499e-61	up	yes
107795906	XM_016618615.1	GO:0000304(response to singlet oxygen);GO:0005524(ATP binding);GO:0005783(endoplasmic reticulum);GO:0005886(plasma membrane);GO:0009737(response to abscisic acid);GO:0016021(integral component of membrane);GO:0016787(hydrolase activity);GO:0016887(ATPase activity)	PREDICTED: AAA-ATPase At3g28580-like [Nicotiana tabacum]	8.43237	15.0156	12.7709	0.044734	0.190291	0.02094	141.499	7.14465	1.14048e-59	up	yes
107760253	XM_016578274.1	GO:0003674(molecular_function);GO:0005768(endosome);GO:0005794(Golgi apparatus);GO:0005802(trans-Golgi network);GO:0008150(biological_process);GO:0009507(chloroplast);GO:0016021(integral component of membrane)	PREDICTED: uncharacterized protein LOC107760253 [Nicotiana tabacum]	15.1901	15.5619	16.3183	0.555141	0.87809	1.11201	18.4935	4.20894	8.23088e-59	up	yes
107803700	XM_016627468.1	GO:0016020(membrane);GO:0016709(oxidoreductase activity, acting on paired donors, with incorporation or reduction of molecular oxygen, NAD(P)H as one donor, and incorporation of one atom of oxygen);GO:0044550(secondary metabolite biosynthetic process)	cytochrome P450 71A1-like [Nicotiana tabacum]	10.3097	15.8546	14.4621	0.608045	0.843629	0.430086	21.5896	4.43226	9.42694e-58	up	yes
107804142	XM_016627969.1	GO:0004568(chitinase activity);GO:0005576(extracellular region);GO:0006032(chitin catabolic process);GO:0008061(chitin binding)	PREDICTED: acidic endochitinase-like [Nicotiana tabacum]	17.9081	24.3166	23.8867	0.307486	0.0001	0.286731	111.239	6.79752	1.10779e-57	up	yes
107829090	XM_016656526.1	GO:0051213(dioxygenase activity)	PREDICTED: flavanone 3-dioxygenase [Nicotiana sylvestris]	8.40558	11.8908	10.288	0.34609	0.574366	0.622668	19.8198	4.30887	1.24891e-57	up	yes
107774021	XM_016593465.1	GO:0004197(cysteine-type endopeptidase activity);GO:0005615(extracellular space);GO:0005764(lysosome);GO:0051603(proteolysis involved in cellular protein catabolic process)	PREDICTED: zingipain-2-like [Nicotiana tabacum]	8.46331	10.0611	10.0603	0.37237	0.616814	0.568705	18.3484	4.19758	3.74347e-57	up	yes
107806690	XM_016630901.1	GO:0005618(cell wall);GO:0033609(oxalate metabolic process);GO:0046564(oxalate decarboxylase activity)	PREDICTED: auxin-binding protein ABP19a-like [Nicotiana tabacum]	1.86273	2.43031	0.735876	316.652	142.969	167.665	0.00801692	-6.96274	9.43418e-57	down	yes
107800838	XM_016624080.1	GO:0002229(defense response to oomycetes);GO:0003700(DNA binding transcription factor activity);GO:0005516(calmodulin binding);GO:0005634(nucleus);GO:0006351(transcription, DNA-templated);GO:0006355(regulation of transcription, DNA-templated);GO:0009617(response to bacterium);GO:0009626(plant-type hypersensitive response);GO:0010112(regulation of systemic acquired resistance);GO:0010224(response …	PREDICTED: protein SAR DEFICIENT 1-like [Nicotiana tabacum]	2.3979	3.69178	2.79656	0.0001	0.0001	0.0001	29620.8	14.8543	2.85659e-56	up	yes
gene632	gene632	GO:0003723(RNA binding);GO:0005737(cytoplasm);GO:0005829(cytosol);GO:0006351(transcription, DNA-templated);GO:0006355(regulation of transcription, DNA-templated);GO:0006417(regulation of translation);GO:0009615(response to virus);GO:0009814(defense response, incompatible interaction);GO:0031047(gene silencing by RNA);GO:0046872(metal ion binding);GO:0060145(viral gene silencing in virus induced g…	PREDICTED: protein argonaute 5 [Nicotiana tomentosiformis]	3.60563	3.79636	4.78979	0.164608	0.11903	0.100086	31.7722	4.9897	3.12493e-56	up	yes
107784001	XM_016605047.1	GO:0003674(molecular_function);GO:0008150(biological_process)	PREDICTED: uncharacterized protein LOC104221096 [Nicotiana sylvestris]	117.108	220.937	217.537	1.09118	3.48245	1.6919	88.6726	6.47042	4.14677e-56	up	yes
107772279	XM_016591775.1	GO:0000304(response to singlet oxygen);GO:0005524(ATP binding);GO:0005783(endoplasmic reticulum);GO:0005886(plasma membrane);GO:0009737(response to abscisic acid);GO:0016021(integral component of membrane);GO:0016787(hydrolase activity);GO:0016887(ATPase activity)	PREDICTED: probable mitochondrial chaperone BCS1-A, partial [Nicotiana sylvestris]	24.7049	45.8066	31.378	1.0113	1.73811	0.887915	28.0122	4.80799	7.11702e-56	up	yes
107813571	XM_016638852.1	GO:0004364(glutathione transferase activity);GO:0005737(cytoplasm);GO:0006749(glutathione metabolic process);GO:0009407(toxin catabolic process)	PREDICTED: probable glutathione S-transferase [Nicotiana sylvestris]	22.8272	32.5786	19.2778	0.572326	1.07312	0.372269	37.0139	5.20999	1.11523e-55	up	yes
107830850	XM_016658518.1	NA	PREDICTED: kiwellin-like [Nicotiana sylvestris]	5.95308	8.40155	12.8156	0.0001	0.0001	0.0001	90567.3	16.4667	2.50499e-55	up	yes
107784454	XR_001647680.1	NA		32.5472	46.8132	34.3347	2.03919	3.28179	2.32352	14.8728	3.89461	3.04088e-55	up	yes
107811225	XM_016636112.1	GO:0004553(hydrolase activity, hydrolyzing O-glycosyl compounds);GO:0030247(polysaccharide binding);GO:0046658(anchored component of plasma membrane)	PREDICTED: glucan endo-1,3-beta-glucosidase, acidic-like [Nicotiana tabacum]	5.54581	8.43394	9.52452	0.237877	0.134584	0.106654	49.0577	5.61641	4.66852e-55	up	yes
gene73881	gene73881	GO:0004674(protein serine/threonine kinase activity);GO:0005515(protein binding);GO:0005524(ATP binding);GO:0005634(nucleus);GO:0005886(plasma membrane);GO:0006468(protein phosphorylation);GO:0009506(plasmodesma);GO:0009755(hormone-mediated signaling pathway);GO:0010183(pollen tube guidance);GO:0016020(membrane);GO:0016021(integral component of membrane);GO:0016301(kinase activity);GO:0090406(pol…	PREDICTED: probable LRR receptor-like serine/threonine-protein kinase At4g08850 [Nicotiana tabacum]	5.99497	7.6821	5.74418	0.375276	0.439942	0.303304	17.3633	4.11797	7.37641e-55	up	yes
107807976	XM_016632456.1	GO:0004674(protein serine/threonine kinase activity);GO:0005515(protein binding);GO:0005524(ATP binding);GO:0005634(nucleus);GO:0005886(plasma membrane);GO:0006468(protein phosphorylation);GO:0009506(plasmodesma);GO:0009755(hormone-mediated signaling pathway);GO:0010183(pollen tube guidance);GO:0016020(membrane);GO:0016021(integral component of membrane);GO:0016301(kinase activity);GO:0090406(pol…	PREDICTED: LOW QUALITY PROTEIN: probable LRR receptor-like serine/threonine-protein kinase At4g08850 [Nicotiana tabacum]	9.48882	11.3835	7.58304	0.472993	0.8917	0.628835	14.2739	3.83531	2.32296e-54	up	yes
107771814	XM_016591256.1	GO:0004197(cysteine-type endopeptidase activity);GO:0005615(extracellular space);GO:0005764(lysosome);GO:0051603(proteolysis involved in cellular protein catabolic process)	vignain-like precursor [Nicotiana tabacum]	41.0272	44.0902	59.5375	3.48536	2.7491	2.10756	17.3405	4.11607	4.30393e-54	up	yes
107770733	XM_016590064.1	GO:0004568(chitinase activity);GO:0005576(extracellular region);GO:0008061(chitin binding);GO:0016998(cell wall macromolecule catabolic process);GO:0050832(defense response to fungus)	PREDICTED: basic endochitinase [Nicotiana tomentosiformis]	22.5248	28.7149	37.7079	1.45279	0.797169	1.03583	27.0705	4.75865	1.16331e-53	up	yes
107814956	XM_016640460.1;XR_001654662.1;XR_001654661.1;XR_001654663.1	GO:0004674(protein serine/threonine kinase activity);GO:0005886(plasma membrane);GO:0006468(protein phosphorylation);GO:0006952(defense response);GO:0009506(plasmodesma);GO:0004568(chitinase activity);GO:0005576(extracellular region);GO:0006032(chitin catabolic process);GO:0008061(chitin binding);GO:0008061(chitin binding)	PREDICTED: chitinase-3-like protein 2 [Nicotiana tabacum]	1.93003	2.75732	2.03201	0.0001	0.0001	0.0001	22397.9	14.4511	1.50449e-53	up	yes
107786520	XM_016608009.1	GO:0004503(monophenol monooxygenase activity);GO:0036263(L-DOPA monooxygenase activity)	PREDICTED: polyphenol oxidase E, chloroplastic-like [Nicotiana tabacum]	13.7759	27.3516	20.5811	0.087488	0.409629	0.318201	75.6864	6.24196	3.14429e-53	up	yes
107761493	XM_016579709.1	NA	PREDICTED: proteinase inhibitor I-B-like [Nicotiana tabacum]	22.7993	67.2926	35.1173	0.0001	0.16169	0.142019	412.131	8.68696	1.03982e-52	up	yes
107812278	XM_016637337.1	GO:0046658(anchored component of plasma membrane)	PREDICTED: cucumber peeling cupredoxin-like [Nicotiana sylvestris]	11.2065	19.9782	16.7063	0.641035	0.565973	0.501718	28.0273	4.80876	1.61329e-52	up	yes
gene35653	gene35653	GO:0004674(protein serine/threonine kinase activity);GO:0004713(protein tyrosine kinase activity);GO:0004714(transmembrane receptor protein tyrosine kinase activity);GO:0005515(protein binding);GO:0005524(ATP binding);GO:0005886(plasma membrane);GO:0006468(protein phosphorylation);GO:0006952(defense response);GO:0007169(transmembrane receptor protein tyrosine kinase signaling pathway);GO:0010942(…	leucine-rich repeat receptor-like serinethreonine/tyrosine-protein kinase sobir1 [Nicotiana attenuata]	3.6511	4.78339	5.0563	0.165703	0.214374	0.108409	27.6176	4.78751	1.38413e-51	up	yes
107769943	XM_016589202.1	GO:0005576(extracellular region);GO:0009651(response to salt stress);GO:0009816(defense response to bacterium, incompatible interaction);GO:0009817(defense response to fungus, incompatible interaction);GO:0051707(response to other organism)	PREDICTED: pathogenesis-related protein R minor form [Nicotiana sylvestris]	206.264	289.297	498.287	0.0001	0.277885	0.359829	1558.21	10.6057	3.09541e-51	up	yes
107814928	XM_016640432.1	GO:0005737(cytoplasm);GO:0016747(transferase activity, transferring acyl groups other than amino-acyl groups)	hsr201 [Nicotiana tabacum]	19.7483	29.0249	22.6933	2.43754	1.75232	1.76597	11.9994	3.58489	3.1095e-51	up	yes
107783940	XM_016604968.1	GO:0005983(starch catabolic process);GO:0005987(sucrose catabolic process)	PREDICTED: alpha-amylase-like [Nicotiana tabacum]	12.8569	12.6291	12.025	0.400432	1.00621	0.608562	18.614	4.21832	9.95717e-51	up	yes
107791753	XM_016613889.1	GO:0006869(lipid transport);GO:0042626(ATPase activity, coupled to transmembrane movement of substances);GO:0043231(intracellular membrane-bounded organelle)	PREDICTED: ABC transporter A family member 7-like [Nicotiana tabacum]	6.9875	8.48391	8.55264	0.840948	0.705916	0.595171	11.2155	3.48743	1.02755e-50	up	yes
107828142	XM_016655400.1	GO:0004674(protein serine/threonine kinase activity);GO:0005886(plasma membrane);GO:0006468(protein phosphorylation)	PREDICTED: G-type lectin S-receptor-like serine/threonine-protein kinase RLK1, partial [Nicotiana tabacum]	8.90023	12.553	12.2317	0.87191	1.02913	0.631033	13.3033	3.73371	1.11149e-50	up	yes
107818598	XM_016644638.1;XM_016644635.1;XM_016644636.1	GO:0004190(aspartic-type endopeptidase activity);GO:0006508(proteolysis);GO:0030163(protein catabolic process);GO:0030163(protein catabolic process)	PREDICTED: aspartic proteinase-like [Nicotiana tomentosiformis]	15.3986	15.787	22.9538	1.13389	1.13248	0.643705	18.6041	4.21755	1.83948e-50	up	yes
107806075	XR_001652578.1	NA	PREDICTED: uncharacterized protein LOC104218532 isoform X1 [Nicotiana sylvestris]	5.8368	6.86995	7.79797	0.027388	0.133373	0.188833	58.6529	5.87413	3.84405e-50	up	yes
107796566	XM_016619361.1	GO:0051213(dioxygenase activity)	PREDICTED: feruloyl CoA ortho-hydroxylase 1-like [Nicotiana tabacum]	15.664	31.753	17.6107	0.890429	0.752188	0.455063	30.9998	4.95419	4.00774e-50	up	yes
107767027	XM_016585940.1	GO:0009813(flavonoid biosynthetic process);GO:0043231(intracellular membrane-bounded organelle);GO:0052696(flavonoid glucuronidation);GO:0080043(quercetin 3-O-glucosyltransferase activity);GO:0080044(quercetin 7-O-glucosyltransferase activity)	PREDICTED: anthocyanidin 3-O-glucosyltransferase 2-like [Nicotiana sylvestris]	3.07561	5.87697	4.50167	0.0001	0.045317	0.0001	295.587	8.20744	1.05645e-49	up	yes
107784278	XM_016605383.1	GO:0005618(cell wall);GO:0033609(oxalate metabolic process);GO:0046564(oxalate decarboxylase activity)	PREDICTED: auxin-binding protein ABP19a [Nicotiana tomentosiformis]	2.07316	2.97397	1.30182	163.215	79.7521	68.04	0.0204142	-5.61428	1.50228e-49	down	yes
107761281	XM_016579496.1;XM_016579497.1	GO:0003333(amino acid transmembrane transport);GO:0005886(plasma membrane);GO:0015171(amino acid transmembrane transporter activity);GO:0015171(amino acid transmembrane transporter activity)	PREDICTED: lysine histidine transporter 1-like isoform X1 [Nicotiana tabacum];PREDICTED: lysine histidine transporter 1-like isoform X2 [Nicotiana tabacum]	15.2884	20.301	19.9091	1.35584	2.18492	1.91933	10.1644	3.34545	1.92364e-49	up	yes
107781399	XM_016602094.1	GO:0005618(cell wall);GO:0033609(oxalate metabolic process);GO:0046564(oxalate decarboxylase activity)	PREDICTED: auxin-binding protein ABP19a-like [Nicotiana tomentosiformis]	29.8049	26.9108	22.9697	239.592	185.837	170.182	0.133788	-2.90198	3.86503e-49	down	yes
gene4253	gene4253	GO:0016165(linoleate 13S-lipoxygenase activity)	lipoxygenase, partial [Nicotiana attenuata]	11.9764	21.6981	11.0127	0.564815	0.4397	0.660984	26.8311	4.74583	4.0644e-49	up	yes
107786099	XM_016607534.1	NA	PREDICTED: mulatexin-like [Nicotiana tabacum]	24.6458	53.3686	40.52	0.661178	1.66615	1.06901	34.9007	5.12518	6.12236e-49	up	yes
107805529	XM_016629587.1	GO:0003674(molecular_function);GO:0005886(plasma membrane);GO:0008150(biological_process);GO:0016021(integral component of membrane)	PREDICTED: putative UPF0481 protein At3g02645 [Nicotiana sylvestris]	10.4393	18.0026	10.5537	0.459272	0.198968	0.432721	35.7443	5.15964	1.99291e-48	up	yes
107796233	XM_016618982.1	GO:0003677(DNA binding);GO:0005737(cytoplasm);GO:0008150(biological_process)	PREDICTED: uncharacterized protein LOC107796233 [Nicotiana tabacum]	5.76766	9.83649	8.16417	0.759294	0.795637	0.774979	10.2014	3.35069	2.69949e-48	up	yes
107832660	XM_016660522.1	NA	PREDICTED: LRR receptor-like serine/threonine-protein kinase ERL1, partial [Nicotiana sylvestris]	3.79163	4.73726	3.27406	0.024806	0.0001	0.082337	110.058	6.78212	3.57679e-48	up	yes
107774922	XM_016594592.1	GO:0016068(type I hypersensitivity)	PREDICTED: kirola-like [Nicotiana tabacum]	15.0081	8.7159	19.1618	0.0001	0.0001	0.085393	501.043	8.96879	2.99627e-47	up	yes
107790669	XM_016612623.1	GO:0004066(asparagine synthase (glutamine-hydrolyzing) activity);GO:0005829(cytosol);GO:0006529(asparagine biosynthetic process);GO:0006541(glutamine metabolic process);GO:0009646(response to absence of light);GO:0042803(protein homodimerization activity)	PREDICTED: asparagine synthetase [glutamine-hydrolyzing] [Nicotiana sylvestris]	6.93736	5.82146	8.489	0.231479	0.480336	0.231785	22.5178	4.493	5.18052e-47	up	yes
107802210	XM_016625666.1	GO:0003674(molecular_function);GO:0008150(biological_process);GO:0009507(chloroplast)	PREDICTED: uncharacterized protein LOC104118395 [Nicotiana tomentosiformis]	3.24127	5.54421	4.7039	0.0001	0.0001	0.0001	44964.6	15.4565	9.04311e-47	up	yes
107795987	XM_016618696.1;XM_016618695.1	GO:0006952(defense response);GO:0007165(signal transduction);GO:0016021(integral component of membrane);GO:0016301(kinase activity);GO:0016301(kinase activity)	PREDICTED: receptor-like protein 12 isoform X2 [Nicotiana tabacum];PREDICTED: receptor-like protein 12 isoform X1 [Nicotiana tabacum]	2.5249	3.75014	2.84442	0.123682	0.103192	0.090828	28.7044	4.8432	1.11261e-46	up	yes
107814975	XM_016640475.1	NA	PREDICTED: glycine-rich protein-like [Nicotiana tabacum]	524.458	758.914	1014.35	29.4694	50.8882	42.6429	18.6806	4.22347	2.1784e-46	up	yes
107812342	XM_016637399.1;XM_016637397.1;XM_016637398.1	GO:0004674(protein serine/threonine kinase activity);GO:0005886(plasma membrane);GO:0006468(protein phosphorylation);GO:0006952(defense response);GO:0009506(plasmodesma);GO:0009506(plasmodesma)	PREDICTED: G-type lectin S-receptor-like serine/threonine-protein kinase At4g03230 isoform X1 [Nicotiana tabacum];PREDICTED: G-type lectin S-receptor-like serine/threonine-protein kinase At4g03230 isoform X2 [Nicotiana tabacum]	6.87583	7.48649	6.92924	0.836906	0.53013	0.552694	11.0909	3.47131	2.96697e-45	up	yes
107769404	XM_016588611.1	GO:0010334(sesquiterpene synthase activity);GO:0016838(carbon-oxygen lyase activity, acting on phosphates);GO:0045339(farnesyl diphosphate catabolic process);GO:0051762(sesquiterpene biosynthetic process)	PREDICTED: vetispiradiene synthase 2-like [Nicotiana tabacum]	2.35217	3.57326	2.02347	0.027036	0.020762	0.036745	94.0219	6.55493	3.00419e-45	up	yes
107802346	XM_016625820.1	GO:0008150(biological_process);GO:0016757(transferase activity, transferring glycosyl groups)	PREDICTED: uncharacterized protein LOC104104888 [Nicotiana tomentosiformis]	3.2859	3.58468	3.03898	0.113164	0.078067	0.085889	35.7591	5.16024	3.75528e-45	up	yes
107785250	XM_016606501.1;XM_016606502.1	GO:0000014(single-stranded DNA endodeoxyribonuclease activity);GO:0003676(nucleic acid binding);GO:0004519(endonuclease activity);GO:0005576(extracellular region);GO:0006308(DNA catabolic process);GO:0043765(T/G mismatch-specific endonuclease activity);GO:0046872(metal ion binding);GO:0090305(nucleic acid phosphodiester bond hydrolysis);GO:0090305(nucleic acid phosphodiester bond hydrolysis)	PREDICTED: endonuclease 2-like isoform X1 [Nicotiana tabacum];PREDICTED: endonuclease 2-like isoform X2 [Nicotiana tabacum]	3.33107	4.49959	6.00953	0.0373172	0.0001	0.0001	368.903	8.5271	6.05522e-45	up	yes
107787030	XM_016608557.1;XM_016608549.1	GO:0003999(adenine phosphoribosyltransferase activity);GO:0005737(cytoplasm);GO:0005829(cytosol);GO:0006166(purine ribonucleoside salvage);GO:0006168(adenine salvage);GO:0009116(nucleoside metabolic process);GO:0016740(transferase activity);GO:0044209(AMP salvage);GO:0044209(AMP salvage)	PREDICTED: adenine phosphoribosyltransferase 3 [Nicotiana tomentosiformis];PREDICTED: adenine phosphoribosyltransferase 3-like isoform X1 [Nicotiana tabacum]	5.96713	3.98663	3.66992	37.0717	30.2895	33.8859	0.134559	-2.89369	8.62374e-45	down	yes
107796112	XM_016618840.1	GO:0004674(protein serine/threonine kinase activity);GO:0005886(plasma membrane);GO:0007166(cell surface receptor signaling pathway)	PREDICTED: rust resistance kinase Lr10-like [Nicotiana tabacum]	2.33277	3.00148	2.87055	0.118108	0.088724	0.150674	22.9501	4.52043	1.26638e-44	up	yes
107807916	XM_016632373.1;XM_016632372.1	GO:0003700(DNA binding transcription factor activity);GO:0005515(protein binding);GO:0005634(nucleus);GO:0006351(transcription, DNA-templated);GO:0006355(regulation of transcription, DNA-templated);GO:0009867(jasmonic acid mediated signaling pathway);GO:0042742(defense response to bacterium);GO:0043565(sequence-specific DNA binding);GO:0050832(defense response to fungus);GO:0050832(defense respon…	PREDICTED: probable WRKY transcription factor 51 isoform X2 [Nicotiana sylvestris];PREDICTED: probable WRKY transcription factor 51 isoform X1 [Nicotiana sylvestris]	9.74215	11.5177	9.14422	0.633711	0.844844	0.433485	15.9014	3.99108	1.56298e-44	up	yes
107827814	XM_016655013.1	NA	PREDICTED: glycine-rich protein 3 short isoform-like [Nicotiana tabacum]	20.8317	31.5806	44.085	0.818266	1.73607	1.00246	27.1304	4.76184	1.79363e-44	up	yes
107798049	XM_016620987.1	GO:0004197(cysteine-type endopeptidase activity);GO:0006624(vacuolar protein processing);GO:0051603(proteolysis involved in cellular protein catabolic process)	PREDICTED: vacuolar-processing enzyme-like [Nicotiana tabacum]	2.30621	2.23227	2.27734	0.0001	0.0001	0.0001	22719.4	14.4716	2.05236e-44	up	yes
107773677	XM_016593084.1	GO:0004674(protein serine/threonine kinase activity);GO:0005524(ATP binding);GO:0005886(plasma membrane);GO:0006468(protein phosphorylation);GO:0007169(transmembrane receptor protein tyrosine kinase signaling pathway);GO:0009507(chloroplast);GO:0016021(integral component of membrane);GO:0016301(kinase activity)	PREDICTED: probable LRR receptor-like serine/threonine-protein kinase At3g47570 [Nicotiana tomentosiformis]	30.341	41.6075	27.8169	0.737515	1.90288	0.702571	29.8434	4.89934	3.24947e-44	up	yes
107781812	XM_016602593.1	GO:0005576(extracellular region);GO:0006869(lipid transport);GO:0008289(lipid binding);GO:0009535(chloroplast thylakoid membrane)	PREDICTED: 14 kDa proline-rich protein DC2.15-like [Nicotiana tomentosiformis]	5.25116	5.05908	4.25178	79.208	40.9344	47.7148	0.0867524	-3.52695	7.08405e-44	down	yes
107775886	XM_016595685.1	GO:0000035(acyl binding);GO:0000036(acyl carrier activity);GO:0005829(cytosol);GO:0006633(fatty acid biosynthetic process);GO:0009245(lipid A biosynthetic process);GO:0009507(chloroplast);GO:0009651(response to salt stress);GO:0031177(phosphopantetheine binding)	PREDICTED: acyl carrier protein 1, chloroplastic-like [Nicotiana sylvestris]	10.4089	9.47432	7.38949	104.47	60.8116	86.1638	0.108464	-3.20472	7.26862e-44	down	yes
107807833	XM_016632271.1	GO:0003674(molecular_function);GO:0005576(extracellular region);GO:0008150(biological_process)	PREDICTED: pathogenesis-related protein 1B-like [Nicotiana tabacum]	21.9601	27.1098	61.5593	0.0001	0.190908	0.0001	578.883	9.17713	7.65941e-44	up	yes
107820008	XM_016646218.1	GO:0004674(protein serine/threonine kinase activity);GO:0005886(plasma membrane);GO:0006468(protein phosphorylation);GO:0006952(defense response);GO:0009506(plasmodesma)	PREDICTED: cysteine-rich receptor-like protein kinase 2 [Nicotiana tabacum]	2.77253	3.99845	3.80444	0.149279	0.194875	0.163222	20.8434	4.38152	7.6797e-44	up	yes
107829570	XM_016657017.1	GO:0007165(signal transduction)	PREDICTED: LRR receptor-like serine/threonine-protein kinase GSO1 [Nicotiana sylvestris]	6.17804	7.45042	6.46785	0.800071	0.854659	0.895781	7.87933	2.97807	9.34382e-44	up	yes
107829669	XM_016657128.1	GO:0004553(hydrolase activity, hydrolyzing O-glycosyl compounds);GO:0004564(beta-fructofuranosidase activity);GO:0004575(sucrose alpha-glucosidase activity);GO:0005515(protein binding);GO:0005576(extracellular region);GO:0005618(cell wall);GO:0005886(plasma membrane);GO:0005975(carbohydrate metabolic process);GO:0009611(response to wounding);GO:0048046(apoplast);GO:0050832(defense response to fun…	PREDICTED: beta-fructofuranosidase, insoluble isoenzyme CWINV1-like [Nicotiana tabacum]	11.61	15.9055	8.65172	0.966619	1.09855	1.22133	11.0048	3.46006	1.71253e-43	up	yes
107787118	XM_016608643.1;XM_016608642.1;XM_016608644.1	GO:0004190(aspartic-type endopeptidase activity);GO:0006508(proteolysis);GO:0030163(protein catabolic process);GO:0030163(protein catabolic process)	PREDICTED: aspartic proteinase-like [Nicotiana tabacum]	16.5728	15.2696	22.246	1.51963	1.1765	0.768208	15.6129	3.96467	1.71545e-43	up	yes
107786743	XM_016608259.1	GO:0005773(vacuole);GO:0005887(integral component of plasma membrane);GO:0009506(plasmodesma);GO:0009992(cellular water homeostasis);GO:0015250(water channel activity);GO:0015254(glycerol channel activity);GO:0034220(ion transmembrane transport)	aquaporin PIP2-7-like [Nicotiana tabacum]	16.8359	16.3806	13.1285	73.5473	83.9522	67.6001	0.205887	-2.28008	3.34088e-43	down	yes
107775196	XM_016594899.1	GO:0004601(peroxidase activity);GO:0005515(protein binding);GO:0005576(extracellular region);GO:0006979(response to oxidative stress);GO:0009651(response to salt stress);GO:0020037(heme binding);GO:0042744(hydrogen peroxide catabolic process);GO:0046872(metal ion binding);GO:0055114(oxidation-reduction process)	PREDICTED: peroxidase 51-like [Nicotiana sylvestris]	23.6554	40.4927	39.5348	0.618865	1.64402	0.564446	36.6716	5.19659	3.84581e-43	up	yes
107802970	XM_016626557.1	GO:0005634(nucleus);GO:0006633(fatty acid biosynthetic process);GO:0009409(response to cold);GO:0009416(response to light stimulus);GO:0009922(fatty acid elongase activity);GO:0016021(integral component of membrane);GO:0102336(3-oxo-arachidoyl-CoA synthase activity);GO:0102337(3-oxo-cerotoyl-CoA synthase activity);GO:0102338(3-oxo-lignoceronyl-CoA synthase activity);GO:0102756(very-long-chain 3-k…	3-ketoacyl-CoA synthase 20-like [Nicotiana tabacum]	6.00082	5.67674	5.3664	23.1975	24.7828	27.0958	0.227023	-2.13909	1.39677e-42	down	yes
107827249	XM_016654346.1	GO:0003700(DNA binding transcription factor activity);GO:0005515(protein binding);GO:0005634(nucleus);GO:0006351(transcription, DNA-templated);GO:0006355(regulation of transcription, DNA-templated);GO:0009867(jasmonic acid mediated signaling pathway);GO:0042742(defense response to bacterium);GO:0043565(sequence-specific DNA binding);GO:0050832(defense response to fungus)	PREDICTED: probable WRKY transcription factor 50 [Nicotiana sylvestris]	4.83312	10.2315	7.73944	0.0001	0.065971	0.0001	344.624	8.42888	1.90833e-42	up	yes
107810151	XM_016634891.1	NA	PREDICTED: latex serine proteinase inhibitor-like [Nicotiana sylvestris]	4.2215	6.41418	2.99714	0.0001	0.0001	0.0001	45442.7	15.4718	2.06844e-42	up	yes
107766226	XM_016584976.1;XM_016584974.1;XM_016584975.1	GO:0007165(signal transduction);GO:0007165(signal transduction)	PREDICTED: leucine-rich repeat receptor protein kinase MSP1-like isoform X3 [Nicotiana tabacum];PREDICTED: leucine-rich repeat receptor protein kinase MSL1-like isoform X1 [Nicotiana tabacum];PREDICTED: leucine-rich repeat receptor protein kinase MSP1-like isoform X2 [Nicotiana tabacum]	21.9243	25.0423	22.2351	1.53626	3.12549	2.36883	9.84294	3.29909	2.14337e-42	up	yes
107795478	XM_016618124.1	GO:0004197(cysteine-type endopeptidase activity);GO:0005615(extracellular space);GO:0005764(lysosome);GO:0051603(proteolysis involved in cellular protein catabolic process)	PREDICTED: cysteine proteinase RD19a-like [Nicotiana sylvestris]	17.3992	23.4822	28.1706	2.3285	2.28129	1.6744	10.9882	3.45788	2.78887e-42	up	yes
gene19278	gene19278	GO:0004674(protein serine/threonine kinase activity);GO:0005886(plasma membrane);GO:0006468(protein phosphorylation);GO:0006952(defense response);GO:0009506(plasmodesma)	PREDICTED: cysteine-rich receptor-like protein kinase 15 isoform X1 [Nicotiana tabacum]	2.05586	2.96539	2.59501	0.043367	0.056121	0.012236	68.1703	6.09107	3.45871e-42	up	yes
107781430	XM_016602129.1	GO:0004867(serine-type endopeptidase inhibitor activity);GO:0005575(cellular_component);GO:0050830(defense response to Gram-positive bacterium);GO:0050832(defense response to fungus)	PREDICTED: wound-induced proteinase inhibitor 2-like [Nicotiana tabacum]	8.17757	18.8437	21.7397	0.486805	0.582772	0.403107	33.1103	5.04921	6.02921e-42	up	yes
107816766	XM_016642506.1	GO:0004197(cysteine-type endopeptidase activity);GO:0005615(extracellular space);GO:0005764(lysosome);GO:0051603(proteolysis involved in cellular protein catabolic process)	PREDICTED: vignain-like, partial [Nicotiana sylvestris]	7.73272	12.4201	15.198	0.057933	0.218095	0.0001	128.023	7.00026	6.14452e-42	up	yes
107831601	XM_016659386.1	GO:0005515(protein binding);GO:0005773(vacuole);GO:0005774(vacuolar membrane);GO:0006793(phosphorus metabolic process);GO:0006812(cation transport);GO:0006814(sodium ion transport);GO:0006874(cellular calcium ion homeostasis);GO:0006882(cellular zinc ion homeostasis);GO:0009624(response to nematode);GO:0009705(plant-type vacuole membrane);GO:0010351(lithium ion transport);GO:0015368(calcium:catio…	PREDICTED: vacuolar cation/proton exchanger 3 [Nicotiana sylvestris]	199.17	287.448	252.296	23.0023	34.7795	21.686	9.29829	3.21697	6.77478e-42	up	yes
107815528	XM_016641131.1	GO:0006952(defense response);GO:0007165(signal transduction);GO:0016020(membrane);GO:0016021(integral component of membrane)	PREDICTED: receptor-like protein 12 [Nicotiana tabacum]	3.38983	5.5768	4.03351	0.0001	0.09131	0.03267	104.772	6.71111	7.92874e-42	up	yes
107808222	XM_016632756.1	GO:0005774(vacuolar membrane);GO:0005886(plasma membrane);GO:0009832(plant-type cell wall biogenesis);GO:0009834(plant-type secondary cell wall biogenesis);GO:0010215(cellulose microfibril organization);GO:0016049(cell growth);GO:0031225(anchored component of membrane)	PREDICTED: COBRA-like protein 4 [Nicotiana tabacum]	5.96691	9.66011	9.93409	0.471897	0.602911	0.540196	15.8273	3.98434	9.36895e-42	up	yes
107759937	XM_016577955.1	NA	PREDICTED: putative RING-H2 finger protein ATL21A [Nicotiana tomentosiformis]	6.39506	6.49751	6.68544	0.253746	0.462388	0.415212	17.3051	4.11312	9.7732e-42	up	yes
107799003	XM_016622055.1;XM_016622056.1;XM_016622054.1	GO:0005515(protein binding);GO:0005524(ATP binding);GO:0005634(nucleus);GO:0005737(cytoplasm);GO:0005829(cytosol);GO:0009408(response to heat);GO:0009570(chloroplast stroma);GO:0009644(response to high light intensity);GO:0009941(chloroplast envelope);GO:0016887(ATPase activity);GO:0019538(protein metabolic process);GO:0042542(response to hydrogen peroxide);GO:0043335(protein unfolding);GO:004572…	PREDICTED: chaperone protein ClpB1-like isoform X1 [Nicotiana tabacum]	1.0672	1.25185	1.15408	5.89544	5.97255	5.42077	0.200889	-2.31553	1.30457e-41	down	yes
107784037	XM_016605093.1	GO:0005886(plasma membrane);GO:0031225(anchored component of membrane);GO:0046658(anchored component of plasma membrane)	PREDICTED: fasciclin-like arabinogalactan protein 9 [Nicotiana tabacum]	3.16509	2.86645	1.35226	22.8829	28.7209	21.8621	0.100506	-3.31464	1.79662e-41	down	yes
107795922	XM_016618628.1	GO:0005985(sucrose metabolic process);GO:0016746(transferase activity, transferring acyl groups)	PREDICTED: acylsugar acyltransferase 3-like [Nicotiana tabacum]	1.85739	5.21988	3.48036	0.0001	0.0001	0.0001	35192.1	15.103	1.97646e-41	up	yes
107789143	XM_016610920.1	GO:0000079(regulation of cyclin-dependent protein serine/threonine kinase activity);GO:0004693(cyclin-dependent protein serine/threonine kinase activity);GO:0005515(protein binding);GO:0007049(cell cycle);GO:0019901(protein kinase binding);GO:0051301(cell division);GO:0051726(regulation of cell cycle)	PREDICTED: cyclin-U4-1 [Nicotiana sylvestris]	1.89313	1.86502	1.46918	10.6643	12.8678	12.4738	0.14518	-2.78409	2.27277e-41	down	yes
107808978	XM_016633546.1	GO:0004674(protein serine/threonine kinase activity);GO:0005515(protein binding);GO:0005524(ATP binding);GO:0005634(nucleus);GO:0005886(plasma membrane);GO:0006468(protein phosphorylation);GO:0009506(plasmodesma);GO:0009755(hormone-mediated signaling pathway);GO:0010183(pollen tube guidance);GO:0016020(membrane);GO:0016021(integral component of membrane);GO:0016301(kinase activity);GO:0090406(pol…	PREDICTED: LOW QUALITY PROTEIN: probable leucine-rich repeat receptor-like protein kinase At1g35710 [Nicotiana tabacum]	4.13406	5.02198	4.46121	0.382622	0.647859	0.539641	8.67273	3.11649	3.40287e-41	up	yes
107797824	XM_016620748.1	GO:0005739(mitochondrion);GO:0005740(mitochondrial envelope);GO:0005743(mitochondrial inner membrane);GO:0009916(alternative oxidase activity);GO:0010230(alternative respiration);GO:0016021(integral component of membrane);GO:0046872(metal ion binding);GO:0055114(oxidation-reduction process);GO:0070469(respiratory chain);GO:0102721(ubiquinol:oxygen oxidoreductase activity)	PREDICTED: ubiquinol oxidase, mitochondrial-like [Nicotiana tabacum]	3.90416	5.00799	7.1927	0.073652	0.141421	0.025536	66.9337	6.06466	4.23706e-41	up	yes
gene70444	gene70444	GO:0005737(cytoplasm);GO:0009735(response to cytokinin);GO:0016740(transferase activity)	PREDICTED: acylsugar acyltransferase 3-like [Nicotiana tomentosiformis]	4.19187	9.02188	12.0691	0.0001	0.0001	0.0001	84276.2	16.3628	5.54078e-41	up	yes
107764924	XM_016583505.1	NA	PREDICTED: glycine-rich protein-like [Nicotiana tabacum]	31.1905	33.575	32.0261	1.03504	2.86073	2.24376	15.7653	3.97868	8.99344e-41	up	yes
107778215	XM_016598426.1	GO:0005985(sucrose metabolic process);GO:0016746(transferase activity, transferring acyl groups)	PREDICTED: deacetylvindoline O-acetyltransferase-like [Nicotiana sylvestris]	1.80697	2.73446	2.78895	0.0001	0.0001	0.0001	24434.6	14.5766	9.27085e-41	up	yes
gene38493	gene38493	GO:0006952(defense response);GO:0007165(signal transduction);GO:0016021(integral component of membrane);GO:0016301(kinase activity)	PREDICTED: receptor-like protein 12 [Nicotiana tabacum]	28.5197	30.6558	26.945	1.99211	3.95114	1.84501	11.0577	3.46698	1.22409e-40	up	yes
107792454	XM_016614664.1	GO:0004867(serine-type endopeptidase inhibitor activity);GO:0005575(cellular_component);GO:0050830(defense response to Gram-positive bacterium);GO:0050832(defense response to fungus)	wound-induced proteinase inhibitor 2-like precursor [Nicotiana tabacum]	35.3912	79.5362	58.8655	0.665872	2.15692	0.945146	46.1242	5.52745	1.37599e-40	up	yes
107808770	XM_016633336.1	GO:0003674(molecular_function);GO:0005576(extracellular region);GO:0008150(biological_process)	PREDICTED: pathogenesis-related protein 1C-like [Nicotiana tabacum]	877.478	1236.03	3157.46	0.061796	1.11094	0.845659	2611.47	11.3506	1.53606e-40	up	yes
107812816	XM_016637987.1;XM_016637988.1	GO:0004674(protein serine/threonine kinase activity);GO:0005886(plasma membrane);GO:0006468(protein phosphorylation);GO:0006952(defense response);GO:0009506(plasmodesma);GO:0009506(plasmodesma)	PREDICTED: G-type lectin S-receptor-like serine/threonine-protein kinase At4g27290 isoform X1 [Nicotiana tabacum];PREDICTED: G-type lectin S-receptor-like serine/threonine-protein kinase At4g27290 isoform X2 [Nicotiana tabacum]	0.92651	1.12271	1.16401	0.0001	0.0001	0.0001	10710.8	13.3868	3.02498e-40	up	yes
107811391	XM_016636310.1	GO:0000304(response to singlet oxygen);GO:0001666(response to hypoxia);GO:0004806(triglyceride lipase activity);GO:0005515(protein binding);GO:0005634(nucleus);GO:0005737(cytoplasm);GO:0005783(endoplasmic reticulum);GO:0006629(lipid metabolic process);GO:0006952(defense response);GO:0009507(chloroplast);GO:0009626(plant-type hypersensitive response);GO:0009627(systemic acquired resistance);GO:000…	PREDICTED: protein EDS1L-like [Nicotiana tabacum]	11.917	16.3549	17.1075	2.10602	2.27552	1.97745	7.13625	2.83517	3.66088e-40	up	yes
107777613	XM_016597666.1	GO:0005886(plasma membrane)	PREDICTED: rust resistance kinase Lr10-like isoform X1 [Nicotiana tomentosiformis]	2.04797	2.53733	2.56277	0.0001	0.044907	0.0001	158.469	7.30806	4.07899e-40	up	yes
107798382	XM_016621356.1	GO:0005737(cytoplasm);GO:0030001(metal ion transport);GO:0046914(transition metal ion binding);GO:0046916(cellular transition metal ion homeostasis)	PREDICTED: uncharacterized protein LOC104116027 [Nicotiana tomentosiformis]	24.5854	31.5139	25.7319	1.07706	2.60666	2.24613	13.7999	3.78658	4.67206e-40	up	yes
107765833	XM_016584531.1	GO:0006664(glycolipid metabolic process);GO:0012505(endomembrane system);GO:0046527(glucosyltransferase activity)	PREDICTED: O-glucosyltransferase rumi-like [Nicotiana tabacum]	2.92575	3.8253	2.91163	0.144938	0.125334	0.154672	22.7387	4.50708	1.05076e-39	up	yes
107806312	XM_016630449.1	GO:0005576(extracellular region);GO:0005618(cell wall);GO:0006949(syncytium formation);GO:0009664(plant-type cell wall organization);GO:0009826(unidimensional cell growth);GO:0009828(plant-type cell wall loosening);GO:0009831(plant-type cell wall modification involved in multidimensional cell growth);GO:0016020(membrane)	PREDICTED: expansin-A1-like [Nicotiana tomentosiformis]	28.369	27.1314	17.5674	177.631	139.639	156.122	0.154349	-2.69573	1.1055e-39	down	yes
107826752	XM_016653782.1	GO:0000139(Golgi membrane);GO:0005509(calcium ion binding);GO:0005794(Golgi apparatus);GO:0005887(integral component of plasma membrane);GO:0006623(protein targeting to vacuole);GO:0015031(protein transport);GO:0016021(integral component of membrane);GO:0017119(Golgi transport complex);GO:0030665(clathrin-coated vesicle membrane);GO:0031902(late endosome membrane)	PREDICTED: vacuolar-sorting receptor 6-like [Nicotiana tabacum]	3.80087	4.88879	5.51898	0.185845	0.288735	0.095915	24.9058	4.63841	1.39567e-39	up	yes
107799863	XM_016623002.1	GO:0002229(defense response to oomycetes);GO:0009409(response to cold);GO:0009611(response to wounding);GO:0009617(response to bacterium);GO:0009651(response to salt stress);GO:0009723(response to ethylene);GO:0009737(response to abscisic acid);GO:0009751(response to salicylic acid);GO:0009753(response to jasmonic acid);GO:0042742(defense response to bacterium)	PREDICTED: CASP-like protein PIMP1 [Nicotiana sylvestris]	4.51238	5.79451	7.93	0.0001	0.0001	0.0001	60789.6	15.8915	1.41267e-39	up	yes
107830902	XM_016658581.1	GO:0005249(voltage-gated potassium channel activity);GO:0005887(integral component of plasma membrane);GO:0042391(regulation of membrane potential)	PREDICTED: cyclic nucleotide-gated ion channel 4-like [Nicotiana tabacum]	9.00575	12.9519	11.183	1.35774	1.58113	1.0707	8.26539	3.04708	2.36973e-39	up	yes
107823192	XM_016649788.1	GO:0016020(membrane);GO:0016709(oxidoreductase activity, acting on paired donors, with incorporation or reduction of molecular oxygen, NAD(P)H as one donor, and incorporation of one atom of oxygen);GO:0044550(secondary metabolite biosynthetic process)	PREDICTED: cytochrome P450 71A1-like [Nicotiana tomentosiformis]	7.35735	10.0371	8.99984	0.521675	1.03456	0.772214	11.3355	3.50278	2.73319e-39	up	yes
107798427	XM_016621451.1	GO:0005515(protein binding);GO:0005773(vacuole);GO:0005774(vacuolar membrane);GO:0006793(phosphorus metabolic process);GO:0006812(cation transport);GO:0006814(sodium ion transport);GO:0006874(cellular calcium ion homeostasis);GO:0006882(cellular zinc ion homeostasis);GO:0009624(response to nematode);GO:0009705(plant-type vacuole membrane);GO:0010351(lithium ion transport);GO:0015368(calcium:catio…	PREDICTED: vacuolar cation/proton exchanger 3-like [Nicotiana tabacum]	217.562	309.356	288.219	30.6646	41.0596	26.0191	8.33958	3.05997	2.77544e-39	up	yes
107791002	XM_016612980.1	GO:0003700(DNA binding transcription factor activity);GO:0005634(nucleus);GO:0007275(multicellular organism development);GO:0009965(leaf morphogenesis);GO:0010200(response to chitin);GO:0045792(negative regulation of cell size);GO:0048281(inflorescence morphogenesis)	PREDICTED: protein FEZ-like [Nicotiana sylvestris]	10.8724	14.3793	9.39155	0.254706	0.805944	0.503907	22.1425	4.46875	3.01698e-39	up	yes
107790470	XM_016612394.1	GO:0005634(nucleus);GO:0010088(phloem development);GO:0042803(protein homodimerization activity);GO:0043621(protein self-association)	PREDICTED: uncharacterized protein LOC104220433 [Nicotiana sylvestris]	1.52852	4.79047	5.42338	0.019985	0.0001	0.0001	581.737	9.18422	4.67898e-39	up	yes
107821493	XM_016647927.1	GO:0004791(thioredoxin-disulfide reductase activity);GO:0005829(cytosol);GO:0009860(pollen tube growth);GO:0010183(pollen tube guidance);GO:0045454(cell redox homeostasis);GO:0046686(response to cadmium ion);GO:0047134(protein-disulfide reductase activity);GO:0055114(oxidation-reduction process);GO:0080092(regulation of pollen tube growth)	PREDICTED: probable nucleoredoxin 1 [Nicotiana sylvestris]	36.4949	52.0411	52.7826	3.1799	6.13417	4.26553	10.4067	3.37944	4.86294e-39	up	yes
107773839	XR_001645373.1;XM_016593261.1;XM_016593262.1	GO:0005886(plasma membrane);GO:0006952(defense response);GO:0007165(signal transduction);GO:0016021(integral component of membrane);GO:0016301(kinase activity);GO:0002239(response to oomycetes);GO:0005618(cell wall);GO:0050832(defense response to fungus);GO:0050832(defense response to fungus)	PREDICTED: receptor-like protein 12 isoform X1 [Nicotiana tabacum];PREDICTED: receptor-like protein 12 isoform X2 [Nicotiana tabacum]	14.808	15.8453	15.7943	1.47946	1.41207	0.66711	13.052	3.7062	8.22389e-39	up	yes
107830666	XM_016658319.1	GO:0005886(plasma membrane);GO:0031225(anchored component of membrane);GO:0046658(anchored component of plasma membrane)	PREDICTED: fasciclin-like arabinogalactan protein 9 [Nicotiana sylvestris]	2.28938	2.15386	0.975914	29.4293	25.5732	17.0379	0.0752238	-3.73267	1.11011e-38	down	yes
107800746	XM_016623972.1	GO:0005634(nucleus);GO:0005829(cytosol);GO:0008150(biological_process)	PREDICTED: uncharacterized protein LOC104230432 [Nicotiana sylvestris]	24.2597	35.1967	33.6282	3.95428	3.91048	4.79783	7.35115	2.87797	1.51991e-38	up	yes
107803191	XM_016626825.1	GO:0016020(membrane);GO:0016709(oxidoreductase activity, acting on paired donors, with incorporation or reduction of molecular oxygen, NAD(P)H as one donor, and incorporation of one atom of oxygen);GO:0044550(secondary metabolite biosynthetic process)	PREDICTED: cytochrome P450 76A1 [Nicotiana tabacum]	4.50137	5.68379	7.22395	0.176771	0.208139	0.368929	23.0939	4.52944	2.33563e-38	up	yes
107823930	XM_016650643.1	GO:0004674(protein serine/threonine kinase activity);GO:0005515(protein binding);GO:0005524(ATP binding);GO:0005634(nucleus);GO:0005886(plasma membrane);GO:0006468(protein phosphorylation);GO:0009506(plasmodesma);GO:0009755(hormone-mediated signaling pathway);GO:0010183(pollen tube guidance);GO:0016020(membrane);GO:0016021(integral component of membrane);GO:0016301(kinase activity);GO:0090406(pol…	PREDICTED: LOW QUALITY PROTEIN: probable leucine-rich repeat receptor-like protein kinase At1g35710 [Nicotiana tabacum]	4.59931	6.35535	4.30711	0.312882	0.589391	0.26669	13.0558	3.70662	2.35179e-38	up	yes
107758920	XM_016576768.1	GO:0003682(chromatin binding);GO:0003700(DNA binding transcription factor activity);GO:0003713(transcription coactivator activity);GO:0004402(histone acetyltransferase activity);GO:0005634(nucleus);GO:0006338(chromatin remodeling);GO:0006357(regulation of transcription by RNA polymerase II);GO:0035066(positive regulation of histone acetylation)	PREDICTED: transcription factor MYB1R1-like isoform X2 [Nicotiana tomentosiformis]	18.3197	19.7816	16.9603	1.92299	3.18287	2.28671	7.44823	2.8969	2.54193e-38	up	yes
107807832	XM_016632270.1	GO:0003674(molecular_function);GO:0005576(extracellular region);GO:0009611(response to wounding);GO:0009617(response to bacterium);GO:0009723(response to ethylene);GO:0009751(response to salicylic acid);GO:0009753(response to jasmonic acid);GO:0009814(defense response, incompatible interaction);GO:0080027(response to herbivore)	PREDICTED: pathogenesis-related protein 1B [Nicotiana tabacum]	1070.44	1521.82	2889.12	0.122973	1.59643	1.82023	1548.57	10.5967	2.57033e-38	up	yes
107815210	XM_016640738.1	GO:0051213(dioxygenase activity)	PREDICTED: protein DOWNY MILDEW RESISTANCE 6 [Nicotiana tomentosiformis]	13.222	19.8237	15.8757	2.40649	2.49492	2.17749	6.91087	2.78887	2.75629e-38	up	yes
107799261	XM_016622352.1	GO:0005618(cell wall);GO:0033609(oxalate metabolic process);GO:0046564(oxalate decarboxylase activity)	PREDICTED: auxin-binding protein ABP19a-like [Nicotiana sylvestris]	27.2165	31.2948	21.3087	291.928	177.594	178.872	0.123104	-3.02205	4.02859e-38	down	yes
gene24590	gene24590	GO:0004601(peroxidase activity);GO:0005515(protein binding);GO:0005576(extracellular region);GO:0006979(response to oxidative stress);GO:0009651(response to salt stress);GO:0020037(heme binding);GO:0042744(hydrogen peroxide catabolic process);GO:0046872(metal ion binding);GO:0055114(oxidation-reduction process)	PREDICTED: peroxidase 51-like [Nicotiana tomentosiformis]	13.5064	18.994	18.5436	0.235309	0.969044	0.389045	32.0346	5.00156	5.33858e-38	up	yes
107809791	XM_016634484.1	GO:0005515(protein binding);GO:0005634(nucleus);GO:0005737(cytoplasm);GO:0009056(catabolic process);GO:0009739(response to gibberellin);GO:0009939(positive regulation of gibberellic acid mediated signaling pathway);GO:0010325(raffinose family oligosaccharide biosynthetic process);GO:0010331(gibberellin binding);GO:0010476(gibberellin mediated signaling pathway);GO:0016787(hydrolase activity);GO:0…	PREDICTED: gibberellin receptor GID1B-like [Nicotiana sylvestris]	5.12914	8.2429	6.40559	0.147281	0.466775	0.261748	22.5823	4.49712	9.67958e-38	up	yes
107783307	XM_016604280.1	GO:0003674(molecular_function);GO:0008150(biological_process)	PREDICTED: uncharacterized protein LOC107783307 [Nicotiana tabacum]	82.6823	126.651	136.963	0.0001	0.594751	0.19249	439.831	8.7808	1.25459e-37	up	yes
107806421	XM_016630576.1;XM_016630577.1;XM_016630578.1	GO:0005887(integral component of plasma membrane);GO:0008509(anion transmembrane transporter activity);GO:0051453(regulation of intracellular pH);GO:0098656(anion transmembrane transport);GO:0098656(anion transmembrane transport)	PREDICTED: boron transporter 4-like [Nicotiana tabacum]	1.04567	0.977593	1.19433	7.69716	6.86098	5.30024	0.162027	-2.62569	1.66143e-37	down	yes
107796634	XM_016619426.1	GO:0005886(plasma membrane);GO:0009705(plant-type vacuole membrane);GO:0015112(nitrate transmembrane transporter activity);GO:0015706(nitrate transport);GO:0016021(integral component of membrane);GO:0042128(nitrate assimilation);GO:0055085(transmembrane transport);GO:0071249(cellular response to nitrate)	PREDICTED: high affinity nitrate transporter 2.5-like [Nicotiana tabacum]	18.6138	21.3643	19.4808	1.15323	2.12822	2.55838	10.1816	3.34789	2.26666e-37	up	yes
107787895	XM_016609508.1	NA	PREDICTED: pEARLI1-like lipid transfer protein 1 [Nicotiana sylvestris]	17.5701	30.8491	31.5782	0.450798	1.22699	1.33786	26.5274	4.72941	2.5996e-37	up	yes
107814286	XM_016639669.1	GO:0005515(protein binding)	PREDICTED: thaumatin-like protein [Nicotiana sylvestris]	10.1384	13.0675	11.8191	0.546022	0.615733	1.04598	15.8647	3.98775	3.5652e-37	up	yes
107830673	XM_016658299.1;XM_016658300.1;XM_016658301.1	GO:0004190(aspartic-type endopeptidase activity);GO:0006508(proteolysis);GO:0030163(protein catabolic process);GO:0030163(protein catabolic process)	PREDICTED: aspartic proteinase [Nicotiana sylvestris]	11.7746	13.538	21.6448	0.506563	1.15759	0.51829	21.516	4.42734	4.26777e-37	up	yes
107794387	XM_016616869.1	GO:0005506(iron ion binding);GO:0009507(chloroplast);GO:0009611(response to wounding);GO:0009694(jasmonic acid metabolic process);GO:0016021(integral component of membrane);GO:0016705(oxidoreductase activity, acting on paired donors, with incorporation or reduction of molecular oxygen);GO:0019825(oxygen binding);GO:0020037(heme binding);GO:0052694(jasmonoyl-isoleucine-12-hydroxylase activity);GO:…	PREDICTED: cytochrome P450 94A2-like [Nicotiana sylvestris]	33.0306	48.1486	32.9981	1.20497	3.47584	1.7623	17.7209	4.14738	4.77755e-37	up	yes
107806636	XM_016630830.1	GO:0004650(polygalacturonase activity);GO:0005576(extracellular region);GO:0005975(carbohydrate metabolic process)	PREDICTED: polygalacturonase At1g48100-like [Nicotiana attenuata]	0.293539	0.230252	0.148936	7.42016	3.26475	5.83293	0.0407273	-4.61786	5.60679e-37	down	yes
107778022	XM_016598205.1	NA	PREDICTED: glycine-rich protein-like [Nicotiana tabacum]	23.0237	20.8554	16.1137	2.03156	1.33791	1.28285	12.8952	3.68877	6.1714e-37	up	yes
107809942	XM_016634650.1	GO:0005887(integral component of plasma membrane)	inorganic phosphate transporter [Nicotiana tabacum]	27.0012	39.7937	39.081	2.12221	4.51974	2.70568	11.3265	3.50163	7.97948e-37	up	yes
107782304	XM_016603171.1	GO:0004674(protein serine/threonine kinase activity);GO:0005886(plasma membrane);GO:0007166(cell surface receptor signaling pathway)	PREDICTED: rust resistance kinase Lr10-like [Nicotiana tabacum]	3.30747	4.92843	3.72443	0.0001	0.113425	0.047919	74.0834	6.21108	8.45543e-37	up	yes
107820590	XM_016646904.1	GO:0016165(linoleate 13S-lipoxygenase activity)	PREDICTED: linoleate 13S-lipoxygenase 2-1, chloroplastic-like, partial [Nicotiana tabacum]	8.62132	17.6038	6.45518	0.085939	0.225493	0.277619	55.4796	5.79389	9.77278e-37	up	yes
107793895	XM_016616341.1	GO:0004601(peroxidase activity);GO:0009505(plant-type cell wall);GO:0009664(plant-type cell wall organization)	PREDICTED: suberization-associated anionic peroxidase-like [Nicotiana tabacum]	5.68887	9.14531	10.8551	0.055831	0.190321	0.23624	53.254	5.73482	1.27634e-36	up	yes
107813858	XM_016639167.1	GO:0001561(fatty acid alpha-oxidation);GO:0004601(peroxidase activity);GO:0005576(extracellular region);GO:0006629(lipid metabolic process);GO:0006979(response to oxidative stress);GO:0008219(cell death);GO:0009626(plant-type hypersensitive response);GO:0009627(systemic acquired resistance);GO:0009737(response to abscisic acid);GO:0009751(response to salicylic acid);GO:0012511(monolayer-surrounde…	PREDICTED: alpha-dioxygenase 1 [Nicotiana sylvestris]	30.5494	31.9787	34.908	3.20963	2.11021	1.31556	14.6843	3.8762	1.76902e-36	up	yes
107772987	XM_016592442.1;XR_001645204.1	GO:0004674(protein serine/threonine kinase activity);GO:0005515(protein binding);GO:0005524(ATP binding);GO:0005634(nucleus);GO:0005886(plasma membrane);GO:0006468(protein phosphorylation);GO:0009506(plasmodesma);GO:0009755(hormone-mediated signaling pathway);GO:0010183(pollen tube guidance);GO:0016020(membrane);GO:0016021(integral component of membrane);GO:0016301(kinase activity);GO:0090406(pol…	PREDICTED: MDIS1-interacting receptor like kinase 2-like [Nicotiana tomentosiformis]	29.2181	34.8951	27.0377	0.701998	2.33886	1.04452	22.3115	4.47971	2.03741e-36	up	yes
107792790	XM_016615029.1	GO:0006952(defense response);GO:0007165(signal transduction);GO:0016020(membrane);GO:0016021(integral component of membrane)	PREDICTED: receptor-like protein 12 [Nicotiana sylvestris]	0.721508	1.20455	1.16566	0.0001	0.0001	0.0001	10305.7	13.3312	2.32863e-36	up	yes
107758974	XM_016576824.1	NA	PREDICTED: LRR receptor-like serine/threonine-protein kinase GSO1 [Nicotiana tabacum]	8.57287	11.3966	7.61583	0.990934	1.5399	1.20396	7.38602	2.8848	2.42056e-36	up	yes
107801704	XM_016625073.1	GO:0005576(extracellular region);GO:0006869(lipid transport);GO:0008289(lipid binding)	PREDICTED: non-specific lipid-transfer protein 2-like [Nicotiana tabacum]	600.056	797.159	1045.47	86.7795	72.6375	90.2478	9.78387	3.29041	2.43099e-36	up	yes
107774935	XM_016594599.1	GO:0000151(ubiquitin ligase complex);GO:0000209(protein polyubiquitination);GO:0005737(cytoplasm);GO:0031624(ubiquitin conjugating enzyme binding);GO:0032436(positive regulation of proteasomal ubiquitin-dependent protein catabolic process);GO:0061630(ubiquitin protein ligase activity)	PREDICTED: uncharacterized protein DDB_G0292642-like [Nicotiana tabacum]	4.65977	7.03557	5.1988	0.090854	0.205846	0.039152	50.3023	5.65255	3.28763e-36	up	yes
107792398	XM_016614608.1	GO:0000151(ubiquitin ligase complex);GO:0000209(protein polyubiquitination);GO:0005737(cytoplasm);GO:0031624(ubiquitin conjugating enzyme binding);GO:0032436(positive regulation of proteasomal ubiquitin-dependent protein catabolic process);GO:0061630(ubiquitin protein ligase activity)	PREDICTED: probable E3 ubiquitin-protein ligase RNF217 [Nicotiana tomentosiformis]	24.4457	39.6504	37.649	0.595464	2.16035	0.91991	27.6803	4.79079	3.375e-36	up	yes
107792369	XM_016614578.1	GO:0004190(aspartic-type endopeptidase activity);GO:0006508(proteolysis);GO:0030163(protein catabolic process)	PREDICTED: aspartyl protease AED3-like [Nicotiana tabacum]	2.36254	2.13531	1.25894	16.5114	12.2757	13.7077	0.135471	-2.88395	4.04338e-36	down	yes
107802280	XM_016625743.1	GO:0005515(protein binding);GO:0005524(ATP binding);GO:0005618(cell wall);GO:0005634(nucleus);GO:0005794(Golgi apparatus);GO:0005829(cytosol);GO:0005886(plasma membrane);GO:0006351(transcription, DNA-templated);GO:0006355(regulation of transcription, DNA-templated);GO:0006457(protein folding);GO:0009408(response to heat);GO:0009615(response to virus);GO:0009617(response to bacterium);GO:0034620(c…	PREDICTED: heat shock cognate 70 kDa protein [Nicotiana tomentosiformis]	5.05102	7.08498	7.13665	28.3849	31.6239	32.4957	0.208343	-2.26297	4.95063e-36	down	yes
107777612	XM_016597665.1	GO:0005886(plasma membrane)	PREDICTED: rust resistance kinase Lr10-like [Nicotiana tabacum]	1.33995	3.16022	2.78477	0.022735	0.0001	0.0001	317.634	8.31122	5.26905e-36	up	yes
107772411	XM_016591917.1	GO:0004420(hydroxymethylglutaryl-CoA reductase (NADPH) activity);GO:0005778(peroxisomal membrane);GO:0005789(endoplasmic reticulum membrane);GO:0008299(isoprenoid biosynthetic process);GO:0016126(sterol biosynthetic process)	PREDICTED: 3-hydroxy-3-methylglutaryl-coenzyme A reductase [Nicotiana tabacum]	18.9811	30.6333	28.5587	3.10168	3.71412	3.19162	7.81152	2.9656	7.01814e-36	up	yes
107816843	XM_016642589.1	GO:0010162(seed dormancy process);GO:0043161(proteasome-mediated ubiquitin-dependent protein catabolic process);GO:0061630(ubiquitin protein ligase activity)	PREDICTED: RING-H2 finger protein ATL40-like [Nicotiana tabacum]	1.84593	3.12423	2.26906	0.0001	0.0001	0.0001	24130.7	14.5586	7.83703e-36	up	yes
107783006	XM_016603962.1	GO:0008150(biological_process);GO:0016021(integral component of membrane)	PREDICTED: uncharacterized protein LOC107783006 [Nicotiana tabacum]	0.892035	0.839078	1.13076	0.0001	0.0001	0.0001	9539.57	13.2197	1.11832e-35	up	yes
107779301	XM_016599701.1	NA		15.6553	19.222	17.2656	112.874	113.76	69.8589	0.175866	-2.50745	1.20317e-35	down	yes
107780361	XM_016600883.1	GO:0005634(nucleus);GO:0005737(cytoplasm)	PREDICTED: U-box domain-containing protein 43-like [Nicotiana tabacum]	2.47084	2.61699	2.21108	0.154416	0.141223	0.054841	20.8255	4.38028	1.25793e-35	up	yes
107794019	XM_016616468.1	GO:0004601(peroxidase activity);GO:0009505(plant-type cell wall);GO:0009664(plant-type cell wall organization)	PREDICTED: peroxidase 25 [Nicotiana tomentosiformis]	5.86914	9.32907	6.72024	0.247928	0.415272	0.467453	19.3857	4.27692	1.42305e-35	up	yes
107808885	XM_016633451.1;XM_016633450.1;XM_016633449.1	GO:0005886(plasma membrane);GO:0005886(plasma membrane)	PREDICTED: rust resistance kinase Lr10-like isoform X1 [Nicotiana tabacum]	4.25707	5.9963	4.37243	0.28496	0.573514	0.293227	12.6993	3.66668	1.46649e-35	up	yes
107761007	XM_016579161.1	GO:0030599(pectinesterase activity);GO:0046910(pectinesterase inhibitor activity);GO:0071944(cell periphery)	PREDICTED: probable pectinesterase/pectinesterase inhibitor 41 [Nicotiana tabacum]	1.27326	1.89411	1.15381	0.0001	0.0001	0.0001	14403.9	13.8142	1.79295e-35	up	yes
gene45153	gene45153	GO:0000035(acyl binding);GO:0000036(acyl carrier activity);GO:0005829(cytosol);GO:0006633(fatty acid biosynthetic process);GO:0009245(lipid A biosynthetic process);GO:0009507(chloroplast);GO:0031177(phosphopantetheine binding)	PREDICTED: acyl carrier protein 1, chloroplastic-like [Nicotiana tomentosiformis]	4.41031	4.27155	2.16605	42.3197	26.124	35.28	0.104585	-3.25726	1.96844e-35	down	yes
107774039	XR_001645416.1;XR_001645417.1	NA	PREDICTED: probable lipid-A-disaccharide synthase, mitochondrial isoform X1 [Nicotiana tomentosiformis];hypothetical protein A4A49_00850 [Nicotiana attenuata]	4.53161	4.70937	2.90517	0.0001	0.0332	0.085707	102.062	6.67331	2.34234e-35	up	yes
107828722	XM_016656084.1	GO:0005249(voltage-gated potassium channel activity);GO:0005887(integral component of plasma membrane);GO:0042391(regulation of membrane potential)	PREDICTED: cyclic nucleotide-gated ion channel 1-like [Nicotiana sylvestris]	26.3277	37.8822	32.4433	0.536593	1.97619	0.752627	29.5991	4.88748	2.35706e-35	up	yes
107790176	XM_016612077.1	GO:0004190(aspartic-type endopeptidase activity);GO:0006508(proteolysis);GO:0030163(protein catabolic process)	PREDICTED: aspartyl protease AED1-like [Nicotiana tabacum]	7.45195	10.7649	10.7712	0.099	0.229321	0.0001	88.265	6.46377	2.52914e-35	up	yes
107789568	XM_016611406.1	GO:0003700(DNA binding transcription factor activity);GO:0005515(protein binding);GO:0005634(nucleus);GO:0006351(transcription, DNA-templated);GO:0006355(regulation of transcription, DNA-templated);GO:0009751(response to salicylic acid);GO:0009753(response to jasmonic acid);GO:0009862(systemic acquired resistance, salicylic acid mediated signaling pathway);GO:0009864(induced systemic resistance, …	PREDICTED: probable WRKY transcription factor 70 [Nicotiana tabacum]	17.2381	25.2932	14.9024	1.16719	1.94125	0.782339	14.7615	3.88377	3.03061e-35	up	yes
107762610	XM_016580977.1	GO:0003700(DNA binding transcription factor activity);GO:0005515(protein binding);GO:0005634(nucleus);GO:0006351(transcription, DNA-templated);GO:0006355(regulation of transcription, DNA-templated);GO:0009751(response to salicylic acid);GO:0009753(response to jasmonic acid);GO:0009862(systemic acquired resistance, salicylic acid mediated signaling pathway);GO:0009864(induced systemic resistance, …	PREDICTED: probable WRKY transcription factor 70 [Nicotiana tomentosiformis]	43.8137	58.0862	37.0425	5.78362	8.605	6.87416	6.53453	2.70808	4.61578e-35	up	yes
107764947	XM_016583524.1	GO:0016020(membrane);GO:0016709(oxidoreductase activity, acting on paired donors, with incorporation or reduction of molecular oxygen, NAD(P)H as one donor, and incorporation of one atom of oxygen);GO:0044550(secondary metabolite biosynthetic process)	PREDICTED: geraniol 8-hydroxylase-like [Nicotiana tomentosiformis]	13.9146	20.344	17.4336	0.489018	0.891248	1.40396	18.5661	4.2146	5.12114e-35	up	yes
107814850	XM_016640332.1	GO:0004553(hydrolase activity, hydrolyzing O-glycosyl compounds);GO:0030247(polysaccharide binding);GO:0046658(anchored component of plasma membrane)	glucan endo-1,3-beta-glucosidase, partial [Nicotiana tabacum]	19.6105	22.7304	25.4075	0.103278	0.462709	0.019246	115.763	6.85503	5.80705e-35	up	yes
107807848	XM_016632286.1	GO:0005515(protein binding);GO:0005524(ATP binding);GO:0005730(nucleolus);GO:0005737(cytoplasm);GO:0005794(Golgi apparatus);GO:0005829(cytosol);GO:0005886(plasma membrane);GO:0006457(protein folding);GO:0009408(response to heat);GO:0016020(membrane);GO:0045087(innate immune response);GO:0051082(unfolded protein binding);GO:0051131(chaperone-mediated protein complex assembly);GO:0071277(cellular r…	PREDICTED: heat shock protein 82 [Nicotiana sylvestris]	0.351122	0.523184	0.1772	7.96106	4.23833	7.63445	0.0530157	-4.23744	5.81654e-35	down	yes
107763775	XM_016582276.1	GO:0003700(DNA binding transcription factor activity);GO:0005515(protein binding);GO:0005634(nucleus);GO:0006351(transcription, DNA-templated);GO:0006355(regulation of transcription, DNA-templated);GO:0006817(phosphate ion transport);GO:0008134(transcription factor binding);GO:0043565(sequence-specific DNA binding);GO:0044212(transcription regulatory region DNA binding)	PREDICTED: probable WRKY transcription factor 43 [Nicotiana sylvestris]	3.87684	5.66706	3.04285	0.0001	0.051571	0.0001	243.123	7.92555	7.32167e-35	up	yes
107810253	XM_016635008.1	GO:0009813(flavonoid biosynthetic process);GO:0043231(intracellular membrane-bounded organelle);GO:0052696(flavonoid glucuronidation);GO:0080043(quercetin 3-O-glucosyltransferase activity);GO:0080044(quercetin 7-O-glucosyltransferase activity)	PREDICTED: scopoletin glucosyltransferase-like [Nicotiana tomentosiformis]	1.52375	2.42722	1.80322	0.0001	0.0001	0.022884	249.272	7.96157	1.10432e-34	up	yes
107805391	XM_016629421.1	GO:0000139(Golgi membrane);GO:0005509(calcium ion binding);GO:0005794(Golgi apparatus);GO:0005887(integral component of plasma membrane);GO:0006623(protein targeting to vacuole);GO:0015031(protein transport);GO:0016021(integral component of membrane);GO:0017119(Golgi transport complex);GO:0030665(clathrin-coated vesicle membrane);GO:0031902(late endosome membrane)	PREDICTED: vacuolar-sorting receptor 6-like [Nicotiana tabacum]	5.30381	6.16913	8.42881	0.735849	0.730576	0.663797	9.34257	3.22382	1.36827e-34	up	yes
107788814	XM_016610541.1	GO:0004124(cysteine synthase activity);GO:0005737(cytoplasm);GO:0006535(cysteine biosynthetic process from serine);GO:0030170(pyridoxal phosphate binding)	PREDICTED: bifunctional L-3-cyanoalanine synthase/cysteine synthase 2, mitochondrial [Nicotiana tomentosiformis]	1.50534	0.581403	0.907233	12.4781	10.2467	11.268	0.0880768	-3.50509	1.66525e-34	down	yes
107777855	XM_016598010.1	GO:0004675(transmembrane receptor protein serine/threonine kinase activity);GO:0005515(protein binding);GO:0005524(ATP binding);GO:0005886(plasma membrane);GO:0006468(protein phosphorylation);GO:0007166(cell surface receptor signaling pathway);GO:0008289(lipid binding);GO:0009556(microsporogenesis);GO:0009742(brassinosteroid mediated signaling pathway);GO:0010152(pollen maturation);GO:0016021(int…	PREDICTED: somatic embryogenesis receptor kinase 2-like [Nicotiana tabacum]	51.4871	92.1739	102.918	3.12059	7.03932	5.44689	15.7995	3.9818	3.57501e-34	up	yes
107761432	XM_016579655.1	GO:0005887(integral component of plasma membrane);GO:0015116(sulfate transmembrane transporter activity)	PREDICTED: sulfate transporter 1.3-like [Nicotiana tomentosiformis]	78.9191	95.1193	81.5635	10.3196	17.2726	13.1766	6.26956	2.64836	5.11577e-34	up	yes
107775583	XM_016595332.1	NA	PREDICTED: non-specific lipid-transfer protein 1-like [Nicotiana tomentosiformis]	162.334	251.006	409.202	9.58454	18.2458	9.77229	21.8746	4.45118	5.39632e-34	up	yes
107812348	XM_016637407.1	GO:0003700(DNA binding transcription factor activity);GO:0005515(protein binding);GO:0005634(nucleus);GO:0006351(transcription, DNA-templated);GO:0006355(regulation of transcription, DNA-templated);GO:0009751(response to salicylic acid);GO:0009753(response to jasmonic acid);GO:0009862(systemic acquired resistance, salicylic acid mediated signaling pathway);GO:0009864(induced systemic resistance, …	PREDICTED: probable WRKY transcription factor 70 [Nicotiana tabacum]	48.0548	60.7209	39.6996	7.07806	9.7761	6.48405	6.36189	2.66946	5.661e-34	up	yes
107825406	XM_016652266.1	GO:0004553(hydrolase activity, hydrolyzing O-glycosyl compounds);GO:0030247(polysaccharide binding);GO:0046658(anchored component of plasma membrane)	beta-1,3-glucanase [Nicotiana tabacum]	44.7756	65.6022	49.8163	0.632909	2.09406	0.414668	50.9906	5.67216	6.74111e-34	up	yes
107775470	XM_016595197.1	NA	PREDICTED: uncharacterized protein LOC104210326 [Nicotiana sylvestris]	2.26599	3.40678	3.33073	0.0001	0.0001	0.0001	30011.7	14.8732	6.97716e-34	up	yes
107771567	XM_016590970.1	GO:0016165(linoleate 13S-lipoxygenase activity)	PREDICTED: linoleate 13S-lipoxygenase 3-1, chloroplastic [Nicotiana tomentosiformis]	11.793	17.8244	15.272	2.06746	2.89269	2.31453	6.17062	2.62542	7.36505e-34	up	yes
107804876	XM_016628815.1	GO:0004601(peroxidase activity);GO:0005515(protein binding);GO:0005576(extracellular region);GO:0005618(cell wall);GO:0005794(Golgi apparatus);GO:0005829(cytosol);GO:0006979(response to oxidative stress);GO:0009809(lignin biosynthetic process);GO:0010089(xylem development);GO:0020037(heme binding);GO:0042744(hydrogen peroxide catabolic process);GO:0046872(metal ion binding);GO:0048046(apoplast);G…	PREDICTED: suberization-associated anionic peroxidase-like [Nicotiana tabacum]	1.46507	3.03588	3.60948	0.0001	0.0001	0.0001	27034.8	14.7225	8.59499e-34	up	yes
107783187	XM_016604165.1	GO:0000014(single-stranded DNA endodeoxyribonuclease activity);GO:0003676(nucleic acid binding);GO:0005576(extracellular region);GO:0006308(DNA catabolic process);GO:0010150(leaf senescence);GO:0016891(endoribonuclease activity, producing 5'-phosphomonoesters);GO:0043765(T/G mismatch-specific endonuclease activity);GO:0046872(metal ion binding);GO:0080187(floral organ senescence)	PREDICTED: endonuclease 1 [Nicotiana tomentosiformis]	7.82271	10.2179	14.1598	0.830768	0.97954	0.668277	12.9914	3.69949	9.58854e-34	up	yes
107767351	XM_016586329.1;XM_016586335.1	GO:0003712(transcription cofactor activity);GO:0004402(histone acetyltransferase activity);GO:0005516(calmodulin binding);GO:0005634(nucleus);GO:0005737(cytoplasm);GO:0006355(regulation of transcription, DNA-templated);GO:0008270(zinc ion binding);GO:0009409(response to cold);GO:0009733(response to auxin);GO:0009751(response to salicylic acid);GO:0010200(response to chitin);GO:0019005(SCF ubiquit…	PREDICTED: BTB/POZ and TAZ domain-containing protein 4-like [Nicotiana tabacum]	4.72123	12.5682	8.75669	0.508552	0.423392	0.439651	18.9896	4.24714	1.08216e-33	up	yes
107817128	XM_016642901.1	GO:0003674(molecular_function);GO:0005634(nucleus);GO:0008150(biological_process)	PREDICTED: uncharacterized protein LOC107817128 [Nicotiana tabacum]	6.20208	7.08122	8.01239	0.621826	1.10631	0.867356	8.20489	3.03648	1.33388e-33	up	yes
107763440	XM_016581928.1	GO:0004190(aspartic-type endopeptidase activity);GO:0006508(proteolysis);GO:0030163(protein catabolic process)	PREDICTED: protein ASPARTIC PROTEASE IN GUARD CELL 2-like [Nicotiana sylvestris]	68.0653	91.7633	94.2089	12.8869	15.9744	11.4423	6.30311	2.65606	2.42416e-33	up	yes
107808484	XM_016633018.1	NA	PREDICTED: CASP-like protein 4D1 [Nicotiana tabacum]	14.2318	16.802	15.8324	1.30935	2.34738	1.77637	8.62605	3.1087	2.71467e-33	up	yes
107820187	XM_016646414.1	GO:0006869(lipid transport);GO:0008289(lipid binding);GO:0009506(plasmodesma);GO:0009507(chloroplast);GO:0009535(chloroplast thylakoid membrane);GO:0016020(membrane);GO:0048046(apoplast)	PREDICTED: repetitive proline-rich cell wall protein 1 [Nicotiana tomentosiformis]	8.93173	5.97578	4.1566	212.308	86.3792	97.1665	0.0481595	-4.37604	5.21829e-33	down	yes
107791783	XM_016613918.1	GO:0005507(copper ion binding);GO:0009505(plant-type cell wall);GO:0009506(plasmodesma);GO:0016722(oxidoreductase activity, oxidizing metal ions)	PREDICTED: L-ascorbate oxidase homolog [Nicotiana tabacum]	0.398791	0.407449	0.445103	6.06269	3.38325	4.08498	0.0924803	-3.43471	6.49495e-33	down	yes
107799707	XM_016622846.1	GO:0004197(cysteine-type endopeptidase activity);GO:0005615(extracellular space);GO:0005764(lysosome);GO:0051603(proteolysis involved in cellular protein catabolic process)	PREDICTED: cysteine proteinase RD19a-like [Nicotiana tabacum]	22.1179	28.5416	39.0809	3.86646	3.81003	2.78449	8.57858	3.10074	6.50311e-33	up	yes
107793820	XM_016616276.1;XM_016616264.1;XM_016616272.1;XR_001649821.1	GO:0006869(lipid transport);GO:0042626(ATPase activity, coupled to transmembrane movement of substances);GO:0043231(intracellular membrane-bounded organelle);GO:0043231(intracellular membrane-bounded organelle)	PREDICTED: ABC transporter A family member 7-like isoform X3 [Nicotiana tabacum];PREDICTED: ABC transporter A family member 7-like isoform X1 [Nicotiana tabacum];PREDICTED: ABC transporter A family member 7-like isoform X2 [Nicotiana tabacum];PREDICTED: ABC transporter A family member 7-like isoform X1 [Nicotiana sylvestris]	5.91293	7.56261	7.64656	0.9488	1.26837	0.767876	7.07597	2.82293	7.56092e-33	up	yes
107818120	XM_016644058.1	GO:0005886(plasma membrane);GO:0009705(plant-type vacuole membrane);GO:0015112(nitrate transmembrane transporter activity);GO:0015706(nitrate transport);GO:0016021(integral component of membrane);GO:0042128(nitrate assimilation);GO:0055085(transmembrane transport);GO:0071249(cellular response to nitrate)	PREDICTED: high affinity nitrate transporter 2.5 [Nicotiana tomentosiformis]	2.21788	3.8398	4.3258	0.117005	0.127293	0.089655	31.0926	4.9585	7.85332e-33	up	yes
107798776	XM_016621815.1	GO:0005576(extracellular region);GO:0016829(lyase activity);GO:0030570(pectate lyase activity);GO:0045490(pectin catabolic process);GO:0046872(metal ion binding)	PREDICTED: probable pectate lyase P18 [Nicotiana tabacum]	5.28672	8.88751	11.8044	0.158901	0.0001	0.082324	107.65	6.7502	1.08665e-32	up	yes
107790221	XM_016612127.1;XM_016612128.1	GO:0004674(protein serine/threonine kinase activity);GO:0005524(ATP binding);GO:0005886(plasma membrane);GO:0006468(protein phosphorylation);GO:0016020(membrane);GO:0016021(integral component of membrane);GO:0016301(kinase activity);GO:0016301(kinase activity)	PREDICTED: receptor-like protein kinase 5 isoform X1 [Nicotiana tabacum];PREDICTED: receptor-like protein kinase 5 isoform X2 [Nicotiana tabacum]	6.71882	7.53662	6.85379	0.545085	1.24623	0.776897	8.21942	3.03904	1.09127e-32	up	yes
107784612	XM_016605770.1	GO:0000981(RNA polymerase II transcription factor activity, sequence-specific DNA binding);GO:0001135(transcription factor activity, RNA polymerase II transcription factor recruiting);GO:0003677(DNA binding);GO:0003700(DNA binding transcription factor activity);GO:0005634(nucleus);GO:0006351(transcription, DNA-templated);GO:0006355(regulation of transcription, DNA-templated);GO:0006357(regulation…	PREDICTED: myb-related protein Myb4-like [Nicotiana sylvestris]	1.6386	2.44317	1.85117	0.0001	0.0001	0.0001	19776.5	14.2715	1.34719e-32	up	yes
107817196	XM_016642980.1;XM_016642981.1	GO:0004722(protein serine/threonine phosphatase activity);GO:0005886(plasma membrane);GO:0046872(metal ion binding);GO:0047631(ADP-ribose diphosphatase activity);GO:0047734(CDP-glycerol diphosphatase activity);GO:0047734(CDP-glycerol diphosphatase activity)	PREDICTED: high-affinity nitrate transporter 3.2-like [Nicotiana tomentosiformis];PREDICTED: high-affinity nitrate transporter 3.2-like isoform X2 [Nicotiana tabacum]	1.93769	3.00403	3.30225	0.0001	0.0001	0.0001	27479.9	14.7461	1.69024e-32	up	yes
107800361	XM_016623521.1	GO:0005576(extracellular region);GO:0006952(defense response);GO:0007165(signal transduction);GO:0016301(kinase activity)	PREDICTED: receptor-like protein 12 [Nicotiana tabacum]	4.45084	6.09997	4.35309	0.152039	0.399002	0.115935	22.3455	4.48191	1.78337e-32	up	yes
107808720	XR_001653235.1	GO:0005575(cellular_component);GO:0016788(hydrolase activity, acting on ester bonds)	PREDICTED: putative nuclease HARBI1 [Nicotiana tomentosiformis]	2.33995	3.21894	2.34857	0.0001	0.0001	0.0001	26358.2	14.686	1.80688e-32	up	yes
gene34867	gene34867	GO:0004674(protein serine/threonine kinase activity);GO:0005886(plasma membrane);GO:0006468(protein phosphorylation);GO:0006952(defense response);GO:0009506(plasmodesma)	PREDICTED: G-type lectin S-receptor-like serine/threonine-protein kinase CES101 isoform X1 [Nicotiana tabacum]	1.15015	2.27541	1.63989	0.0001	0.019794	0.014447	147.504	7.20461	2.16639e-32	up	yes
107830036	XM_016657518.1	GO:0004674(protein serine/threonine kinase activity);GO:0005886(plasma membrane);GO:0006468(protein phosphorylation);GO:0006952(defense response);GO:0009506(plasmodesma)	PREDICTED: probably inactive leucine-rich repeat receptor-like protein kinase At5g48380 isoform X1 [Nicotiana sylvestris]	4.1905	5.66281	5.33461	0.086564	0.114317	0.127987	46.1824	5.52927	3.12685e-32	up	yes
107769846	XM_016589104.1	NA	PREDICTED: LRR receptor-like serine/threonine-protein kinase GSO1 isoform X1 [Nicotiana sylvestris]	0.65553	1.08589	0.656226	0.0001	0.0001	0.0001	7992.15	12.9644	4.70888e-32	up	yes
107779328	XM_016599733.1	GO:0003700(DNA binding transcription factor activity);GO:0005634(nucleus);GO:0006351(transcription, DNA-templated);GO:0006355(regulation of transcription, DNA-templated);GO:0010228(vegetative to reproductive phase transition of meristem);GO:0045893(positive regulation of transcription, DNA-templated);GO:1990837(sequence-specific double-stranded DNA binding)	PREDICTED: probable WRKY transcription factor 71 [Nicotiana sylvestris]	3.08194	4.0275	3.53659	0.096643	0.155018	0.194808	23.8449	4.57561	4.71398e-32	up	yes
107809138	XM_016633734.1	GO:0003700(DNA binding transcription factor activity);GO:0005634(nucleus);GO:0006351(transcription, DNA-templated);GO:0007275(multicellular organism development);GO:0043565(sequence-specific DNA binding);GO:0044212(transcription regulatory region DNA binding);GO:0045893(positive regulation of transcription, DNA-templated);GO:2000652(regulation of secondary cell wall biogenesis)	PREDICTED: NAC domain-containing protein 73-like [Nicotiana tabacum]	1.59269	2.93366	2.76664	0.0001	0.031995	0.0001	226.526	7.82353	4.95437e-32	up	yes
107772930	XM_016592386.1	GO:0005515(protein binding)	PREDICTED: probable LRR receptor-like serine/threonine-protein kinase At3g47570, partial [Nicotiana tabacum]	14.8716	19.931	13.1563	0.228649	1.02626	0.334439	30.1753	4.91529	5.25838e-32	up	yes
107803801	XM_016627586.1	GO:0003674(molecular_function);GO:0008150(biological_process);GO:0009507(chloroplast)	PREDICTED: uncharacterized protein LOC104232282 [Nicotiana sylvestris]	4.26316	6.40041	4.05395	0.087675	0.0001	0.0001	167.482	7.38787	5.44128e-32	up	yes
gene61868	gene61868	GO:0004674(protein serine/threonine kinase activity);GO:0005886(plasma membrane);GO:0007166(cell surface receptor signaling pathway)	PREDICTED: non-functional pseudokinase ZED1-like [Nicotiana attenuata]	3.72089	4.80056	3.00575	0.18585	0.124984	0.193257	22.8673	4.51521	1.10941e-31	up	yes
gene11619	gene11619	GO:0004674(protein serine/threonine kinase activity);GO:0005886(plasma membrane);GO:0006468(protein phosphorylation)	PREDICTED: G-type lectin S-receptor-like serine/threonine-protein kinase RLK1 [Nicotiana tabacum]	3.58682	5.85488	4.76377	0.051661	0.265887	0.195906	27.6665	4.79007	1.15136e-31	up	yes
107813697	XM_016638991.1	GO:0000266(mitochondrial fission);GO:0003924(GTPase activity);GO:0005525(GTP binding);GO:0005737(cytoplasm);GO:0005874(microtubule);GO:0008017(microtubule binding);GO:0016020(membrane);GO:0048285(organelle fission)	PREDICTED: dynamin-related protein 4C-like [Nicotiana tabacum]	7.61436	13.7492	11.4906	1.25347	1.46935	1.56691	7.65881	2.93712	1.34479e-31	up	yes
107784710	XM_016605879.1	GO:0003999(adenine phosphoribosyltransferase activity);GO:0005737(cytoplasm);GO:0005829(cytosol);GO:0006166(purine ribonucleoside salvage);GO:0006168(adenine salvage);GO:0009116(nucleoside metabolic process);GO:0016740(transferase activity);GO:0044209(AMP salvage)	PREDICTED: adenine phosphoribosyltransferase 3-like [Nicotiana tabacum]	4.1021	3.33791	3.22233	20.0917	14.8709	16.9944	0.205214	-2.2848	1.39733e-31	down	yes
107765562	XM_016584225.1	GO:0003677(DNA binding);GO:0003700(DNA binding transcription factor activity);GO:0005634(nucleus);GO:0005992(trehalose biosynthetic process);GO:0006351(transcription, DNA-templated);GO:0006355(regulation of transcription, DNA-templated);GO:0006561(proline biosynthetic process);GO:0007275(multicellular organism development);GO:0009718(anthocyanin-containing compound biosynthetic process);GO:001012…	PREDICTED: transcription factor JUNGBRUNNEN 1-like [Nicotiana tabacum]	1.56244	1.52253	1.68786	0.0001	0.0001	0.0001	15909.4	13.9576	1.41779e-31	up	yes
107761096	XM_016579260.1	GO:0005634(nucleus);GO:0005829(cytosol);GO:0009691(cytokinin biosynthetic process);GO:0016799(hydrolase activity, hydrolyzing N-glycosyl compounds)	PREDICTED: cytokinin riboside 5'-monophosphate phosphoribohydrolase LOG3 [Nicotiana tomentosiformis]	8.45153	8.03689	7.56404	24.7382	40.7158	31.1388	0.249009	-2.00573	1.73534e-31	down	yes
107763133	XM_016581576.1	GO:0000015(phosphopyruvate hydratase complex);GO:0000287(magnesium ion binding);GO:0003677(DNA binding);GO:0004634(phosphopyruvate hydratase activity);GO:0005507(copper ion binding);GO:0005634(nucleus);GO:0005737(cytoplasm);GO:0005739(mitochondrion);GO:0005740(mitochondrial envelope);GO:0005741(mitochondrial outer membrane);GO:0005829(cytosol);GO:0005886(plasma membrane);GO:0006096(glycolytic pro…	PREDICTED: enolase [Nicotiana tomentosiformis]	0.868408	0.994624	0.427623	13.5211	6.72306	9.44511	0.0771542	-3.69611	2.06646e-31	down	yes
107788809	XM_016610534.1	GO:0006869(lipid transport);GO:0008289(lipid binding);GO:0009506(plasmodesma);GO:0009507(chloroplast);GO:0009535(chloroplast thylakoid membrane);GO:0016020(membrane);GO:0048046(apoplast)	PREDICTED: repetitive proline-rich cell wall protein 1 [Nicotiana sylvestris]	128.443	108.162	70.0905	848.19	579.243	596.289	0.15155	-2.72213	2.38598e-31	down	yes
107784610	XM_016605767.1	GO:0000079(regulation of cyclin-dependent protein serine/threonine kinase activity);GO:0004693(cyclin-dependent protein serine/threonine kinase activity);GO:0005515(protein binding);GO:0007049(cell cycle);GO:0019901(protein kinase binding);GO:0051301(cell division);GO:0051726(regulation of cell cycle)	PREDICTED: cyclin-U4-1 [Nicotiana tomentosiformis]	2.69724	2.25977	1.00125	15.5792	18.6964	16.5146	0.117311	-3.09159	3.35426e-31	down	yes
107802518	XM_016626037.1	GO:0003700(DNA binding transcription factor activity);GO:0005515(protein binding);GO:0005634(nucleus);GO:0006351(transcription, DNA-templated);GO:0006355(regulation of transcription, DNA-templated);GO:0009867(jasmonic acid mediated signaling pathway);GO:0042742(defense response to bacterium);GO:0043565(sequence-specific DNA binding);GO:0050832(defense response to fungus)	PREDICTED: probable WRKY transcription factor 50 [Nicotiana tabacum]	6.29804	11.031	9.14649	0.209854	0.0001	0.187315	66.6439	6.0584	4.16946e-31	up	yes
gene52048	gene52048	GO:0004674(protein serine/threonine kinase activity);GO:0005524(ATP binding);GO:0005886(plasma membrane);GO:0006468(protein phosphorylation);GO:0009751(response to salicylic acid);GO:0016021(integral component of membrane);GO:0016301(kinase activity);GO:0030246(carbohydrate binding)	PREDICTED: L-type lectin-domain containing receptor kinase IV.1-like [Nicotiana tomentosiformis]	3.15371	5.21533	4.58645	0.111008	0.340148	0.191209	20.1684	4.33403	5.16407e-31	up	yes
107792526	XM_016614749.1;XM_016614750.1	GO:0004674(protein serine/threonine kinase activity);GO:0005886(plasma membrane);GO:0007166(cell surface receptor signaling pathway);GO:0007166(cell surface receptor signaling pathway)	PREDICTED: probable serine/threonine-protein kinase At1g18390 isoform X1 [Nicotiana sylvestris];PREDICTED: probable serine/threonine-protein kinase At1g18390 isoform X2 [Nicotiana sylvestris]	2.23884	2.94317	2.88699	0.203714	0.38463	0.172825	10.6008	3.4061	7.59731e-31	up	yes
107825088	XM_016651922.1	GO:0005575(cellular_component)	PREDICTED: diacylglycerol kinase theta-like [Nicotiana tabacum]	5.20816	9.01649	11.2466	0.182819	0.135101	0.0001	80.0933	6.32361	7.94762e-31	up	yes
107770799	XM_016590135.1	GO:0004420(hydroxymethylglutaryl-CoA reductase (NADPH) activity);GO:0005778(peroxisomal membrane);GO:0005789(endoplasmic reticulum membrane);GO:0008299(isoprenoid biosynthetic process);GO:0016126(sterol biosynthetic process)	3-hydroxy-3-methylglutaryl-coenzyme A reductase [Nicotiana sylvestris]	17.1667	27.2023	24.0697	3.25641	3.25355	2.0344	8.00982	3.00177	1.01562e-30	up	yes
107776700	XM_016596614.1;XM_016596622.1	GO:0004674(protein serine/threonine kinase activity);GO:0005886(plasma membrane);GO:0006468(protein phosphorylation);GO:0006952(defense response);GO:0009506(plasmodesma);GO:0009506(plasmodesma)	PREDICTED: cysteine-rich receptor-like protein kinase 15 isoform X1 [Nicotiana tabacum];PREDICTED: cysteine-rich receptor-like protein kinase 10 isoform X2 [Nicotiana tabacum]	0.690292	1.29272	1.7247	0.0001	0.0001	0.0001	12359.1	13.5933	1.15716e-30	up	yes
107777082	XM_016597060.1	GO:0005737(cytoplasm);GO:0030001(metal ion transport);GO:0046914(transition metal ion binding);GO:0046916(cellular transition metal ion homeostasis)	PREDICTED: uncharacterized protein LOC104119179 [Nicotiana tomentosiformis]	3.82771	4.34609	2.55381	0.0001	0.0001	0.0001	35758.7	15.126	1.41577e-30	up	yes
107783332	XM_016604297.1;XM_016604298.1;XM_016604301.1;XM_016604299.1;XM_016604300.1	GO:0003883(CTP synthase activity);GO:0005524(ATP binding);GO:0005737(cytoplasm);GO:0005829(cytosol);GO:0009793(embryo development ending in seed dormancy);GO:0044210('de novo' CTP biosynthetic process);GO:0046686(response to cadmium ion);GO:0046686(response to cadmium ion)	PREDICTED: CTP synthase-like isoform X1 [Nicotiana sylvestris];PREDICTED: CTP synthase-like isoform X2 [Nicotiana sylvestris];PREDICTED: CTP synthase 1-like isoform X3 [Nicotiana tabacum]	3.12455	1.82455	2.23571	16.113	11.5509	12.7725	0.177682	-2.49263	1.51178e-30	down	yes
107777632	XM_016597697.1;XM_016597698.1;XM_016597699.1	GO:0004364(glutathione transferase activity);GO:0005737(cytoplasm);GO:0006749(glutathione metabolic process);GO:0009407(toxin catabolic process);GO:0009407(toxin catabolic process)	PREDICTED: probable glutathione S-transferase parC [Nicotiana tabacum]	7.72993	10.4691	9.10816	0.510943	0.345994	0.886338	15.6643	3.96941	1.53937e-30	up	yes
107811281	XM_016636178.1	GO:0000014(single-stranded DNA endodeoxyribonuclease activity);GO:0003676(nucleic acid binding);GO:0005576(extracellular region);GO:0006308(DNA catabolic process);GO:0010150(leaf senescence);GO:0016891(endoribonuclease activity, producing 5'-phosphomonoesters);GO:0043765(T/G mismatch-specific endonuclease activity);GO:0046872(metal ion binding);GO:0080187(floral organ senescence)	PREDICTED: endonuclease 1 [Nicotiana sylvestris]	11.4344	13.0198	14.0889	2.05508	1.42352	1.64309	7.52547	2.91178	1.54682e-30	up	yes
107798380	XM_016621354.1	GO:0002237(response to molecule of bacterial origin);GO:0005524(ATP binding);GO:0005739(mitochondrion);GO:0005740(mitochondrial envelope);GO:0005741(mitochondrial outer membrane);GO:0005886(plasma membrane);GO:0008219(cell death);GO:0009411(response to UV);GO:0009617(response to bacterium);GO:0009626(plant-type hypersensitive response);GO:0009863(salicylic acid mediated signaling pathway);GO:0016…	PREDICTED: AAA-ATPase At3g50940-like [Nicotiana tabacum]	1.37081	2.44363	1.72669	0.0001	0.0001	0.025706	213.894	7.74075	2.07798e-30	up	yes
107828311	XM_016655588.1	GO:0006869(lipid transport);GO:0008289(lipid binding)	PREDICTED: 14 kDa proline-rich protein DC2.15-like [Nicotiana sylvestris]	2.15585	0.471413	1.06627	31.4216	79.5311	34.6428	0.0253684	-5.30082	2.40211e-30	down	yes
107830604	XM_016658225.1	GO:0005887(integral component of plasma membrane)	PREDICTED: inorganic phosphate transporter 1-4-like [Nicotiana tomentosiformis]	0.837467	1.20689	1.10359	0.0001	0.0001	0.0001	10493.2	13.3572	3.44117e-30	up	yes
107800498	XM_016623681.1	GO:0004386(helicase activity);GO:0008150(biological_process)	PREDICTED: uncharacterized protein LOC104104798 [Nicotiana tomentosiformis]	0.288645	0.414912	0.069661	5.44263	5.50424	5.64987	0.0465885	-4.42388	3.51765e-30	down	yes
107814491	XM_016639919.1;XM_016639921.1;XM_016639920.1	GO:0005507(copper ion binding);GO:0009505(plant-type cell wall);GO:0009506(plasmodesma);GO:0016722(oxidoreductase activity, oxidizing metal ions);GO:0016722(oxidoreductase activity, oxidizing metal ions)	PREDICTED: L-ascorbate oxidase homolog isoform X1 [Nicotiana sylvestris];PREDICTED: L-ascorbate oxidase homolog isoform X2 [Nicotiana sylvestris]	4.18985	3.4807	3.82554	12.4201	14.255	11.911	0.297934	-1.74694	3.79851e-30	down	yes
107810714	XM_016635523.1	NA	PREDICTED: metallocarboxypeptidase inhibitor-like [Nicotiana sylvestris]	27.7023	55.9362	39.1979	0.132374	1.0289	0.17113	92.1915	6.52656	4.43428e-30	up	yes
107798240	XM_016621210.1	NA	PREDICTED: CASP-like protein 4D1 [Nicotiana sylvestris]	2.62276	2.58512	3.86246	0.0001	0.0001	0.0001	30234.5	14.8839	4.63983e-30	up	yes
107816353	XM_016642056.1	GO:0004364(glutathione transferase activity);GO:0005737(cytoplasm);GO:0006749(glutathione metabolic process);GO:0009407(toxin catabolic process)	PREDICTED: probable glutathione S-transferase [Nicotiana sylvestris]	19.0635	25.6019	20.7533	1.60456	3.61031	2.01835	9.0442	3.17699	5.67947e-30	up	yes
107816558	XM_016642284.1	GO:0008422(beta-glucosidase activity);GO:1901657(glycosyl compound metabolic process)	PREDICTED: beta-glucosidase 40-like [Nicotiana sylvestris]	1.80739	1.02665	0.859472	9.93332	7.72012	9.11234	0.137994	-2.85732	8.77025e-30	down	yes
107786745	XM_016608256.1;XM_016608257.1;XM_016608258.1	GO:0004185(serine-type carboxypeptidase activity);GO:0051603(proteolysis involved in cellular protein catabolic process);GO:0051603(proteolysis involved in cellular protein catabolic process)	PREDICTED: serine carboxypeptidase-like 26 isoform X1 [Nicotiana tabacum];PREDICTED: serine carboxypeptidase-like 26 isoform X2 [Nicotiana tabacum]	10.6245	14.844	16.7109	2.43557	2.21499	1.99461	6.34738	2.66616	1.43044e-29	up	yes
107827538	XM_016654691.1	GO:0008150(biological_process);GO:0016021(integral component of membrane)	PREDICTED: uncharacterized protein LOC104225094 [Nicotiana sylvestris]	0.749262	1.1769	1.26887	0.0001	0.0001	0.015206	207.389	7.6962	1.47941e-29	up	yes
gene17326	gene17326	GO:0004568(chitinase activity);GO:0005576(extracellular region);GO:0006032(chitin catabolic process);GO:0008061(chitin binding)	PREDICTED: chitotriosidase-1-like [Nicotiana tomentosiformis]	1.27327	2.79404	3.25664	0.0001	0.0001	0.0001	24413.2	14.5754	1.569e-29	up	yes
gene402	gene402	GO:0006952(defense response);GO:0007165(signal transduction);GO:0016021(integral component of membrane);GO:0016301(kinase activity)	PREDICTED: probable leucine-rich repeat receptor-like protein kinase At1g35710, partial [Nicotiana sylvestris]	2.23831	3.03974	2.25995	0.023652	0.126616	0.040841	39.4435	5.30171	1.74877e-29	up	yes
107829517	XR_001657952.1	NA	hypothetical protein CTI12_AA293710 [Artemisia annua]	9.39086	12.9472	13.9841	0.178101	0.647944	0.153769	37.0705	5.2122	1.85595e-29	up	yes
107801010	XM_016624274.1	GO:0005576(extracellular region);GO:0005768(endosome);GO:0005794(Golgi apparatus);GO:0005802(trans-Golgi network);GO:0006950(response to stress);GO:0009269(response to desiccation);GO:0009651(response to salt stress);GO:0009737(response to abscisic acid);GO:0045735(nutrient reservoir activity)	PREDICTED: BURP domain protein RD22-like [Nicotiana tabacum]	1.84178	1.23731	1.95192	0.0001	0.0001	0.0001	16770.1	14.0336	2.01937e-29	up	yes
107780214	XM_016600748.1	GO:0003677(DNA binding);GO:0005516(calmodulin binding);GO:0005634(nucleus);GO:0006351(transcription, DNA-templated);GO:0006355(regulation of transcription, DNA-templated);GO:0006950(response to stress)	PREDICTED: calmodulin-binding protein 60 A [Nicotiana tomentosiformis]	54.1608	64.9879	73.389	8.8251	12.826	7.1317	6.68934	2.74186	2.0596e-29	up	yes
107783715	XM_016604732.1	GO:0005524(ATP binding);GO:0005783(endoplasmic reticulum);GO:0005886(plasma membrane);GO:0016021(integral component of membrane);GO:0016887(ATPase activity)	PREDICTED: AAA-ATPase At3g28610-like [Nicotiana tabacum]	1.66923	4.36098	3.30248	0.046347	0.090279	0.019972	59.5965	5.89716	2.09709e-29	up	yes
107779711	XM_016600185.1	GO:0004364(glutathione transferase activity);GO:0005737(cytoplasm);GO:0006749(glutathione metabolic process);GO:0009407(toxin catabolic process)	PREDICTED: probable glutathione S-transferase [Nicotiana tabacum]	4.61601	5.82042	4.81898	0.156659	0.05086	0.0001	73.4779	6.19924	2.13417e-29	up	yes
107818124	XM_016644068.1;XR_001655345.1;XM_016644080.1;XR_001655347.1	GO:0005737(cytoplasm);GO:0006607(NLS-bearing protein import into nucleus);GO:0006610(ribosomal protein import into nucleus);GO:0008139(nuclear localization sequence binding);GO:0031965(nuclear membrane);GO:0034399(nuclear periphery);GO:0034399(nuclear periphery)	PREDICTED: importin-5-like isoform X1 [Nicotiana tabacum];PREDICTED: importin-5-like isoform X2 [Nicotiana tabacum]	5.57483	6.73872	5.09293	0.90058	1.25961	1.22599	5.14045	2.36189	2.4208e-29	up	yes
107787302	XM_016608851.1	GO:0009737(response to abscisic acid)	PREDICTED: probable WRKY transcription factor 41 [Nicotiana tomentosiformis]	5.57455	7.08786	4.28726	0.499433	0.652775	0.477257	10.402	3.37879	2.47239e-29	up	yes
107810843	XM_016635674.1	GO:0002237(response to molecule of bacterial origin);GO:0005515(protein binding);GO:0005775(vacuolar lumen);GO:0005886(plasma membrane);GO:0006486(protein glycosylation);GO:0009877(nodulation);GO:1900150(regulation of defense response to fungus);GO:1902290(positive regulation of defense response to oomycetes)	PREDICTED: lysM domain receptor-like kinase 4 [Nicotiana tabacum]	6.3799	7.55181	4.62717	0.684077	1.09383	0.574433	7.88955	2.97994	2.55499e-29	up	yes
107777693	XM_016597780.1	GO:0003993(acid phosphatase activity);GO:0004601(peroxidase activity);GO:0004722(protein serine/threonine phosphatase activity);GO:0005576(extracellular region);GO:0009986(cell surface);GO:0016311(dephosphorylation);GO:0016791(phosphatase activity);GO:0030643(cellular phosphate ion homeostasis);GO:0042542(response to hydrogen peroxide);GO:0046872(metal ion binding);GO:0055114(oxidation-reduction …	PREDICTED: purple acid phosphatase 17-like [Nicotiana tabacum]	1.53412	1.8051	2.01789	0.0001	0.0001	0.029972	177.552	7.4721	2.65774e-29	up	yes
107767536	XM_016586567.1	GO:0005506(iron ion binding);GO:0009507(chloroplast);GO:0009611(response to wounding);GO:0009694(jasmonic acid metabolic process);GO:0016021(integral component of membrane);GO:0016705(oxidoreductase activity, acting on paired donors, with incorporation or reduction of molecular oxygen);GO:0019825(oxygen binding);GO:0020037(heme binding);GO:0052694(jasmonoyl-isoleucine-12-hydroxylase activity);GO:…	PREDICTED: cytochrome P450 94A2-like [Nicotiana tabacum]	6.74409	9.40764	5.45671	0.865701	0.66477	0.803895	9.25667	3.21049	3.10679e-29	up	yes
107813154	XM_016638375.1;XM_016638376.1	NA	PREDICTED: gibberellin-regulated protein 1-like isoform X1 [Nicotiana tabacum];PREDICTED: gibberellin-regulated protein 1-like isoform X2 [Nicotiana tabacum]	2.86755	3.54217	3.64876	0.0001	0.0001	0.0001	33528.3	15.0331	3.79675e-29	up	yes
107807610	XM_016632029.1	GO:0004674(protein serine/threonine kinase activity);GO:0005886(plasma membrane);GO:0006468(protein phosphorylation);GO:0006952(defense response);GO:0009506(plasmodesma)	PREDICTED: G-type lectin S-receptor-like serine/threonine-protein kinase At4g27290 [Nicotiana tomentosiformis]	0.619967	0.804711	0.57655	0.0001	0.0001	0.0001	6670.76	12.7036	4.13509e-29	up	yes
107820490	XM_016646779.1	GO:0003700(DNA binding transcription factor activity);GO:0005515(protein binding);GO:0005634(nucleus);GO:0006351(transcription, DNA-templated);GO:0006355(regulation of transcription, DNA-templated);GO:0009751(response to salicylic acid);GO:0009753(response to jasmonic acid);GO:0009862(systemic acquired resistance, salicylic acid mediated signaling pathway);GO:0009864(induced systemic resistance, …	PREDICTED: probable WRKY transcription factor 70 [Nicotiana sylvestris]	51.1322	67.5023	40.5502	5.34565	9.85491	7.64189	6.96881	2.80091	4.60995e-29	up	yes
107810915	XM_016635751.1	GO:0002237(response to molecule of bacterial origin);GO:0003700(DNA binding transcription factor activity);GO:0005515(protein binding);GO:0005634(nucleus);GO:0006351(transcription, DNA-templated);GO:0006355(regulation of transcription, DNA-templated);GO:0009611(response to wounding);GO:0009751(response to salicylic acid);GO:0010200(response to chitin);GO:0031347(regulation of defense response);GO…	PREDICTED: probable WRKY transcription factor 40 [Nicotiana sylvestris]	1.38072	2.42514	2.48746	0.0001	0.0001	0.0001	20977.7	14.3566	7.07443e-29	up	yes
107790175	XM_016612076.1	GO:0003333(amino acid transmembrane transport);GO:0005886(plasma membrane);GO:0015171(amino acid transmembrane transporter activity)	PREDICTED: lysine histidine transporter 1-like [Nicotiana sylvestris]	20.4985	27.0686	27.8829	3.48461	5.44281	4.71132	5.53203	2.46781	7.61667e-29	up	yes
107777764	XM_016597893.1	GO:0005829(cytosol);GO:0050278(sedoheptulose-bisphosphatase activity)	PREDICTED: phosphoglycerate mutase-like protein AT74H [Nicotiana tabacum]	8.44372	10.613	12.0424	0.478064	0.133348	0.078666	45.0662	5.49397	7.70239e-29	up	yes
107814513	XM_016639947.1	GO:0016020(membrane);GO:0016709(oxidoreductase activity, acting on paired donors, with incorporation or reduction of molecular oxygen, NAD(P)H as one donor, and incorporation of one atom of oxygen);GO:0044550(secondary metabolite biosynthetic process)	premnaspirodiene oxygenase-like [Nicotiana tabacum]	4.06935	6.2304	3.27156	0.189098	0.290069	0.084757	24.0658	4.58892	8.51574e-29	up	yes
107831490	XM_016659260.1	GO:0005515(protein binding);GO:0005634(nucleus);GO:0005737(cytoplasm);GO:0009056(catabolic process);GO:0009739(response to gibberellin);GO:0009939(positive regulation of gibberellic acid mediated signaling pathway);GO:0010325(raffinose family oligosaccharide biosynthetic process);GO:0010331(gibberellin binding);GO:0010476(gibberellin mediated signaling pathway);GO:0016787(hydrolase activity);GO:0…	PREDICTED: gibberellin receptor GID1B-like [Nicotiana tabacum]	2.82501	5.20138	5.75122	0.0785	0.266131	0.10992	30.3104	4.92174	8.58214e-29	up	yes
107791643	XM_016613738.1	GO:0004553(hydrolase activity, hydrolyzing O-glycosyl compounds);GO:0005576(extracellular region);GO:0005618(cell wall);GO:0010411(xyloglucan metabolic process);GO:0016762(xyloglucan:xyloglucosyl transferase activity);GO:0016798(hydrolase activity, acting on glycosyl bonds);GO:0042546(cell wall biogenesis);GO:0048046(apoplast);GO:0071555(cell wall organization)	PREDICTED: probable xyloglucan endotransglucosylase/hydrolase protein 8 [Nicotiana sylvestris]	7.09056	7.57356	3.99123	29.9403	30.6759	25.5027	0.216623	-2.20674	8.76704e-29	down	yes
107824643	XM_016651445.1	GO:0005575(cellular_component)	PREDICTED: uncharacterized protein LOC104103310 [Nicotiana tomentosiformis]	5.04466	6.20735	6.65342	0.0001	0.154837	0.0001	115.491	6.85164	9.48801e-29	up	yes
107790557	XM_016612493.1	NA	PREDICTED: proteinase inhibitor I-B-like [Nicotiana tabacum]	14.0875	24.6087	6.57378	0.0001	0.206951	0.200663	111.033	6.79485	9.62533e-29	up	yes
107810655	XM_016635450.1	GO:0003677(DNA binding);GO:0005737(cytoplasm);GO:0008150(biological_process)	PREDICTED: uncharacterized protein LOC107810655 [Nicotiana tabacum]	6.82759	9.74543	8.33258	1.39171	1.56213	1.83017	5.20602	2.38018	1.02514e-28	up	yes
107782536	XM_016603417.1	GO:0003700(DNA binding transcription factor activity);GO:0005515(protein binding);GO:0005634(nucleus);GO:0006351(transcription, DNA-templated);GO:0006355(regulation of transcription, DNA-templated);GO:0009867(jasmonic acid mediated signaling pathway);GO:0042742(defense response to bacterium);GO:0043565(sequence-specific DNA binding);GO:0050832(defense response to fungus)	PREDICTED: probable WRKY transcription factor 50 [Nicotiana sylvestris]	7.76397	10.1929	8.756	0.792586	1.11096	0.647808	10.4701	3.3882	1.06989e-28	up	yes
107797841	XM_016620764.1	NA	PREDICTED: uncharacterized protein LOC107797841 [Nicotiana tabacum]	0.84771	0.388748	0.709438	7.01118	5.50513	6.6673	0.101435	-3.30137	1.12118e-28	down	yes
107769441	XM_016588657.1	GO:0003700(DNA binding transcription factor activity);GO:0005515(protein binding);GO:0005634(nucleus);GO:0006351(transcription, DNA-templated);GO:0006355(regulation of transcription, DNA-templated);GO:0006817(phosphate ion transport);GO:0008134(transcription factor binding);GO:0043565(sequence-specific DNA binding);GO:0044212(transcription regulatory region DNA binding)	PREDICTED: probable WRKY transcription factor 43 [Nicotiana tomentosiformis]	2.01507	4.2988	3.23163	0.0001	0.045376	0.0001	209.441	7.7104	1.2424e-28	up	yes
107804786	XM_016628720.1	NA	PREDICTED: uncharacterized protein LOC107804786 [Nicotiana tabacum]	3.73712	7.24315	8.77985	0.061028	0.183524	0.108266	56.0066	5.80752	1.37243e-28	up	yes
107766403	XM_016585182.1	NA	PREDICTED: tetratricopeptide repeat protein 5-like [Nicotiana sylvestris]	0.897972	1.24587	1.27521	0.0001	0.0001	0.0001	11396.8	13.4763	1.50885e-28	up	yes
107764286	XM_016582841.1	GO:0005773(vacuole);GO:0005887(integral component of plasma membrane);GO:0009506(plasmodesma);GO:0009992(cellular water homeostasis);GO:0015250(water channel activity);GO:0015254(glycerol channel activity);GO:0034220(ion transmembrane transport)	aquaporin PIP2-4-like [Nicotiana tabacum]	91.3967	129.694	118.476	12.806	23.0517	13.1359	6.93085	2.79303	2.18766e-28	up	yes
107813292	XM_016638543.1	GO:0000304(response to singlet oxygen);GO:0005524(ATP binding);GO:0005783(endoplasmic reticulum);GO:0005886(plasma membrane);GO:0009737(response to abscisic acid);GO:0016021(integral component of membrane);GO:0016787(hydrolase activity);GO:0016887(ATPase activity)	PREDICTED: AAA-ATPase At3g28580-like [Nicotiana tomentosiformis]	30.1085	61.4039	46.3943	0.818502	2.6526	0.681546	33.2093	5.05352	2.89565e-28	up	yes
107766029	XM_016584740.1	GO:0005985(sucrose metabolic process);GO:0016746(transferase activity, transferring acyl groups)	PREDICTED: acylsugar acyltransferase 3-like [Nicotiana tabacum]	2.13788	4.28019	4.11777	0.121588	0.102149	0.035053	40.7119	5.34738	3.31121e-28	up	yes
107807552	XM_016631961.1	GO:0009699(phenylpropanoid biosynthetic process);GO:0042349(guiding stereospecific synthesis activity)	PREDICTED: dirigent protein 22-like [Nicotiana sylvestris]	8.89954	12.0349	10.2001	1.25761	1.72369	1.25278	7.3533	2.87839	3.49057e-28	up	yes
107770403	XM_016589707.1	GO:0005576(extracellular region);GO:0005618(cell wall);GO:0009408(response to heat);GO:0009506(plasmodesma);GO:0009739(response to gibberellin);GO:0009740(gibberellic acid mediated signaling pathway);GO:0009751(response to salicylic acid);GO:0010286(heat acclimation)	PREDICTED: protein GAST1-like [Nicotiana sylvestris]	30.298	18.4708	8.93417	337.342	207.415	273.962	0.0704795	-3.82665	3.6787e-28	down	yes
107789910	XM_016611788.1;XM_016611790.1;XM_016611789.1	GO:0003676(nucleic acid binding);GO:0004407(histone deacetylase activity);GO:0005634(nucleus);GO:0005730(nucleolus);GO:0006351(transcription, DNA-templated);GO:0006355(regulation of transcription, DNA-templated);GO:0008270(zinc ion binding);GO:0009294(DNA mediated transformation);GO:0009944(polarity specification of adaxial/abaxial axis);GO:0010162(seed dormancy process);GO:0046872(metal ion bind…	PREDICTED: histone deacetylase HDT1-like isoform X1 [Nicotiana tomentosiformis];PREDICTED: histone deacetylase HDT1-like isoform X3 [Nicotiana tomentosiformis];PREDICTED: histone deacetylase HDT1-like isoform X2 [Nicotiana tabacum]	34.0043	40.5085	23.4573	250.027	174.218	147.763	0.171274	-2.54562	3.796e-28	down	yes
107813468	XM_016638744.1	GO:0004672(protein kinase activity);GO:0004674(protein serine/threonine kinase activity);GO:0005524(ATP binding);GO:0005576(extracellular region);GO:0005886(plasma membrane);GO:0009506(plasmodesma);GO:0009741(response to brassinosteroid);GO:0009742(brassinosteroid mediated signaling pathway);GO:0009791(post-embryonic development);GO:0009826(unidimensional cell growth);GO:0016021(integral componen…	PREDICTED: receptor-like protein kinase THESEUS 1 [Nicotiana tabacum]	1.66633	1.81987	1.23063	7.20058	6.49904	5.29427	0.248334	-2.00965	4.62079e-28	down	yes
107808880	XM_016633446.1	GO:0005215(transporter activity);GO:0005886(plasma membrane);GO:0006857(oligopeptide transport);GO:0009506(plasmodesma);GO:0016020(membrane);GO:0016021(integral component of membrane);GO:0055085(transmembrane transport);GO:0080167(response to karrikin);GO:0090448(glucosinolate:proton symporter activity);GO:0090449(phloem glucosinolate loading);GO:1901349(glucosinolate transport)	PREDICTED: protein NRT1/ PTR FAMILY 2.11-like [Nicotiana tabacum]	6.17159	8.13498	6.94774	0.436337	1.06593	0.534813	10.4337	3.38318	4.94434e-28	up	yes
107806837	XM_016631089.1	GO:0004601(peroxidase activity);GO:0009505(plant-type cell wall);GO:0009507(chloroplast);GO:0009536(plastid);GO:0009570(chloroplast stroma);GO:0009579(thylakoid);GO:0009941(chloroplast envelope);GO:0016209(antioxidant activity);GO:0042742(defense response to bacterium);GO:0045454(cell redox homeostasis);GO:0051920(peroxiredoxin activity);GO:0055114(oxidation-reduction process)	PREDICTED: peroxiredoxin-2E-2, chloroplastic-like [Nicotiana tomentosiformis]	13.3355	17.2529	10.1691	94.3756	56.3576	82.0369	0.175098	-2.51376	5.19487e-28	down	yes
107760333	XM_016578365.1	GO:0004864(protein phosphatase inhibitor activity);GO:0005634(nucleus);GO:0005737(cytoplasm);GO:0009738(abscisic acid-activated signaling pathway);GO:0010427(abscisic acid binding);GO:0080163(regulation of protein serine/threonine phosphatase activity)	PREDICTED: pathogenesis-related protein STH-2-like [Nicotiana sylvestris]	2.31408	3.76265	2.18944	0.0001	0.0001	0.0001	27553.9	14.75	5.45603e-28	up	yes
107801748	XM_016625127.1;XM_016625128.1	GO:0005886(plasma membrane);GO:0006810(transport);GO:0022857(transmembrane transporter activity);GO:0022857(transmembrane transporter activity)	PREDICTED: WAT1-related protein At3g30340-like isoform X1 [Nicotiana tomentosiformis];PREDICTED: WAT1-related protein At3g30340-like isoform X2 [Nicotiana tomentosiformis]	3.86177	6.57299	4.64178	0.408659	0.363321	0.16801	16.0391	4.00352	5.49778e-28	up	yes
107771506	XM_016590881.1	GO:0004364(glutathione transferase activity);GO:0005737(cytoplasm);GO:0006749(glutathione metabolic process);GO:0009407(toxin catabolic process)	PREDICTED: glutathione S-transferase U10-like [Nicotiana sylvestris]	13.0588	17.5907	19.6947	0.366123	1.35051	0.396738	23.8217	4.5742	5.66588e-28	up	yes
107776169	XM_016596020.1	GO:0004061(arylformamidase activity);GO:0019441(tryptophan catabolic process to kynurenine)	PREDICTED: kynurenine formamidase-like [Nicotiana tabacum]	21.3138	25.1239	25.3593	4.35275	6.15671	4.92865	4.65063	2.21743	6.08043e-28	up	yes
107791011	XM_016612991.1	GO:0002237(response to molecule of bacterial origin);GO:0005524(ATP binding);GO:0005739(mitochondrion);GO:0005740(mitochondrial envelope);GO:0005741(mitochondrial outer membrane);GO:0005886(plasma membrane);GO:0008219(cell death);GO:0009411(response to UV);GO:0009617(response to bacterium);GO:0009626(plant-type hypersensitive response);GO:0009863(salicylic acid mediated signaling pathway);GO:0016…	PREDICTED: AAA-ATPase At3g50940-like [Nicotiana tabacum]	5.42817	7.44962	4.72245	0.208784	0.480142	0.122878	21.6804	4.43832	7.5519e-28	up	yes
107792345	XM_016614555.1	GO:0005515(protein binding)	PREDICTED: TMV resistance protein N-like [Nicotiana tabacum]	24.6108	32.1922	24.1232	5.5334	5.78186	5.99798	4.67424	2.22473	7.58186e-28	up	yes
107794178	XM_016616643.1;XM_016616645.1;XM_016616644.1	GO:0005886(plasma membrane);GO:0008150(biological_process);GO:0016021(integral component of membrane);GO:0016021(integral component of membrane)	PREDICTED: putative UPF0481 protein At3g02645 isoform X1 [Nicotiana tabacum];PREDICTED: putative UPF0481 protein At3g02645 isoform X3 [Nicotiana tabacum];PREDICTED: putative UPF0481 protein At3g02645 isoform X2 [Nicotiana tabacum]	2.00905	2.98972	2.15856	0.049766	0.045634	0.123805	32.6513	5.02907	9.4712e-28	up	yes
107829398	XM_016656869.1	GO:0005886(plasma membrane)	PREDICTED: rust resistance kinase Lr10-like [Nicotiana tabacum]	6.36853	6.0177	5.44484	1.06612	0.832826	0.797637	6.61248	2.72519	9.71924e-28	up	yes
107789752	XM_016611618.1;XM_016611620.1;XM_016611621.1;XM_016611619.1	GO:0005515(protein binding);GO:0005515(protein binding)	PREDICTED: TMV resistance protein N-like [Nicotiana tabacum]	2.07584	3.33642	1.73237	0.196087	0.273825	0.215994	10.4163	3.38078	1.47145e-27	up	yes
107773543	XM_016592948.1	GO:0005737(cytoplasm);GO:0008150(biological_process)	PREDICTED: uncharacterized protein LOC107773543, partial [Nicotiana tabacum]	2.47462	3.36924	2.7936	0.160848	0.317976	0.24269	11.9713	3.58151	1.47857e-27	up	yes
107821321	XM_016647758.1	GO:0004364(glutathione transferase activity);GO:0005737(cytoplasm);GO:0006749(glutathione metabolic process);GO:0009407(toxin catabolic process)	PREDICTED: glutathione S-transferase U9-like [Nicotiana sylvestris]	54.195	68.2904	55.6471	8.61239	14.4517	8.69188	5.60942	2.48785	1.91433e-27	up	yes
gene7836	gene7836	NA	PREDICTED: uncharacterized protein LOC104094747 isoform X2 [Nicotiana tomentosiformis]	6.85116	6.36052	13.9056	0.0001	0.0001	0.115663	234.046	7.87065	2.09794e-27	up	yes
107775140	XM_016594826.1	GO:0003674(molecular_function);GO:0005576(extracellular region);GO:0009506(plasmodesma);GO:0010497(plasmodesmata-mediated intercellular transport);GO:0016021(integral component of membrane);GO:0046739(transport of virus in multicellular host)	PREDICTED: cysteine-rich repeat secretory protein 3-like [Nicotiana tabacum]	0.12555	0.209321	0.043475	4.54367	3.50345	2.25483	0.0367256	-4.76707	2.17223e-27	down	yes
107768146	XM_016587248.1	NA	PREDICTED: uncharacterized protein LOC104232224 [Nicotiana sylvestris]	2.31103	3.34566	2.07972	10.4376	13.08	11.6793	0.219804	-2.18571	2.66146e-27	down	yes
107764421	XM_016582983.1	GO:0004674(protein serine/threonine kinase activity);GO:0005886(plasma membrane);GO:0006468(protein phosphorylation);GO:0006952(defense response);GO:0009506(plasmodesma)	PREDICTED: G-type lectin S-receptor-like serine/threonine-protein kinase At4g27290, partial [Nicotiana tabacum]	0.700645	0.960169	0.836024	0.0001	0.0001	0.0001	8322.79	13.0229	3.22107e-27	up	yes
107788342	XM_016610019.1	GO:0003723(RNA binding);GO:0003743(translation initiation factor activity);GO:0005634(nucleus);GO:0005737(cytoplasm);GO:0006417(regulation of translation)	PREDICTED: polyadenylate-binding protein 7-like [Nicotiana sylvestris]	0.634314	0.673381	0.876529	0.0001	0.0001	0.0001	7280.75	12.8299	3.95303e-27	up	yes
107820343	XM_016646608.1	GO:0005829(cytosol);GO:0050278(sedoheptulose-bisphosphatase activity)	PREDICTED: phosphoglycerate mutase-like protein AT74H [Nicotiana tabacum]	6.40436	9.02025	9.32574	0.949545	0.758714	0.685291	10.3404	3.37023	4.27401e-27	up	yes
gene41073	gene41073	GO:0005789(endoplasmic reticulum membrane);GO:0016021(integral component of membrane);GO:0016491(oxidoreductase activity);GO:0030148(sphingolipid biosynthetic process);GO:0042284(sphingolipid delta-4 desaturase activity);GO:0046513(ceramide biosynthetic process);GO:0055114(oxidation-reduction process)	PREDICTED: sphingolipid delta(4)-desaturase DES1-like [Nicotiana tomentosiformis]	20.478	24.3796	24.6223	2.70811	4.75767	2.08048	7.27823	2.86359	4.40686e-27	up	yes
107826099	XM_016653049.1	GO:0004672(protein kinase activity);GO:0004674(protein serine/threonine kinase activity);GO:0005524(ATP binding);GO:0005576(extracellular region);GO:0005634(nucleus);GO:0005886(plasma membrane);GO:0006468(protein phosphorylation);GO:0007169(transmembrane receptor protein tyrosine kinase signaling pathway);GO:0016021(integral component of membrane);GO:0016301(kinase activity)	PREDICTED: probable inactive receptor kinase At1g27190 [Nicotiana tabacum]	1.14407	1.25733	0.885772	4.4109	4.96153	5.41576	0.222283	-2.16953	4.89829e-27	down	yes
107764995	XR_001643354.1	NA	Extensin-3 [Capsicum annuum]	12.5002	20.9812	11.2875	1.14178	1.01228	1.28532	13.0166	3.70228	5.4921e-27	up	yes
107793818	XM_016616260.1	NA	PREDICTED: extensin-2-like, partial [Nicotiana sylvestris]	24.6904	37.3796	36.549	4.13024	2.88373	1.68148	11.3414	3.50353	5.67953e-27	up	yes
107782067	XM_016602896.1	GO:0004029(aldehyde dehydrogenase (NAD) activity)	PREDICTED: aldehyde dehydrogenase family 2 member B7, mitochondrial-like [Nicotiana sylvestris]	5.44925	8.78677	8.53556	0.83857	1.20437	0.699962	8.30201	3.05346	5.98096e-27	up	yes
107829060	XM_016656491.1	GO:0004553(hydrolase activity, hydrolyzing O-glycosyl compounds);GO:0004575(sucrose alpha-glucosidase activity);GO:0005576(extracellular region);GO:0005618(cell wall);GO:0005982(starch metabolic process);GO:0005987(sucrose catabolic process);GO:0048046(apoplast);GO:0071836(nectar secretion)	PREDICTED: beta-fructofuranosidase, insoluble isoenzyme 1 [Nicotiana tomentosiformis]	4.49633	6.91204	4.15753	0.552587	0.748999	0.516876	8.55993	3.0976	7.64495e-27	up	yes
107789581	XM_016611416.1	GO:0003674(molecular_function);GO:0005634(nucleus);GO:0008150(biological_process)	PREDICTED: uncharacterized protein LOC104086387 [Nicotiana tomentosiformis]	2.0256	2.79429	3.03161	15.2406	12.1707	10.865	0.205127	-2.28541	7.75971e-27	down	yes
107783965	XM_016604996.1	GO:0005351(carbohydrate:proton symporter activity);GO:0005355(glucose transmembrane transporter activity);GO:0005887(integral component of plasma membrane);GO:0046323(glucose import)	PREDICTED: probable inositol transporter 2 [Nicotiana tabacum]	8.61223	9.09776	9.51705	1.0624	1.91751	1.74187	5.76627	2.52764	9.4605e-27	up	yes
107793668	XM_016616063.1	GO:0016787(hydrolase activity)	bifunctional epoxide hydrolase 2-like [Nicotiana tabacum]	43.4794	65.5262	58.1801	0.732151	3.83719	1.77334	26.3588	4.72022	9.60937e-27	up	yes
107771201	XM_016590542.1	GO:0005739(mitochondrion);GO:0006631(fatty acid metabolic process);GO:0016874(ligase activity)	PREDICTED: probable acyl-activating enzyme 1, peroxisomal [Nicotiana tomentosiformis]	0.614596	1.35603	0.960545	0.0001	0.0001	0.0001	9770.56	13.2542	1.20955e-26	up	yes
107779732	XM_016600213.1	GO:0005886(plasma membrane)	PREDICTED: rust resistance kinase Lr10-like [Nicotiana tabacum]	3.29559	3.22907	3.27861	0.221484	0.47719	0.247449	10.3615	3.37316	1.29005e-26	up	yes
107780502	XM_016601052.1	GO:0003700(DNA binding transcription factor activity);GO:0005634(nucleus);GO:0006351(transcription, DNA-templated);GO:0006355(regulation of transcription, DNA-templated);GO:0009867(jasmonic acid mediated signaling pathway);GO:0043565(sequence-specific DNA binding);GO:0050832(defense response to fungus)	putative WRKY transcription factor 11 [Nicotiana tabacum]	4.67754	5.36336	4.34787	0.217796	0.488962	0.209419	15.7052	3.97317	1.30588e-26	up	yes
107817306	XM_016643108.1	GO:0004553(hydrolase activity, hydrolyzing O-glycosyl compounds);GO:0005576(extracellular region);GO:0005618(cell wall);GO:0005794(Golgi apparatus);GO:0005886(plasma membrane);GO:0005975(carbohydrate metabolic process);GO:0008810(cellulase activity);GO:0009505(plant-type cell wall);GO:0030245(cellulose catabolic process);GO:0071555(cell wall organization)	PREDICTED: endoglucanase 3-like [Nicotiana sylvestris]	1.02046	1.5764	1.22131	0.0001	0.026854	0.0001	141.131	7.14089	1.41805e-26	up	yes
107828713	XM_016656078.1	GO:0003674(molecular_function);GO:0005768(endosome);GO:0005794(Golgi apparatus);GO:0005802(trans-Golgi network);GO:0008150(biological_process);GO:0009507(chloroplast);GO:0016021(integral component of membrane)	PREDICTED: uncharacterized protein LOC107828713 [Nicotiana tabacum]	13.9918	20.704	15.1319	0.566923	1.88888	0.696601	15.8063	3.98243	1.57182e-26	up	yes
107793705	XM_016616111.1	GO:0003674(molecular_function);GO:0005576(extracellular region);GO:0051707(response to other organism)	PREDICTED: pathogenesis-related protein 5-like [Nicotiana tabacum]	1.62162	2.23676	2.21966	0.0001	0.0001	0.0001	20260.1	14.3064	1.73667e-26	up	yes
107825557	XM_016652429.1	GO:0004364(glutathione transferase activity);GO:0005737(cytoplasm);GO:0006749(glutathione metabolic process);GO:0009407(toxin catabolic process)	PREDICTED: probable glutathione S-transferase [Nicotiana sylvestris]	0.86512	1.90042	1.49259	0.0001	0.0001	0.0001	14193.8	13.793	1.82472e-26	up	yes
107795119	XM_016617704.1	GO:0005737(cytoplasm);GO:0005886(plasma membrane);GO:0006950(response to stress);GO:0009269(response to desiccation);GO:0016787(hydrolase activity)	PREDICTED: uncharacterized protein LOC104231083 [Nicotiana sylvestris]	1.14822	1.87675	1.74529	0.0001	0.0001	0.0001	15900.9	13.9568	1.84903e-26	up	yes
107782051	XM_016602884.1	GO:0005515(protein binding)	PREDICTED: putative receptor-like protein kinase At1g72540 [Nicotiana tabacum]	0.619166	1.0689	1.10613	0.0001	0.0001	0.0001	9313.99	13.1852	2.007e-26	up	yes
107767781	XM_016586871.1	GO:0005524(ATP binding);GO:0005886(plasma membrane);GO:0006952(defense response);GO:0043531(ADP binding)	PREDICTED: putative late blight resistance protein homolog R1A-3 [Nicotiana tomentosiformis]	0.644432	0.700147	0.718292	0.0001	0.015876	0.0001	128.32	7.0036	2.17985e-26	up	yes
107765997	XM_016584706.1	GO:0004674(protein serine/threonine kinase activity);GO:0005886(plasma membrane);GO:0007166(cell surface receptor signaling pathway)	PREDICTED: rust resistance kinase Lr10-like [Nicotiana tabacum]	0.840513	1.15963	1.28127	0.0001	0.0001	0.020306	160.022	7.32213	2.37384e-26	up	yes
107830178	XM_016657656.1	GO:0004674(protein serine/threonine kinase activity);GO:0005886(plasma membrane);GO:0006468(protein phosphorylation);GO:0006952(defense response);GO:0009506(plasmodesma)	PREDICTED: cysteine-rich receptor-like protein kinase 2 [Nicotiana sylvestris]	8.98447	10.9563	10.4791	0.517075	1.54949	0.698044	11.0034	3.45987	2.39641e-26	up	yes
107797844	XM_016620769.1	GO:0005509(calcium ion binding)	PREDICTED: calcium-binding protein KIC-like [Nicotiana tabacum]	8.53393	13.973	13.5271	1.04549	1.704	1.2964	8.90633	3.15483	2.52105e-26	up	yes
107808120	XM_016632607.1	GO:0005789(endoplasmic reticulum membrane);GO:0006636(unsaturated fatty acid biosynthetic process);GO:0009507(chloroplast);GO:0009579(thylakoid);GO:0009979(16:0 monogalactosyldiacylglycerol desaturase activity);GO:0010205(photoinhibition);GO:0016021(integral component of membrane);GO:0016491(oxidoreductase activity);GO:0016717(oxidoreductase activity, acting on paired donors, with oxidation of a …	PREDICTED: palmitoyl-monogalactosyldiacylglycerol delta-7 desaturase, chloroplastic-like [Nicotiana tabacum]	29.9027	24.5891	19.204	130.353	97.9736	91.3192	0.230554	-2.11682	2.61993e-26	down	yes
107787789	XM_016609395.1	GO:0005985(sucrose metabolic process);GO:0016746(transferase activity, transferring acyl groups)	PREDICTED: acylsugar acyltransferase 3-like [Nicotiana tabacum]	4.89492	3.11018	0.778554	0.0001	0.0001	0.0001	29278.8	14.8376	2.82685e-26	up	yes
107768016	XM_016587115.1	GO:0016020(membrane);GO:0016709(oxidoreductase activity, acting on paired donors, with incorporation or reduction of molecular oxygen, NAD(P)H as one donor, and incorporation of one atom of oxygen);GO:0044550(secondary metabolite biosynthetic process)	PREDICTED: premnaspirodiene oxygenase-like [Nicotiana sylvestris]	2.73327	4.19116	2.77448	0.138047	0.198739	0.109318	21.7414	4.44237	3.01704e-26	up	yes
107761725	XM_016579985.1;XM_016579986.1	GO:0016787(hydrolase activity);GO:0016787(hydrolase activity)	PREDICTED: putative methylesterase 11, chloroplastic [Nicotiana tomentosiformis];PREDICTED: putative methylesterase 11, chloroplastic isoform X2 [Nicotiana tabacum]	0.930817	1.55046	0.7282	0.0001	0.0001	0.0001	10698.3	13.3851	3.13969e-26	up	yes
107761701	XM_016579953.1;XM_016579954.1	GO:0000014(single-stranded DNA endodeoxyribonuclease activity);GO:0003676(nucleic acid binding);GO:0004519(endonuclease activity);GO:0005576(extracellular region);GO:0006308(DNA catabolic process);GO:0043765(T/G mismatch-specific endonuclease activity);GO:0046872(metal ion binding);GO:0090305(nucleic acid phosphodiester bond hydrolysis);GO:0090305(nucleic acid phosphodiester bond hydrolysis)	PREDICTED: endonuclease 2-like isoform X1 [Nicotiana tabacum];PREDICTED: endonuclease 2-like isoform X2 [Nicotiana tabacum]	1.08126	1.9994	2.82165	0.0001	0.0001	0.0001	19674.3	14.264	3.85304e-26	up	yes
107786526	XM_016608015.1	GO:0005783(endoplasmic reticulum);GO:0005789(endoplasmic reticulum membrane);GO:0006629(lipid metabolic process);GO:0006636(unsaturated fatty acid biosynthetic process);GO:0009507(chloroplast);GO:0016021(integral component of membrane);GO:0016717(oxidoreductase activity, acting on paired donors, with oxidation of a pair of donors resulting in the reduction of molecular oxygen to two molecules of …	PREDICTED: omega-3 fatty acid desaturase, endoplasmic reticulum isoform X1 [Nicotiana attenuata]	5.98086	7.07683	5.68946	29.2586	20.4503	21.3418	0.263856	-1.92218	4.15796e-26	down	yes
107812015	XM_016637030.1;XM_016637038.1	NA	PREDICTED: uncharacterized protein LOC104115876 [Nicotiana tomentosiformis];PREDICTED: uncharacterized protein LOC107812015 [Nicotiana tabacum]	4.0254	2.74069	4.03159	0.142294	0.420908	0.191814	14.3013	3.83807	4.48625e-26	up	yes
107814820	XM_016640284.1	GO:0004857(enzyme inhibitor activity)	PREDICTED: 21 kDa protein-like [Nicotiana tomentosiformis]	5.97064	15.2121	15.3988	0.0001	0.305092	0.136441	82.8325	6.37213	4.63832e-26	up	yes
107825701	XM_016652591.1	NA	PREDICTED: putative pectinesterase/pectinesterase inhibitor 26 [Nicotiana tabacum]	2.61965	1.91246	1.54834	0.0001	0.0001	0.0001	20268.2	14.3069	5.14918e-26	up	yes
107788559	XM_016610234.1	GO:0005737(cytoplasm);GO:0008757(S-adenosylmethionine-dependent methyltransferase activity);GO:0032259(methylation)	PREDICTED: phosphoethanolamine N-methyltransferase-like [Nicotiana tabacum]	10.8223	8.555	4.58777	62.2469	42.954	56.9481	0.147797	-2.75832	5.32098e-26	down	yes
107782913	XR_001647353.1	GO:0005886(plasma membrane);GO:0006952(defense response)	PREDICTED: MLO-like protein 6 [Solanum tuberosum]	1.53399	3.065	1.76048	0.0001	0.0001	0.0001	21198.2	14.3717	5.77437e-26	up	yes
107763524	XR_001643036.1	NA	PREDICTED: uncharacterized protein LOC104240059 [Nicotiana sylvestris]	2.39828	2.4905	2.31661	0.0001	0.0001	0.0001	24018	14.5518	6.36598e-26	up	yes
107819609	XM_016645730.1	GO:0005576(extracellular region);GO:0007275(multicellular organism development);GO:0016020(membrane);GO:0016021(integral component of membrane);GO:0046872(metal ion binding);GO:0055114(oxidation-reduction process)	PREDICTED: cytochrome b561 and DOMON domain-containing protein At5g47530-like [Nicotiana tomentosiformis]	3.95787	5.69222	2.99754	0.302047	0.232754	0.334737	14.5452	3.86247	6.49719e-26	up	yes
gene50233	gene50233	GO:0004497(monooxygenase activity);GO:0044550(secondary metabolite biosynthetic process)	PREDICTED: zeaxanthin epoxidase, chloroplastic-like isoform X2 [Nicotiana sylvestris]	0.769004	1.39526	0.922308	0.0001	0.0001	0.0001	10288.6	13.3288	6.68024e-26	up	yes
107781172	XM_016601832.1	GO:0003824(catalytic activity);GO:0003978(UDP-glucose 4-epimerase activity);GO:0005794(Golgi apparatus);GO:0006012(galactose metabolic process);GO:0009225(nucleotide-sugar metabolic process);GO:0009832(plant-type cell wall biogenesis);GO:0016021(integral component of membrane);GO:0019567(arabinose biosynthetic process);GO:0032580(Golgi cisterna membrane);GO:0033358(UDP-L-arabinose biosynthetic pr…	PREDICTED: probable UDP-arabinose 4-epimerase 2 [Nicotiana attenuata]	6.52652	8.51331	10.0778	1.18684	1.43933	1.07402	6.78819	2.76303	7.48013e-26	up	yes
107799728	XM_016622868.1	GO:0005634(nucleus)	PREDICTED: transcription factor bHLH71 isoform X1 [Nicotiana tomentosiformis]	0.0001	0.119118	0.0001	7.07123	3.32472	3.19814	0.0087772	-6.83202	8.08249e-26	down	yes
107823421	XM_016650062.1;XM_016650068.1;XM_016650074.1;XM_016650080.1;XM_016650087.1	GO:0003674(molecular_function);GO:0008150(biological_process);GO:0016020(membrane);GO:0016021(integral component of membrane);GO:0016021(integral component of membrane)	PREDICTED: probable vacuolar amino acid transporter YPQ3 [Nicotiana sylvestris];PREDICTED: probable vacuolar amino acid transporter YPQ3 isoform X2 [Nicotiana tabacum];PREDICTED: probable vacuolar amino acid transporter YPQ3 isoform X3 [Nicotiana tabacum];PREDICTED: uncharacterized protein LOC107823421 isoform X4 [Nicotiana tabacum]	2.00898	1.59386	1.21399	7.25292	8.25707	6.42195	0.219627	-2.18687	8.19695e-26	down	yes
107798500	XM_016621507.1	GO:0005737(cytoplasm);GO:0016791(phosphatase activity);GO:0044283(small molecule biosynthetic process)	PREDICTED: uncharacterized protein LOC107798500 [Nicotiana tabacum]	10.7157	12.2935	10.0971	41.1248	32.4834	38.6137	0.295008	-1.76118	9.31182e-26	down	yes
107772254	XM_016591749.1;XR_001645029.1	GO:0004722(protein serine/threonine phosphatase activity);GO:0005886(plasma membrane);GO:0006470(protein dephosphorylation);GO:0046872(metal ion binding);GO:0046872(metal ion binding)	PREDICTED: probable protein phosphatase 2C 5 [Nicotiana sylvestris]	23.1576	20.9305	16.9124	60.5986	84.4963	63.3499	0.292646	-1.77277	9.69341e-26	down	yes
gene33717	gene33717	GO:0005515(protein binding)	PREDICTED: LOW QUALITY PROTEIN: protein argonaute 1-like [Nicotiana sylvestris]	10.1507	10.3576	12.6071	2.57483	2.70818	2.31961	4.3558	2.12294	1.00996e-25	up	yes
107827649	XM_016654825.1;XM_016654824.1;XM_016654826.1	GO:0003729(mRNA binding);GO:0003730(mRNA 3'-UTR binding);GO:0005634(nucleus);GO:0005829(cytosol);GO:0006397(mRNA processing);GO:0006397(mRNA processing)	PREDICTED: uncharacterized protein LOC104223950 isoform X2 [Nicotiana sylvestris];PREDICTED: uncharacterized protein LOC104223950 isoform X1 [Nicotiana sylvestris]	6.84928	7.87189	7.35498	1.44921	1.84349	1.61716	4.49628	2.16873	1.0245e-25	up	yes
107785691	XM_016607056.1	GO:0005515(protein binding)	PREDICTED: TMV resistance protein N-like [Nicotiana tabacum]	16.4726	24.9417	23.8702	2.24246	3.47344	3.84351	6.82934	2.77175	1.09506e-25	up	yes
107772553	XM_016592051.1	GO:0005576(extracellular region);GO:0005618(cell wall);GO:0005886(plasma membrane);GO:0006952(defense response);GO:0009505(plant-type cell wall);GO:0030414(peptidase inhibitor activity);GO:0031640(killing of cells of other organism);GO:0050832(defense response to fungus)	PREDICTED: defensin J1-2 [Nicotiana sylvestris]	49.9584	67.2159	79.0043	13.2076	11.0435	9.6495	5.78687	2.53278	1.13323e-25	up	yes
107806561	XM_016630731.1	GO:0005789(endoplasmic reticulum membrane);GO:0006636(unsaturated fatty acid biosynthetic process);GO:0009507(chloroplast);GO:0009579(thylakoid);GO:0009979(16:0 monogalactosyldiacylglycerol desaturase activity);GO:0010205(photoinhibition);GO:0016021(integral component of membrane);GO:0016491(oxidoreductase activity);GO:0016717(oxidoreductase activity, acting on paired donors, with oxidation of a …	PREDICTED: palmitoyl-monogalactosyldiacylglycerol delta-7 desaturase, chloroplastic [Nicotiana tomentosiformis]	29.0837	21.2056	26.0948	114.924	90.1547	91.0726	0.257923	-1.95499	1.14263e-25	down	yes
107782000	XM_016602831.1	GO:0005737(cytoplasm);GO:0006607(NLS-bearing protein import into nucleus);GO:0006610(ribosomal protein import into nucleus);GO:0008139(nuclear localization sequence binding);GO:0031965(nuclear membrane);GO:0034399(nuclear periphery)	PREDICTED: importin-5-like [Nicotiana tabacum]	0.651776	0.951053	1.1225	0.026676	0.019486	0.010924	47.7408	5.57715	1.27078e-25	up	yes
107759552	XM_016577516.1	GO:0003700(DNA binding transcription factor activity);GO:0005634(nucleus);GO:0006355(regulation of transcription, DNA-templated);GO:0043565(sequence-specific DNA binding)	PREDICTED: scarecrow-like protein 32 [Nicotiana tomentosiformis]	0.653814	0.69338	0.711519	4.26889	3.11471	4.12157	0.178938	-2.48247	1.39743e-25	down	yes
107792839	XM_016615089.1	NA	PREDICTED: probable LRR receptor-like serine/threonine-protein kinase At4g08850 [Nicotiana tabacum]	18.1423	21.3	13.4329	0.671649	1.91462	0.544006	16.8915	4.07823	1.40771e-25	up	yes
107805232	XM_016629231.1	GO:0004674(protein serine/threonine kinase activity);GO:0004713(protein tyrosine kinase activity);GO:0004714(transmembrane receptor protein tyrosine kinase activity);GO:0005515(protein binding);GO:0005524(ATP binding);GO:0005886(plasma membrane);GO:0006468(protein phosphorylation);GO:0006952(defense response);GO:0007169(transmembrane receptor protein tyrosine kinase signaling pathway);GO:0010942(…	PREDICTED: leucine-rich repeat receptor-like serine/threonine/tyrosine-protein kinase SOBIR1 [Nicotiana tabacum]	4.32242	4.96378	3.93014	0.035452	0.232153	0.233319	26.3839	4.72159	1.47341e-25	up	yes
107799891	XM_016623021.1	NA	PREDICTED: uncharacterized protein LOC107799891 [Nicotiana tabacum]	0.7285	1.11905	1.26535	0.0001	0.0001	0.0001	10376.3	13.341	1.6037e-25	up	yes
107778673	XM_016598961.1	GO:0005634(nucleus);GO:0008080(N-acetyltransferase activity)	PREDICTED: uncharacterized protein LOC107778673 [Nicotiana tabacum]	0.512997	0.695672	0.626351	0.0001	0.0001	0.0001	6116.73	12.5785	1.66124e-25	up	yes
107771327	XM_016590678.1	GO:0006952(defense response);GO:0007165(signal transduction);GO:0016020(membrane);GO:0016021(integral component of membrane)	PREDICTED: receptor-like protein 12 [Nicotiana tabacum]	3.61776	4.57017	3.3911	0.23078	0.590522	0.2677	10.6327	3.41044	1.88037e-25	up	yes
107796049	XM_016618763.1;XM_016618764.1;XM_016618765.1	GO:0003968(RNA-directed 5'-3' RNA polymerase activity);GO:0005575(cellular_component);GO:0016441(posttranscriptional gene silencing);GO:0016441(posttranscriptional gene silencing)	PREDICTED: probable RNA-dependent RNA polymerase 5 isoform X1 [Nicotiana tabacum];PREDICTED: probable RNA-dependent RNA polymerase 5 isoform X2 [Nicotiana tabacum];PREDICTED: probable RNA-dependent RNA polymerase 5 isoform X3 [Nicotiana tabacum]	2.3682	4.75662	4.01094	0.33428	0.47901	0.474669	8.64605	3.11204	1.9008e-25	up	yes
107807573	XM_016631985.1	GO:0003677(DNA binding);GO:0003700(DNA binding transcription factor activity);GO:0005622(intracellular);GO:0005634(nucleus);GO:0006351(transcription, DNA-templated);GO:0006355(regulation of transcription, DNA-templated);GO:0006952(defense response);GO:0009867(jasmonic acid mediated signaling pathway);GO:0009873(ethylene-activated signaling pathway)	PREDICTED: pathogenesis-related genes transcriptional activator PTI5-like [Nicotiana tabacum]	5.0384	6.86697	3.39365	0.164985	0.149198	0.25388	26.9319	4.75124	2.08126e-25	up	yes
107805722	XM_016629792.1	GO:0004842(ubiquitin-protein transferase activity);GO:0019005(SCF ubiquitin ligase complex);GO:0031146(SCF-dependent proteasomal ubiquitin-dependent protein catabolic process)	PREDICTED: F-box protein At5g07610-like [Nicotiana tabacum]	1.30843	1.07329	0.639726	0.0001	0.0001	0.0001	10071.5	13.298	2.24752e-25	up	yes
107770478	XM_016589792.1	GO:0005618(cell wall);GO:0033609(oxalate metabolic process);GO:0046564(oxalate decarboxylase activity)	PREDICTED: auxin-binding protein ABP19a-like [Nicotiana tabacum]	11.5258	11.6423	8.64784	64.3782	41.5686	38.373	0.220454	-2.18145	2.8019e-25	down	yes
107825512	XM_016652372.1	GO:0003674(molecular_function);GO:0005739(mitochondrion);GO:0009733(response to auxin);GO:0009734(auxin-activated signaling pathway);GO:0040008(regulation of growth)	PREDICTED: auxin-induced protein 15A-like [Nicotiana tomentosiformis]	6.81724	5.09968	3.94962	26.9122	20.7761	23.8103	0.221914	-2.17193	2.81445e-25	down	yes
107782257	XM_016603124.1	GO:0003676(nucleic acid binding);GO:0004407(histone deacetylase activity);GO:0005634(nucleus);GO:0005730(nucleolus);GO:0006351(transcription, DNA-templated);GO:0006355(regulation of transcription, DNA-templated);GO:0008270(zinc ion binding);GO:0009294(DNA mediated transformation);GO:0009944(polarity specification of adaxial/abaxial axis);GO:0010162(seed dormancy process);GO:0046872(metal ion bind…	PREDICTED: histone deacetylase HDT1-like [Nicotiana sylvestris]	58.7298	66.4868	41.6068	340.74	225.02	223.937	0.21125	-2.24298	3.06337e-25	down	yes
107782731	XM_016603660.1;XM_016603661.1;XM_016603662.1	GO:0004674(protein serine/threonine kinase activity);GO:0005886(plasma membrane);GO:0007166(cell surface receptor signaling pathway);GO:0007166(cell surface receptor signaling pathway)	PREDICTED: LEAF RUST 10 DISEASE-RESISTANCE LOCUS RECEPTOR-LIKE PROTEIN KINASE-like 1.1 isoform X1 [Nicotiana tabacum];PREDICTED: LEAF RUST 10 DISEASE-RESISTANCE LOCUS RECEPTOR-LIKE PROTEIN KINASE-like 1.1 isoform X2 [Nicotiana tabacum]	6.31802	7.36053	5.89189	0.496512	1.24059	0.583925	8.4318	3.07584	3.19839e-25	up	yes
107762040	XM_016580347.1	GO:0007165(signal transduction);GO:0016020(membrane)	PREDICTED: ankyrin repeat-containing protein At2g01680-like [Nicotiana tabacum]	0.628696	0.986798	0.758963	0.0001	0.0001	0.0001	7914.86	12.9503	3.30551e-25	up	yes
107825548	XM_016652421.1	GO:0004364(glutathione transferase activity);GO:0005737(cytoplasm);GO:0006749(glutathione metabolic process);GO:0009407(toxin catabolic process)	PREDICTED: probable glutathione S-transferase [Nicotiana sylvestris]	1.68928	3.13426	2.65406	0.049194	0.0001	0.0001	151.387	7.2421	3.47194e-25	up	yes
107762834	XM_016581231.1	GO:0046658(anchored component of plasma membrane)	PREDICTED: lamin-like protein [Nicotiana sylvestris]	7.20653	7.97491	9.69817	36.5509	30.0517	26.7629	0.266475	-1.90793	3.60447e-25	down	yes
107806486	XM_016630644.1	GO:0005737(cytoplasm);GO:0016740(transferase activity);GO:0016747(transferase activity, transferring acyl groups other than amino-acyl groups)	PREDICTED: pelargonidin 3-O-(6-caffeoylglucoside) 5-O-(6-O-malonylglucoside) 4'''-malonyltransferase-like [Nicotiana tomentosiformis]	0.925351	2.97875	1.06919	0.0001	0.0001	0.0001	16577.6	14.017	3.86866e-25	up	yes
107771422	XM_016590781.1	GO:0005886(plasma membrane)	PREDICTED: rust resistance kinase Lr10-like [Nicotiana tabacum]	2.98181	3.19983	2.91336	0.324029	0.470169	0.301182	8.30306	3.05364	3.89364e-25	up	yes
107831331	XM_016659092.1	GO:0005515(protein binding);GO:0005634(nucleus);GO:0010089(xylem development);GO:0010311(lateral root formation);GO:0045893(positive regulation of transcription, DNA-templated)	PREDICTED: LOB domain-containing protein 30-like [Nicotiana tabacum]	0.93736	0.845426	1.23024	0.0001	0.0001	0.0001	10043.4	13.294	4.38451e-25	up	yes
107793624	XM_016616014.1;XM_016616015.1	NA	PREDICTED: uncharacterized protein LOC104226986 [Nicotiana sylvestris];PREDICTED: uncharacterized protein LOC107793624 isoform X2 [Nicotiana tabacum]	9.61403	14.1466	12.8924	2.15278	2.17583	1.62477	6.15667	2.62215	4.63726e-25	up	yes
107805343	XM_016629375.1	GO:0005507(copper ion binding);GO:0009505(plant-type cell wall);GO:0009506(plasmodesma);GO:0016722(oxidoreductase activity, oxidizing metal ions);GO:0046658(anchored component of plasma membrane)	PREDICTED: monocopper oxidase-like protein SKU5 [Nicotiana sylvestris]	5.87037	6.61212	4.55719	28.5301	20.071	19.9046	0.248734	-2.00732	4.77121e-25	down	yes
107784796	XM_016605979.1	GO:0005351(carbohydrate:proton symporter activity);GO:0005355(glucose transmembrane transporter activity);GO:0005887(integral component of plasma membrane);GO:0046323(glucose import)	PREDICTED: sugar transport protein 13-like [Nicotiana tabacum]	4.30428	9.20137	9.06463	0.276262	0.755291	0.433058	15.4104	3.94583	4.84816e-25	up	yes
107780691	XM_016601259.1	GO:0003674(molecular_function);GO:0005634(nucleus);GO:0008150(biological_process)	PREDICTED: uncharacterized protein LOC104120046 [Nicotiana tomentosiformis]	7.09774	9.76046	7.67376	1.72968	1.87427	1.52528	4.78278	2.25785	4.98823e-25	up	yes
107786171	XM_016607623.1	GO:0004674(protein serine/threonine kinase activity);GO:0005886(plasma membrane);GO:0006468(protein phosphorylation);GO:0006952(defense response);GO:0009506(plasmodesma)	PREDICTED: G-type lectin S-receptor-like serine/threonine-protein kinase At1g11330 [Nicotiana tabacum]	0.296158	0.645711	0.676495	0.0001	0.0001	0.0001	5394.55	12.3973	5.35809e-25	up	yes
107789972	XM_016611854.1	GO:0005773(vacuole);GO:0005887(integral component of plasma membrane);GO:0009506(plasmodesma);GO:0009992(cellular water homeostasis);GO:0015250(water channel activity);GO:0015254(glycerol channel activity);GO:0034220(ion transmembrane transport)	aquaporin PIP2-7 [Nicotiana tabacum]	33.045	30.2665	22.5019	178.189	104.842	128.024	0.208764	-2.26006	5.63451e-25	down	yes
107770821	XM_016590153.1	GO:0005507(copper ion binding);GO:0009505(plant-type cell wall);GO:0009506(plasmodesma);GO:0016722(oxidoreductase activity, oxidizing metal ions)	PREDICTED: L-ascorbate oxidase homolog [Nicotiana tabacum]	0.535913	0.782193	0.543638	0.0001	0.0001	0.0001	6205.81	12.5994	6.1998e-25	up	yes
gene22678	gene22678	GO:0006952(defense response);GO:0007165(signal transduction);GO:0016020(membrane);GO:0016021(integral component of membrane)	PREDICTED: receptor-like protein 12 [Nicotiana attenuata]	1.07872	1.50613	1.16019	0.076103	0.046917	0.034844	23.7232	4.56823	7.73554e-25	up	yes
107796110	XM_016618839.1	GO:0005887(integral component of plasma membrane);GO:0006644(phospholipid metabolic process);GO:0007165(signal transduction);GO:0008195(phosphatidate phosphatase activity);GO:0046839(phospholipid dephosphorylation)	PREDICTED: rust resistance kinase Lr10-like [Nicotiana tabacum]	4.63202	4.82827	4.34656	0.571618	0.842229	0.77503	6.30773	2.65712	7.86875e-25	up	yes
107785215	XM_016606466.1	GO:0005515(protein binding)	PREDICTED: ribulose bisphosphate carboxylase small chain S41, chloroplastic-like [Nicotiana tabacum]	24.4669	25.1901	23.914	216.887	99.3096	131.546	0.164315	-2.60546	7.96822e-25	down	yes
107816774	XM_016642517.1;XM_016642516.1;XM_016642519.1;XM_016642518.1	GO:0003333(amino acid transmembrane transport);GO:0015171(amino acid transmembrane transporter activity);GO:0015171(amino acid transmembrane transporter activity)	PREDICTED: vacuolar amino acid transporter 1-like isoform X2 [Nicotiana tomentosiformis];PREDICTED: vacuolar amino acid transporter 1-like isoform X2 [Nicotiana tabacum]	6.38042	4.66035	2.99287	36.6729	27.9913	21.3862	0.163086	-2.61629	9.90175e-25	down	yes
107805071	XM_016629049.1	GO:0004034(aldose 1-epimerase activity);GO:0005634(nucleus);GO:0006012(galactose metabolic process)	PREDICTED: putative glucose-6-phosphate 1-epimerase [Nicotiana sylvestris]	23.9071	35.9308	32.4239	6.54809	6.97474	6.8504	4.52858	2.17906	1.00576e-24	up	yes
107832548	XM_016660411.1	GO:0005886(plasma membrane);GO:0008150(biological_process);GO:0016021(integral component of membrane)	PREDICTED: putative UPF0481 protein At3g02645 [Nicotiana sylvestris]	1.07066	2.72917	0.733946	0.0001	0.0001	0.0001	15112.6	13.8835	1.03368e-24	up	yes
107793359	XM_016615689.1	GO:0009813(flavonoid biosynthetic process);GO:0043231(intracellular membrane-bounded organelle);GO:0052696(flavonoid glucuronidation);GO:0080043(quercetin 3-O-glucosyltransferase activity);GO:0080044(quercetin 7-O-glucosyltransferase activity)	PREDICTED: UDP-glycosyltransferase 86A1-like [Nicotiana tabacum]	12.0587	14.7904	10.9541	1.14912	2.62994	1.94301	6.60655	2.7239	1.046e-24	up	yes
107781832	XM_016602621.1	GO:0005886(plasma membrane);GO:0016021(integral component of membrane);GO:0042626(ATPase activity, coupled to transmembrane movement of substances)	PREDICTED: ABC transporter G family member 6 [Nicotiana tomentosiformis]	0.391963	0.473932	0.472042	0.0001	0.0001	0.0001	4459.79	12.1228	1.05237e-24	up	yes
107813509	XM_016638783.1	GO:0005576(extracellular region);GO:0005783(endoplasmic reticulum);GO:0006869(lipid transport);GO:0008289(lipid binding);GO:0009409(response to cold);GO:0009505(plant-type cell wall);GO:0009506(plasmodesma);GO:0009651(response to salt stress);GO:0009682(induced systemic resistance);GO:0009707(chloroplast outer membrane);GO:0009737(response to abscisic acid);GO:0050832(defense response to fungus)	PREDICTED: 14 kDa proline-rich protein DC2.15-like [Nicotiana tabacum]	2.02428	10.836	14.1259	0.050231	0.0001	0.0001	535.11	9.06369	1.1268e-24	up	yes
107801492	XM_016624823.1	GO:0004568(chitinase activity);GO:0005576(extracellular region);GO:0006032(chitin catabolic process);GO:0008061(chitin binding)	PREDICTED: chitinase 2-like [Nicotiana tomentosiformis]	1.07454	1.46811	0.997648	0.0001	0.0001	0.0001	11801	13.5266	1.1537e-24	up	yes
107809141	XM_016633737.1	GO:0002237(response to molecule of bacterial origin);GO:0005524(ATP binding);GO:0005739(mitochondrion);GO:0005740(mitochondrial envelope);GO:0005741(mitochondrial outer membrane);GO:0005886(plasma membrane);GO:0008219(cell death);GO:0009411(response to UV);GO:0009617(response to bacterium);GO:0009626(plant-type hypersensitive response);GO:0009863(salicylic acid mediated signaling pathway);GO:0016…	PREDICTED: protein HYPER-SENSITIVITY-RELATED 4-like [Nicotiana tabacum]	2.74515	4.9773	3.28728	0.242441	0.24061	0.301182	14.0389	3.81135	1.15918e-24	up	yes
gene35747	gene35747	NA	PREDICTED: uncharacterized protein LOC104094747 isoform X2 [Nicotiana tomentosiformis]	3.66069	3.95288	12.4143	0.0001	0.0001	0.0001	66759.6	16.0267	1.17513e-24	up	yes
107789868	XM_016611776.1	GO:0004022(alcohol dehydrogenase (NAD) activity);GO:0005829(cytosol);GO:0006561(proline biosynthetic process);GO:0009408(response to heat);GO:0009414(response to water deprivation);GO:0009688(abscisic acid biosynthetic process);GO:0009750(response to fructose);GO:0010115(regulation of abscisic acid biosynthetic process);GO:0010182(sugar mediated signaling pathway);GO:0010301(xanthoxin dehydrogena…	PREDICTED: secoisolariciresinol dehydrogenase-like [Nicotiana tabacum]	2.89121	6.8364	5.67805	0.132256	0.255644	0.07599	33.2097	5.05353	1.28245e-24	up	yes
107818458	XM_016644485.1	GO:0005515(protein binding)	PREDICTED: putative receptor-like protein kinase At1g72540 [Nicotiana sylvestris]	0.588696	1.11292	0.778904	0.0001	0.0001	0.0001	8268.4	13.0134	1.32949e-24	up	yes
107819573	XM_016645694.1	GO:0004784(superoxide dismutase activity);GO:0005515(protein binding);GO:0009295(nucleoid);GO:0009411(response to UV);GO:0009507(chloroplast);GO:0009534(chloroplast thylakoid);GO:0009579(thylakoid);GO:0042644(chloroplast nucleoid);GO:0046872(metal ion binding);GO:0055114(oxidation-reduction process)	PREDICTED: superoxide dismutase [Fe], chloroplastic-like [Nicotiana tabacum]	4.10492	4.90687	2.57252	27.5576	16.7166	19.1401	0.182677	-2.45264	1.42236e-24	down	yes
107763169	XM_016581633.1	GO:0005634(nucleus);GO:0006952(defense response);GO:0008757(S-adenosylmethionine-dependent methyltransferase activity);GO:0009611(response to wounding);GO:0032259(methylation);GO:0046872(metal ion binding);GO:0051707(response to other organism);GO:0052624(2-phytyl-1,4-naphthoquinone methyltransferase activity);GO:0080150(S-adenosyl-L-methionine:benzoic acid carboxyl methyl transferase activity)	salicylate carboxymethyltransferase-like [Nicotiana tabacum]	7.59865	10.9919	7.70635	0.674331	1.0613	0.314541	12.8267	3.68107	1.44677e-24	up	yes
107795777	XM_016618474.1;XM_016618466.1	GO:0003674(molecular_function);GO:0005634(nucleus);GO:0009414(response to water deprivation);GO:0009506(plasmodesma);GO:0009737(response to abscisic acid);GO:0016021(integral component of membrane);GO:0042538(hyperosmotic salinity response);GO:0042538(hyperosmotic salinity response)	PREDICTED: HVA22-like protein c isoform X2 [Nicotiana tomentosiformis];PREDICTED: HVA22-like protein c isoform X1 [Nicotiana tomentosiformis]	1.4271	1.94282	3.17638	0.0001	0.0001	0.0001	21821	14.4134	1.53362e-24	up	yes
107784212	XM_016605295.1	GO:0004826(phenylalanine-tRNA ligase activity);GO:0005737(cytoplasm);GO:0006432(phenylalanyl-tRNA aminoacylation);GO:0070042(rRNA (uridine-N3-)-methyltransferase activity);GO:0070475(rRNA base methylation)	PREDICTED: uncharacterized protein At4g26485-like [Nicotiana tabacum]	5.63558	6.8176	5.65114	0.296595	0.838501	0.534389	10.8443	3.43886	1.64869e-24	up	yes
gene12983	gene12983	GO:0004674(protein serine/threonine kinase activity);GO:0004713(protein tyrosine kinase activity);GO:0004714(transmembrane receptor protein tyrosine kinase activity);GO:0005515(protein binding);GO:0005524(ATP binding);GO:0005886(plasma membrane);GO:0006468(protein phosphorylation);GO:0006952(defense response);GO:0007169(transmembrane receptor protein tyrosine kinase signaling pathway);GO:0010942(…	leucine-rich repeat receptor-like serinethreonine/tyrosine-protein kinase sobir1 [Nicotiana attenuata]	3.55428	3.89029	3.76052	0.234274	0.550525	0.301355	10.3163	3.36685	1.66823e-24	up	yes
107807494	XM_016631900.1	GO:0005737(cytoplasm);GO:0016740(transferase activity);GO:0016747(transferase activity, transferring acyl groups other than amino-acyl groups)	PREDICTED: pelargonidin 3-O-(6-caffeoylglucoside) 5-O-(6-O-malonylglucoside) 4'''-malonyltransferase-like [Nicotiana sylvestris]	0.795622	2.15106	0.97739	0.0001	0.0001	0.0001	13080.2	13.6751	1.72016e-24	up	yes
107796125	XM_016618859.1	GO:0008152(metabolic process);GO:0008807(carboxyvinyl-carboxyphosphonate phosphorylmutase activity);GO:0009507(chloroplast);GO:0009570(chloroplast stroma)	PREDICTED: carboxyvinyl-carboxyphosphonate phosphorylmutase, chloroplastic [Nicotiana attenuata]	1.37599	2.37882	1.28373	17.8881	8.39482	18.1162	0.113483	-3.13946	1.75739e-24	down	yes
107820479	XM_016646768.1;XM_016646769.1	GO:0003333(amino acid transmembrane transport);GO:0015171(amino acid transmembrane transporter activity);GO:0015171(amino acid transmembrane transporter activity)	PREDICTED: vacuolar amino acid transporter 1-like [Nicotiana sylvestris]	4.82527	2.69576	2.65953	26.9432	17.0808	17.1624	0.166386	-2.58739	1.98468e-24	down	yes
107821935	XM_016648406.1	GO:0005739(mitochondrion);GO:0006631(fatty acid metabolic process);GO:0016874(ligase activity)	PREDICTED: probable acyl-activating enzyme 2 [Nicotiana tabacum]	0.67745	1.14666	1.48354	0.0001	0.0001	0.0001	11025.5	13.4286	2.01336e-24	up	yes
107789671	XM_016611529.1	GO:0004022(alcohol dehydrogenase (NAD) activity);GO:0005829(cytosol);GO:0006561(proline biosynthetic process);GO:0009408(response to heat);GO:0009414(response to water deprivation);GO:0009688(abscisic acid biosynthetic process);GO:0009750(response to fructose);GO:0010115(regulation of abscisic acid biosynthetic process);GO:0010182(sugar mediated signaling pathway);GO:0010301(xanthoxin dehydrogena…	PREDICTED: secoisolariciresinol dehydrogenase-like [Nicotiana tabacum]	3.68047	6.08802	6.48731	0.136408	0.176198	0.0001	51.9843	5.7	2.06763e-24	up	yes
107792075	XM_016614263.1	GO:0000139(Golgi membrane);GO:0005794(Golgi apparatus);GO:0009294(DNA mediated transformation);GO:0009617(response to bacterium);GO:0016021(integral component of membrane);GO:0016757(transferase activity, transferring glycosyl groups);GO:0047259(glucomannan 4-beta-mannosyltransferase activity);GO:0051753(mannan synthase activity);GO:0071555(cell wall organization)	PREDICTED: glucomannan 4-beta-mannosyltransferase 9-like [Nicotiana tabacum]	0.824021	0.894922	0.39691	6.00986	3.79668	5.12108	0.141741	-2.81867	2.07222e-24	down	yes
107831934	XM_016659730.1	GO:0006952(defense response);GO:0007165(signal transduction);GO:0016020(membrane);GO:0016021(integral component of membrane)	PREDICTED: receptor-like protein 12 [Nicotiana tabacum]	0.941898	0.875184	0.747084	0.013607	0.038208	0.035181	29.4745	4.8814	2.38759e-24	up	yes
107815639	XM_016641254.1	GO:0003674(molecular_function);GO:0005634(nucleus);GO:0008150(biological_process)	PREDICTED: uncharacterized protein LOC104232480 [Nicotiana sylvestris]	1.08687	1.37552	0.945789	0.0001	0.0001	0.0001	11360.6	13.4717	2.51177e-24	up	yes
107816910	XM_016642657.1	NA	PREDICTED: uncharacterized protein LOC107816910 [Nicotiana tabacum]	6.51568	10.0713	10.6319	0.705093	0.837743	0.490267	13.3879	3.74286	2.5186e-24	up	yes
107781207	XM_016601877.1;XM_016601876.1	NA	PREDICTED: tetraspanin-19-like [Nicotiana tabacum]	12.3954	16.1167	14.8221	1.6868	2.97044	1.43405	7.11414	2.83069	2.64784e-24	up	yes
107781359	XM_016602052.1	GO:0004674(protein serine/threonine kinase activity);GO:0005524(ATP binding);GO:0005886(plasma membrane);GO:0006468(protein phosphorylation);GO:0007169(transmembrane receptor protein tyrosine kinase signaling pathway);GO:0009507(chloroplast);GO:0016021(integral component of membrane);GO:0016301(kinase activity)	PREDICTED: probable LRR receptor-like serine/threonine-protein kinase At3g47570 [Nicotiana tabacum]	9.14704	8.83919	7.61916	1.3145	2.29442	1.21911	5.30349	2.40694	2.76961e-24	up	yes
107816832	XM_016642573.1	GO:0004842(ubiquitin-protein transferase activity);GO:0019005(SCF ubiquitin ligase complex);GO:0031146(SCF-dependent proteasomal ubiquitin-dependent protein catabolic process)	PREDICTED: F-box protein At5g07610-like [Nicotiana tomentosiformis]	1.34809	2.1536	1.85549	0.049707	0.0001	0.0001	107.343	6.74609	2.80061e-24	up	yes
107800833	XM_016624074.1	GO:0005886(plasma membrane);GO:0016301(kinase activity);GO:0016310(phosphorylation)	PREDICTED: LEAF RUST 10 DISEASE-RESISTANCE LOCUS RECEPTOR-LIKE PROTEIN KINASE-like 2.4 [Nicotiana tabacum]	0.480832	0.61172	0.441462	0.0001	0.0001	0.0001	5113.38	12.3201	2.8877e-24	up	yes
107767796	XM_016586888.1;XM_016586889.1	GO:0004089(carbonate dehydratase activity);GO:0005886(plasma membrane);GO:0008270(zinc ion binding);GO:0009409(response to cold);GO:0009507(chloroplast);GO:0009535(chloroplast thylakoid membrane);GO:0009570(chloroplast stroma);GO:0009579(thylakoid);GO:0009817(defense response to fungus, incompatible interaction);GO:0009941(chloroplast envelope);GO:0010037(response to carbon dioxide);GO:0010119(re…	PREDICTED: carbonic anhydrase, chloroplastic-like [Nicotiana tomentosiformis]	4.46553	11.469	6.73874	0.328853	0.590815	0.457323	16.4658	4.0414	3.00103e-24	up	yes
107822011	XM_016648505.1	GO:0003674(molecular_function);GO:0005886(plasma membrane);GO:0008150(biological_process);GO:0009941(chloroplast envelope);GO:0016021(integral component of membrane)	PREDICTED: uncharacterized protein LOC107822011 [Nicotiana tabacum]	1.04775	2.32895	0.999612	0.0001	0.0001	0.0001	14587.7	13.8325	3.23775e-24	up	yes
107806268	XM_016630390.1	GO:0009813(flavonoid biosynthetic process);GO:0043231(intracellular membrane-bounded organelle);GO:0052696(flavonoid glucuronidation);GO:0080043(quercetin 3-O-glucosyltransferase activity);GO:0080044(quercetin 7-O-glucosyltransferase activity)	PREDICTED: 7-deoxyloganetin glucosyltransferase-like [Nicotiana sylvestris]	5.93941	4.76569	5.39868	0.389869	0.767608	0.761433	8.39214	3.06904	3.78044e-24	up	yes
107769887	XM_016589143.1	GO:0003674(molecular_function);GO:0005576(extracellular region);GO:0009506(plasmodesma);GO:0010497(plasmodesmata-mediated intercellular transport);GO:0016021(integral component of membrane);GO:0046739(transport of virus in multicellular host)	PREDICTED: cysteine-rich repeat secretory protein 3-like isoform X1 [Nicotiana tomentosiformis]	1.76505	1.48933	0.664452	10.8122	8.64837	7.85763	0.143451	-2.80137	4.21712e-24	down	yes
107792716	XM_016614952.1	GO:0016787(hydrolase activity)	PREDICTED: suppressor of disruption of TFIIS [Nicotiana tomentosiformis]	48.7498	64.2452	54.4613	11.3584	15.6348	12.5571	4.234	2.08202	4.64733e-24	up	yes
107776687	XM_016596597.1;XM_016596598.1	NA	PREDICTED: tetraspanin-19-like [Nicotiana tabacum]	40.6046	58.6813	57.4978	4.1024	10.0436	4.87344	8.24334	3.04323	4.91571e-24	up	yes
107825018	XM_016651846.1;XM_016651847.1	GO:0016020(membrane);GO:0016709(oxidoreductase activity, acting on paired donors, with incorporation or reduction of molecular oxygen, NAD(P)H as one donor, and incorporation of one atom of oxygen);GO:0044550(secondary metabolite biosynthetic process);GO:0044550(secondary metabolite biosynthetic process)	PREDICTED: 5-epiaristolochene 1,3-dihydroxylase-like [Nicotiana sylvestris];PREDICTED: 5-epiaristolochene 1,3-dihydroxylase-like isoform X2 [Nicotiana tabacum]	2.32753	3.18162	1.98619	0.0899438	0.201972	0.0599296	21.3029	4.41298	5.65616e-24	up	yes
107823326	XM_016649949.1;XM_016649950.1	GO:0005886(plasma membrane);GO:0005886(plasma membrane)	PREDICTED: probable receptor-like protein kinase At1g67000 isoform X1 [Nicotiana sylvestris];PREDICTED: probable receptor-like protein kinase At1g67000 isoform X2 [Nicotiana sylvestris]	1.15948	1.97752	2.61305	0.0001	0.055532	0.03276	65.0516	6.02351	5.85969e-24	up	yes
107786872	XM_016608374.1	GO:0004674(protein serine/threonine kinase activity);GO:0005524(ATP binding);GO:0005886(plasma membrane);GO:0006468(protein phosphorylation);GO:0007169(transmembrane receptor protein tyrosine kinase signaling pathway);GO:0009507(chloroplast);GO:0016021(integral component of membrane);GO:0016301(kinase activity)	PREDICTED: LRR receptor-like serine/threonine-protein kinase EFR [Nicotiana tabacum]	7.40505	7.39125	5.70159	0.970174	1.66459	1.16367	5.3964	2.432	5.93256e-24	up	yes
107797488	XM_016620389.1	GO:0004672(protein kinase activity);GO:0005524(ATP binding);GO:0005886(plasma membrane);GO:0006468(protein phosphorylation);GO:0016021(integral component of membrane)	PREDICTED: leucine-rich repeat receptor-like tyrosine-protein kinase PXC3 [Nicotiana tabacum]	11.5354	13.2665	10.713	1.87005	3.32981	2.52285	4.59876	2.20125	5.94639e-24	up	yes
107796351	XM_016619110.1	NA	PREDICTED: proteinase inhibitor I-B-like [Nicotiana tabacum]	3.77385	15.9874	2.9376	0.0001	0.0001	0.0001	75662.9	16.2073	6.03193e-24	up	yes
107783787	XM_016604804.1	GO:0001046(core promoter sequence-specific DNA binding);GO:0001228(transcriptional activator activity, RNA polymerase II transcription regulatory region sequence-specific DNA binding);GO:0005634(nucleus);GO:0006366(transcription by RNA polymerase II)	PREDICTED: transcription factor bHLH66-like [Nicotiana sylvestris]	7.36089	9.66221	10.8836	1.80889	1.52557	1.47996	5.79647	2.53517	6.54397e-24	up	yes
107774542	XM_016594094.1	GO:0003968(RNA-directed 5'-3' RNA polymerase activity);GO:0005575(cellular_component);GO:0016441(posttranscriptional gene silencing)	PREDICTED: probable RNA-dependent RNA polymerase 5 [Nicotiana tabacum]	3.68664	5.44867	3.95879	0.289863	0.73329	0.510164	8.53972	3.09419	6.665e-24	up	yes
107760183	XM_016578197.1	GO:0004674(protein serine/threonine kinase activity);GO:0005886(plasma membrane);GO:0006468(protein phosphorylation)	PREDICTED: G-type lectin S-receptor-like serine/threonine-protein kinase SD2-5, partial [Nicotiana tabacum]	0.713144	1.46538	0.729819	0.0001	0.019378	0.0001	148.551	7.21482	6.69041e-24	up	yes
107826255	XM_016653222.1;XM_016653223.1;XM_016653224.1	NA	PREDICTED: extensin-3-like isoform X1 [Nicotiana tabacum]	4.16393	12.1835	19.5776	0.325285	0.152675	0.098936	62.2729	5.96053	6.69433e-24	up	yes
107782626	XM_016603522.1	GO:0000304(response to singlet oxygen);GO:0001666(response to hypoxia);GO:0004806(triglyceride lipase activity);GO:0005515(protein binding);GO:0005634(nucleus);GO:0005737(cytoplasm);GO:0005783(endoplasmic reticulum);GO:0006629(lipid metabolic process);GO:0006952(defense response);GO:0009507(chloroplast);GO:0009626(plant-type hypersensitive response);GO:0009627(systemic acquired resistance);GO:000…	PREDICTED: protein EDS1L-like [Nicotiana tomentosiformis]	16.6436	22.2674	21.8375	1.57646	3.88105	1.64223	8.55645	3.09701	7.19921e-24	up	yes
107816125	XM_016641811.1	GO:0004674(protein serine/threonine kinase activity);GO:0005886(plasma membrane);GO:0006468(protein phosphorylation)	PREDICTED: G-type lectin S-receptor-like serine/threonine-protein kinase RLK1 [Nicotiana sylvestris]	0.522075	0.880996	0.373066	0.0001	0.0001	0.0001	5920.46	12.5315	9.20018e-24	up	yes
107830161	XM_016657639.1	GO:0003677(DNA binding);GO:0003700(DNA binding transcription factor activity);GO:0005634(nucleus);GO:0006351(transcription, DNA-templated);GO:0006355(regulation of transcription, DNA-templated);GO:0007275(multicellular organism development)	PREDICTED: NAC domain-containing protein 21/22-like [Nicotiana tabacum]	1.82383	2.07996	2.36929	0.0001	0.073548	0.033603	58.4897	5.87011	9.70204e-24	up	yes
gene21250	gene21250	GO:0005524(ATP binding);GO:0005634(nucleus);GO:0005737(cytoplasm);GO:0005886(plasma membrane);GO:0006952(defense response);GO:0007165(signal transduction);GO:0009626(plant-type hypersensitive response);GO:0009814(defense response, incompatible interaction);GO:0043531(ADP binding)	PREDICTED: LOW QUALITY PROTEIN: late blight resistance protein R1-A-like [Nicotiana sylvestris]	0.381092	0.365594	0.208234	0.0001	0.0001	0.0001	3183.07	11.6362	9.76067e-24	up	yes
107786866	XM_016608365.1	GO:0005576(extracellular region);GO:0016829(lyase activity);GO:0030570(pectate lyase activity);GO:0045490(pectin catabolic process);GO:0046872(metal ion binding)	PREDICTED: probable pectate lyase 8 [Nicotiana sylvestris]	5.6793	5.36996	4.91004	19.2367	14.2421	18.2092	0.308762	-1.69543	1.03816e-23	down	yes
107805029	XM_016629000.1	GO:0005576(extracellular region);GO:0030570(pectate lyase activity);GO:0045490(pectin catabolic process);GO:0046872(metal ion binding)	PREDICTED: probable pectate lyase 5 [Nicotiana sylvestris]	5.49545	3.38762	5.0839	29.2274	17.2667	26.0313	0.19258	-2.37647	1.21649e-23	down	yes
107806416	XM_016630571.1	GO:0005886(plasma membrane);GO:0009505(plant-type cell wall);GO:0031225(anchored component of membrane);GO:0046658(anchored component of plasma membrane);GO:0048046(apoplast)	PREDICTED: fasciclin-like arabinogalactan protein 8 [Nicotiana sylvestris]	13.19	15.3647	14.0019	43.9904	42.4319	35.7103	0.348446	-1.52099	1.22905e-23	down	yes
107783470	XM_016604443.1	GO:0005576(extracellular region);GO:0016829(lyase activity);GO:0030570(pectate lyase activity);GO:0045490(pectin catabolic process);GO:0046872(metal ion binding)	putative pectate lyase 1, partial [Nicotiana attenuata]	9.41181	7.83739	8.48314	47.4242	26.7522	45.4995	0.215017	-2.21748	1.56088e-23	down	yes
107794181	XM_016616651.1	GO:0000977(RNA polymerase II regulatory region sequence-specific DNA binding);GO:0003677(DNA binding);GO:0003700(DNA binding transcription factor activity);GO:0005634(nucleus);GO:0009555(pollen development);GO:0045893(positive regulation of transcription, DNA-templated)	PREDICTED: basic leucine zipper 61-like, partial [Nicotiana tabacum]	0.0001	0.0001	0.0001	1.00114	1.02924	0.706311	0.000109621	-13.1552	1.58083e-23	down	yes
107808090	XM_016632575.1	GO:0005887(integral component of plasma membrane);GO:0008509(anion transmembrane transporter activity);GO:0051453(regulation of intracellular pH);GO:0098656(anion transmembrane transport)	PREDICTED: boron transporter 4-like [Nicotiana sylvestris]	0.126922	0.209797	0.1172	1.83227	1.98686	1.40589	0.086874	-3.52493	1.71289e-23	down	yes
107814732	XM_016640183.1	GO:0005576(extracellular region);GO:0016829(lyase activity);GO:0030570(pectate lyase activity);GO:0045490(pectin catabolic process);GO:0046872(metal ion binding)	PREDICTED: probable pectate lyase P18 [Nicotiana tabacum]	2.29769	4.55585	4.57382	0.0001	0.0001	0.095061	119.958	6.90639	1.84383e-23	up	yes
107818679	XM_016644715.1	GO:0005351(carbohydrate:proton symporter activity);GO:0005355(glucose transmembrane transporter activity);GO:0005887(integral component of plasma membrane);GO:0046323(glucose import)	PREDICTED: sugar transport protein 13-like [Nicotiana tabacum]	3.73631	7.77432	5.95505	0.324198	0.746871	0.444851	11.5215	3.52626	1.88205e-23	up	yes
107831577	XM_016659361.1	GO:0004674(protein serine/threonine kinase activity);GO:0005886(plasma membrane);GO:0006468(protein phosphorylation)	PREDICTED: G-type lectin S-receptor-like serine/threonine-protein kinase RLK1 [Nicotiana tabacum]	5.0671	8.55123	6.34234	1.01215	1.34627	1.08647	5.79429	2.53463	1.88253e-23	up	yes
107832487	XM_016660339.1	NA	PREDICTED: uncharacterized protein LOC104218562 [Nicotiana sylvestris]	1.17172	1.81759	1.49164	0.0001	0.0001	0.0001	14936.5	13.8666	2.27935e-23	up	yes
107815575	XM_016641184.1;XM_016641185.1;XM_016641186.1	GO:0000325(plant-type vacuole);GO:0005524(ATP binding);GO:0005773(vacuole);GO:0005774(vacuolar membrane);GO:0005794(Golgi apparatus);GO:0005886(plasma membrane);GO:0008559(xenobiotic transmembrane transporting ATPase activity);GO:0016020(membrane);GO:0016021(integral component of membrane);GO:0042626(ATPase activity, coupled to transmembrane movement of substances);GO:0055085(transmembrane transp…	PREDICTED: ABC transporter C family member 14-like [Nicotiana sylvestris]	9.68047	14.4116	10.3853	1.49571	2.82971	1.72589	5.6975	2.51033	2.33593e-23	up	yes
107811262	XM_016636149.1	GO:0016787(hydrolase activity)	PREDICTED: bifunctional epoxide hydrolase 2-like [Nicotiana tomentosiformis]	17.0615	24.852	19.7562	2.22891	4.49394	2.06383	7.01853	2.81117	2.62594e-23	up	yes
107804389	XM_016628276.1	GO:0046658(anchored component of plasma membrane)	PREDICTED: lamin-like protein [Nicotiana tomentosiformis]	10.6498	9.47852	9.55527	34.0947	26.2099	34.0611	0.314559	-1.6686	2.64855e-23	down	yes
107786415	XM_016607882.1	GO:0005515(protein binding);GO:0005634(nucleus);GO:0008150(biological_process)	PREDICTED: LOB domain-containing protein 15 [Nicotiana tomentosiformis]	0.990577	1.18226	1.84082	0.0001	0.0001	0.0001	13378.9	13.7077	2.65283e-23	up	yes
107766078	XM_016584791.1	GO:0005886(plasma membrane);GO:0008150(biological_process)	putative UPF0481 protein At3g02645 [Nicotiana tabacum]	8.33809	13.5609	12.3293	0.598035	1.62351	1.35959	9.55796	3.2567	2.68946e-23	up	yes
107828285	XM_016655567.1	GO:0004565(beta-galactosidase activity);GO:0005618(cell wall);GO:0005773(vacuole)	PREDICTED: beta-galactosidase 3-like [Nicotiana sylvestris]	2.61451	3.08549	1.55416	15.5584	9.15054	14.8032	0.183593	-2.44541	2.8406e-23	down	yes
107810629	XM_016635423.1	GO:0004674(protein serine/threonine kinase activity);GO:0004675(transmembrane receptor protein serine/threonine kinase activity);GO:0005515(protein binding);GO:0005654(nucleoplasm);GO:0005737(cytoplasm);GO:0005886(plasma membrane);GO:0007166(cell surface receptor signaling pathway);GO:0010091(trichome branching);GO:0016301(kinase activity);GO:0046777(protein autophosphorylation);GO:0050832(defens…	PREDICTED: receptor-like cytosolic serine/threonine-protein kinase RBK1 [Nicotiana sylvestris]	0.590279	0.260562	0.31118	2.82811	3.37368	3.56426	0.118986	-3.07114	2.94041e-23	down	yes
107803226	XM_016626866.1	GO:0003700(DNA binding transcription factor activity);GO:0005515(protein binding);GO:0005634(nucleus);GO:0006351(transcription, DNA-templated);GO:0006355(regulation of transcription, DNA-templated);GO:0009867(jasmonic acid mediated signaling pathway);GO:0042742(defense response to bacterium);GO:0043565(sequence-specific DNA binding);GO:0050832(defense response to fungus)	PREDICTED: probable WRKY transcription factor 51 [Nicotiana sylvestris]	1.10607	1.68444	0.834877	0.0001	0.0001	0.0001	12084.6	13.5609	3.27822e-23	up	yes
107807623	XM_016632046.1	GO:0004674(protein serine/threonine kinase activity);GO:0005886(plasma membrane);GO:0006468(protein phosphorylation);GO:0006952(defense response);GO:0009506(plasmodesma)	PREDICTED: cysteine-rich receptor-like protein kinase 10 [Nicotiana tabacum]	53.3816	74.5051	65.919	8.46237	16.2356	10.1556	5.56058	2.47523	3.28999e-23	up	yes
107830802	XM_016658455.1;XM_016658454.1	GO:0000287(magnesium ion binding);GO:0004743(pyruvate kinase activity);GO:0005737(cytoplasm);GO:0005829(cytosol);GO:0006096(glycolytic process);GO:0016020(membrane);GO:0016301(kinase activity);GO:0030955(potassium ion binding);GO:0046686(response to cadmium ion);GO:0046686(response to cadmium ion)	PREDICTED: pyruvate kinase 1, cytosolic isoform X2 [Nicotiana tomentosiformis];PREDICTED: pyruvate kinase 1, cytosolic-like isoform X1 [Nicotiana tabacum]	2.22616	3.37953	4.17396	0.280498	0.239366	0.251339	12.681	3.6646	3.37693e-23	up	yes
107759533	XM_016577500.1	GO:0016020(membrane);GO:0016709(oxidoreductase activity, acting on paired donors, with incorporation or reduction of molecular oxygen, NAD(P)H as one donor, and incorporation of one atom of oxygen);GO:0044550(secondary metabolite biosynthetic process)	PREDICTED: premnaspirodiene oxygenase-like [Nicotiana tabacum]	0.896811	3.01777	0.749698	0.0001	0.0001	0.0001	15547.6	13.9244	3.72136e-23	up	yes
107815042	XM_016640552.1;XM_016640551.1;XM_016640548.1;XM_016640549.1;XM_016640550.1	GO:0003677(DNA binding);GO:0003700(DNA binding transcription factor activity);GO:0005634(nucleus);GO:0006351(transcription, DNA-templated);GO:0006355(regulation of transcription, DNA-templated);GO:0009567(double fertilization forming a zygote and endosperm);GO:0016602(CCAAT-binding factor complex);GO:0016602(CCAAT-binding factor complex)	PREDICTED: nuclear transcription factor Y subunit A-10-like isoform X4 [Nicotiana tabacum];PREDICTED: nuclear transcription factor Y subunit A-10-like isoform X3 [Nicotiana tabacum];PREDICTED: nuclear transcription factor Y subunit A-10-like isoform X1 [Nicotiana tabacum];PREDICTED: nuclear transcription factor Y subunit A-10-like isoform X2 [Nicotiana tabacum]	14.6754	13.6644	12.775	2.92967	3.2046	3.77716	4.14821	2.05249	3.76668e-23	up	yes
107787119	XM_016608647.1	GO:0005507(copper ion binding);GO:0016722(oxidoreductase activity, oxidizing metal ions)	PREDICTED: L-ascorbate oxidase [Nicotiana tomentosiformis]	1.52924	2.27836	1.61496	0.096555	0.042435	0.041608	30.0256	4.90812	3.89928e-23	up	yes
107788399	XM_016610080.1	GO:0046658(anchored component of plasma membrane)	PREDICTED: stellacyanin [Nicotiana tomentosiformis]	2.49038	3.19915	2.29425	10.2289	10.4148	12.9912	0.237366	-2.07482	4.45658e-23	down	yes
107775984	XM_016595792.1	GO:0003729(mRNA binding);GO:0005509(calcium ion binding);GO:0005544(calcium-dependent phospholipid binding);GO:0006970(response to osmotic stress);GO:0009408(response to heat);GO:0009409(response to cold);GO:0009414(response to water deprivation);GO:0009506(plasmodesma);GO:0009507(chloroplast);GO:0009651(response to salt stress);GO:0009737(response to abscisic acid);GO:0009986(cell surface)	PREDICTED: annexin D4-like [Nicotiana tomentosiformis]	12.6605	23.9019	13.2101	1.8237	1.94485	2.76798	7.61451	2.92875	4.46743e-23	up	yes
107794887	XM_016617447.1	GO:0004674(protein serine/threonine kinase activity);GO:0005886(plasma membrane);GO:0006468(protein phosphorylation)	PREDICTED: G-type lectin S-receptor-like serine/threonine-protein kinase RLK1 [Nicotiana tabacum]	0.938283	1.49489	1.62034	0.038501	0.056248	0.016591	36.4066	5.18613	4.98618e-23	up	yes
107808676	XM_016633215.1	GO:0005576(extracellular region);GO:0005618(cell wall);GO:0006949(syncytium formation);GO:0009664(plant-type cell wall organization);GO:0009826(unidimensional cell growth);GO:0009828(plant-type cell wall loosening);GO:0009831(plant-type cell wall modification involved in multidimensional cell growth);GO:0016020(membrane)	PREDICTED: expansin-A1-like [Nicotiana tomentosiformis]	48.8834	51.7071	40.8133	198.56	137.439	159.196	0.285551	-1.80818	5.05347e-23	down	yes
107779834	XM_016600331.1	GO:0005515(protein binding);GO:0005524(ATP binding);GO:0005622(intracellular);GO:0005623(cell);GO:0005634(nucleus);GO:0005739(mitochondrion);GO:0005829(cytosol);GO:0006457(protein folding);GO:0009408(response to heat);GO:0009409(response to cold);GO:0009507(chloroplast);GO:0009532(plastid stroma);GO:0009570(chloroplast stroma);GO:0009579(thylakoid);GO:0009941(chloroplast envelope);GO:0016032(vira…	PREDICTED: stromal 70 kDa heat shock-related protein, chloroplastic-like [Nicotiana tabacum]	4.48371	4.59462	5.17891	0.752665	1.08328	0.793016	5.42315	2.43913	5.24313e-23	up	yes
107797567	XM_016620466.1	GO:0000139(Golgi membrane);GO:0005768(endosome);GO:0005794(Golgi apparatus);GO:0005802(trans-Golgi network);GO:0016021(integral component of membrane);GO:0016757(transferase activity, transferring glycosyl groups);GO:0042546(cell wall biogenesis);GO:0071555(cell wall organization);GO:0080147(root hair cell development)	PREDICTED: arabinosyltransferase RRA3-like [Nicotiana tabacum]	2.59349	2.51562	3.8053	0.088176	0.199157	0.050073	26.4204	4.72358	5.24753e-23	up	yes
107824802	XM_016651609.1	GO:0003674(molecular_function);GO:0005576(extracellular region);GO:0008150(biological_process)	PREDICTED: uncharacterized protein LOC107824802 [Nicotiana tabacum]	1.68832	2.89447	3.86876	0.044659	0.079338	0.091466	39.2251	5.2937	5.2896e-23	up	yes
107767069	XM_016585982.1	GO:0005886(plasma membrane);GO:0006810(transport);GO:0022857(transmembrane transporter activity)	PREDICTED: WAT1-related protein At2g37460-like isoform X1 [Nicotiana sylvestris]	2.8132	3.95616	3.07813	9.04968	11.03	10.9146	0.31772	-1.65417	5.41267e-23	down	yes
107773844	XM_016593270.1	GO:0004674(protein serine/threonine kinase activity);GO:0005524(ATP binding);GO:0005886(plasma membrane);GO:0006468(protein phosphorylation);GO:0007169(transmembrane receptor protein tyrosine kinase signaling pathway);GO:0016021(integral component of membrane);GO:0016301(kinase activity)	PREDICTED: probable LRR receptor-like serine/threonine-protein kinase At3g47570 [Nicotiana tabacum]	24.1786	32.8184	42.6035	2.95581	6.14344	3.55542	7.87065	2.97648	5.4828e-23	up	yes
107770604	XM_016589928.1	GO:0004197(cysteine-type endopeptidase activity);GO:0005615(extracellular space);GO:0005764(lysosome);GO:0051603(proteolysis involved in cellular protein catabolic process)	PREDICTED: cysteine proteinase 15A-like [Nicotiana tabacum]	0.904074	0.745758	0.5999	0.0001	0.0001	0.0001	7499.11	12.8725	5.74323e-23	up	yes
107782895	XM_016603838.1	GO:0016020(membrane);GO:0016709(oxidoreductase activity, acting on paired donors, with incorporation or reduction of molecular oxygen, NAD(P)H as one donor, and incorporation of one atom of oxygen);GO:0044550(secondary metabolite biosynthetic process)	PREDICTED: premnaspirodiene oxygenase-like [Nicotiana tabacum]	2.82135	3.47591	2.20546	0.123436	0.157077	0.023166	27.999	4.8073	6.60916e-23	up	yes
107811037	XM_016635882.1	GO:0016787(hydrolase activity)	PREDICTED: strigolactone esterase D14-like [Nicotiana tabacum]	1.38352	0.961091	0.470035	8.15525	6.34966	8.16365	0.124165	-3.00967	6.8816e-23	down	yes
107816453	XM_016642176.1	GO:0004601(peroxidase activity);GO:0005515(protein binding);GO:0005576(extracellular region);GO:0005618(cell wall);GO:0005794(Golgi apparatus);GO:0005829(cytosol);GO:0006979(response to oxidative stress);GO:0009809(lignin biosynthetic process);GO:0010089(xylem development);GO:0020037(heme binding);GO:0042744(hydrogen peroxide catabolic process);GO:0046872(metal ion binding);GO:0048046(apoplast);G…	suberization-associated anionic peroxidase-like precursor [Nicotiana tabacum]	10.9903	16.3062	22.4617	0.274575	0.0001	0.262258	92.6711	6.53405	7.15053e-23	up	yes
107817466	XM_016643296.1	GO:0004674(protein serine/threonine kinase activity);GO:0005886(plasma membrane);GO:0007166(cell surface receptor signaling pathway)	PREDICTED: wall-associated receptor kinase 2-like [Nicotiana tabacum]	4.27191	4.78109	3.94776	0.483219	0.528465	0.17846	10.9237	3.44939	8.21776e-23	up	yes
107822736	XM_016649303.1	GO:0010162(seed dormancy process);GO:0043161(proteasome-mediated ubiquitin-dependent protein catabolic process);GO:0061630(ubiquitin protein ligase activity)	PREDICTED: RING-H2 finger protein ATL40-like [Nicotiana tabacum]	0.685221	1.27063	1.34971	0.0001	0.0001	0.0001	11018.5	13.4276	9.4291e-23	up	yes
107827030	XM_016654085.1;XM_016654084.1	GO:0003700(DNA binding transcription factor activity);GO:0005634(nucleus);GO:0007275(multicellular organism development);GO:0009965(leaf morphogenesis);GO:0010200(response to chitin);GO:0045792(negative regulation of cell size);GO:0048281(inflorescence morphogenesis);GO:0048281(inflorescence morphogenesis)	PREDICTED: putative NAC domain-containing protein 94 isoform X2 [Nicotiana tabacum];PREDICTED: putative NAC domain-containing protein 94 isoform X1 [Nicotiana tabacum]	13.55	19.1922	18.5011	0.726574	2.53503	1.40677	10.9767	3.45638	1.08127e-22	up	yes
107790363	XM_016612282.1	NA	PREDICTED: organ-specific protein S2-like [Nicotiana sylvestris]	7.45555	6.40833	6.79086	19.7263	26.3419	20.1347	0.311992	-1.68042	1.14492e-22	down	yes
107789767	XR_001648910.1	NA		39.1645	131.458	65.841	5.24159	2.12396	4.03097	20.7487	4.37495	1.20753e-22	up	yes
107776214	XM_016596089.1	GO:0005737(cytoplasm);GO:0016747(transferase activity, transferring acyl groups other than amino-acyl groups)	PREDICTED: benzyl alcohol O-benzoyltransferase-like [Nicotiana tabacum]	8.51806	10.1919	8.97164	1.75906	1.80315	2.30593	4.71728	2.23796	1.2436e-22	up	yes
107817156	XM_016642934.1	GO:0005737(cytoplasm);GO:0016791(phosphatase activity);GO:0044283(small molecule biosynthetic process)	PREDICTED: uncharacterized protein LOC107817156 [Nicotiana tabacum]	7.07183	9.21374	6.83647	27.1399	21.4079	23.466	0.321078	-1.639	1.29719e-22	down	yes
107816124	XM_016641810.1	GO:0004674(protein serine/threonine kinase activity);GO:0005886(plasma membrane);GO:0006468(protein phosphorylation)	PREDICTED: G-type lectin S-receptor-like serine/threonine-protein kinase RLK1 [Nicotiana sylvestris]	3.26165	3.92511	3.11646	0.019169	0.215931	0.05101	36.0114	5.17038	1.45015e-22	up	yes
107783864	XM_016604894.1	GO:0016020(membrane);GO:0016709(oxidoreductase activity, acting on paired donors, with incorporation or reduction of molecular oxygen, NAD(P)H as one donor, and incorporation of one atom of oxygen);GO:0044550(secondary metabolite biosynthetic process)	flavonoid 3'-monooxygenase-like [Nicotiana tabacum]	2.38762	3.34796	2.61586	0.203877	0.250391	0.08888	15.376	3.94261	1.49917e-22	up	yes
107777406	XM_016597415.1	GO:0002237(response to molecule of bacterial origin);GO:0005524(ATP binding);GO:0005739(mitochondrion);GO:0005740(mitochondrial envelope);GO:0005741(mitochondrial outer membrane);GO:0005886(plasma membrane);GO:0008219(cell death);GO:0009411(response to UV);GO:0009617(response to bacterium);GO:0009626(plant-type hypersensitive response);GO:0009863(salicylic acid mediated signaling pathway);GO:0016…	PREDICTED: AAA-ATPase At3g50940-like [Nicotiana tomentosiformis]	7.29425	12.6002	7.7078	0.300482	1.11532	0.481375	14.5491	3.86286	1.53391e-22	up	yes
107808721	XM_016633263.1	GO:0003674(molecular_function);GO:0005634(nucleus);GO:0008150(biological_process)	PREDICTED: glutathione S-transferase T3 [Nicotiana tabacum]	1.49185	2.51912	0.914324	0.0001	0.0001	0.0001	16417.7	14.003	1.53525e-22	up	yes
107779121	XM_016599462.1	GO:0005576(extracellular region);GO:0005618(cell wall);GO:0006949(syncytium formation);GO:0009664(plant-type cell wall organization);GO:0009826(unidimensional cell growth);GO:0009828(plant-type cell wall loosening);GO:0009831(plant-type cell wall modification involved in multidimensional cell growth);GO:0016020(membrane)	PREDICTED: expansin-A4-like [Nicotiana sylvestris]	46.5351	33.2389	30.7344	223.843	124.381	203.764	0.200201	-2.32048	1.5516e-22	down	yes
107809352	XM_016633955.1	GO:0005985(sucrose metabolic process);GO:0016746(transferase activity, transferring acyl groups)	PREDICTED: acylsugar acyltransferase 3-like, partial [Nicotiana tabacum]	0.618883	1.35502	1.32076	0.0001	0.0001	0.0001	10982.2	13.4229	1.57848e-22	up	yes
107818402	XM_016644407.1;XM_016644408.1	GO:0003674(molecular_function);GO:0005634(nucleus);GO:0009409(response to cold);GO:0009414(response to water deprivation);GO:0009737(response to abscisic acid);GO:0016021(integral component of membrane);GO:0042538(hyperosmotic salinity response);GO:0003723(RNA binding);GO:0003723(RNA binding)	PREDICTED: uncharacterized protein LOC107818402 isoform X1 [Nicotiana tabacum];PREDICTED: uncharacterized protein LOC107818402 isoform X2 [Nicotiana tabacum]	15.0437	13.7503	15.5525	2.4615	4.2739	2.91498	4.59531	2.20016	1.64183e-22	up	yes
107791887	XM_016614030.1	GO:0004497(monooxygenase activity);GO:0007275(multicellular organism development);GO:0010268(brassinosteroid homeostasis);GO:0016125(sterol metabolic process);GO:0016132(brassinosteroid biosynthetic process)	PREDICTED: beta-amyrin 28-oxidase-like [Nicotiana tabacum]	2.0051	1.59366	1.12192	0.0001	0.028531	0.050494	59.661	5.89872	1.76176e-22	up	yes
107766787	XM_016585635.1	GO:0003677(DNA binding);GO:0003700(DNA binding transcription factor activity);GO:0005515(protein binding);GO:0005634(nucleus);GO:0006351(transcription, DNA-templated);GO:0006355(regulation of transcription, DNA-templated);GO:0009637(response to blue light);GO:0009908(flower development);GO:0009911(positive regulation of flower development);GO:0046983(protein dimerization activity)	PREDICTED: transcription factor bHLH63-like [Nicotiana tomentosiformis]	14.4432	9.13926	9.10212	33.4579	45.5296	41.3716	0.271559	-1.88066	1.88322e-22	down	yes
107787071	XM_016608591.1	GO:0016020(membrane);GO:0016709(oxidoreductase activity, acting on paired donors, with incorporation or reduction of molecular oxygen, NAD(P)H as one donor, and incorporation of one atom of oxygen);GO:0044550(secondary metabolite biosynthetic process)	cytochrome P450 71A6-like precursor [Nicotiana tabacum]	0.484481	1.05305	0.686193	0.0001	0.0001	0.0001	7412.41	12.8557	1.95219e-22	up	yes
107797026	XM_016619861.1	GO:0009507(chloroplast);GO:0009570(chloroplast stroma)	PREDICTED: rubisco accumulation factor 2, chloroplastic-like [Nicotiana sylvestris]	19.4471	16.9444	14.7298	51.8508	46.9518	53.6431	0.335341	-1.5763	1.95638e-22	down	yes
107826117	XM_016653065.1	GO:0003674(molecular_function);GO:0005737(cytoplasm);GO:0008150(biological_process)	PREDICTED: uncharacterized protein LOC107826117 [Nicotiana tabacum]	69.6865	106.34	82.6482	17.1149	22.0171	20.1054	4.36675	2.12656	2.0716e-22	up	yes
107760394	XM_016578439.1	GO:0000981(RNA polymerase II transcription factor activity, sequence-specific DNA binding);GO:0001135(transcription factor activity, RNA polymerase II transcription factor recruiting);GO:0003677(DNA binding);GO:0003700(DNA binding transcription factor activity);GO:0005634(nucleus);GO:0006351(transcription, DNA-templated);GO:0006355(regulation of transcription, DNA-templated);GO:0006357(regulation…	PREDICTED: transcription factor MYB108-like [Nicotiana tabacum]	0.663488	1.12496	0.919253	0.0001	0.0001	0.0001	9025.68	13.1398	2.14998e-22	up	yes
107825174	XM_016652003.1	GO:0004864(protein phosphatase inhibitor activity);GO:0005634(nucleus);GO:0005737(cytoplasm);GO:0009738(abscisic acid-activated signaling pathway);GO:0010427(abscisic acid binding);GO:0080163(regulation of protein serine/threonine phosphatase activity)	PREDICTED: S-norcoclaurine synthase-like [Nicotiana sylvestris]	1.10733	2.9262	2.24242	0.0001	0.0001	0.0001	20919.8	14.3526	2.63339e-22	up	yes
107814047	XM_016639372.1	GO:0000166(nucleotide binding);GO:0005737(cytoplasm);GO:0005834(heterotrimeric G-protein complex);GO:0008150(biological_process)	PREDICTED: vegetative incompatibility protein HET-E-1-like [Nicotiana tabacum]	13.7758	19.2332	16.0463	3.0417	4.58973	3.73881	4.31437	2.10915	2.63588e-22	up	yes
107830020	XM_016657492.1;XM_016657493.1	GO:0004674(protein serine/threonine kinase activity);GO:0005886(plasma membrane);GO:0007166(cell surface receptor signaling pathway);GO:0007166(cell surface receptor signaling pathway)	PREDICTED: probable serine/threonine-protein kinase At1g18390 isoform X1 [Nicotiana sylvestris];PREDICTED: LEAF RUST 10 DISEASE-RESISTANCE LOCUS RECEPTOR-LIKE PROTEIN KINASE-like 1.2 isoform X2 [Nicotiana tabacum]	0.214052	0.299655	0.179814	0.0001	0.0001	0.0001	2311.74	11.1748	2.8443e-22	up	yes
107812998	XM_016638196.1	GO:0005576(extracellular region);GO:0005618(cell wall);GO:0006949(syncytium formation);GO:0009664(plant-type cell wall organization);GO:0009739(response to gibberellin);GO:0009826(unidimensional cell growth);GO:0009828(plant-type cell wall loosening);GO:0009831(plant-type cell wall modification involved in multidimensional cell growth);GO:0010114(response to red light);GO:0016020(membrane)	PREDICTED: expansin-A3-like [Nicotiana sylvestris]	14.0708	10.666	8.9609	84.9798	40.0369	71.5234	0.171454	-2.5441	2.93304e-22	down	yes
gene58199	gene58199	GO:0006952(defense response);GO:0007165(signal transduction);GO:0016021(integral component of membrane);GO:0016301(kinase activity)	PREDICTED: probable leucine-rich repeat receptor-like protein kinase At1g35710, partial [Nicotiana sylvestris]	11.5295	15.2731	10.6642	0.171152	1.06289	0.438307	22.4037	4.48566	3.05658e-22	up	yes
107780280	XM_016600812.1	GO:0004672(protein kinase activity);GO:0005524(ATP binding);GO:0005886(plasma membrane);GO:0006468(protein phosphorylation);GO:0016021(integral component of membrane)	PREDICTED: leucine-rich repeat receptor-like tyrosine-protein kinase PXC3 [Nicotiana tabacum]	7.29406	9.97355	6.78542	1.37779	2.20829	1.54896	4.6841	2.22777	3.26956e-22	up	yes
107783329	XM_016604295.1	GO:0003674(molecular_function);GO:0005737(cytoplasm);GO:0008150(biological_process)	PREDICTED: uncharacterized protein LOC107783329 [Nicotiana tabacum]	63.082	97.188	97.582	16.5046	20.4226	18.1626	4.68058	2.22669	3.27613e-22	up	yes
107785987	XR_001648034.1	NA	PREDICTED: uncharacterized protein LOC104228581, partial [Nicotiana sylvestris]	1.41499	0.681944	0.617009	6.47023	5.70239	5.22689	0.155978	-2.68059	3.29848e-22	down	yes
107780443	XM_016600992.1	GO:0005737(cytoplasm);GO:0008150(biological_process)	PREDICTED: uncharacterized protein LOC107780443 [Nicotiana tabacum]	2.82942	3.1978	2.85835	0.237657	0.492589	0.506955	7.18199	2.84438	3.95083e-22	up	yes
107786501	XM_016607987.1	GO:0005576(extracellular region);GO:0005618(cell wall);GO:0009408(response to heat);GO:0009506(plasmodesma);GO:0009739(response to gibberellin);GO:0009740(gibberellic acid mediated signaling pathway);GO:0009751(response to salicylic acid);GO:0010286(heat acclimation)	PREDICTED: protein RSI-1 [Nicotiana tomentosiformis]	13.4368	25.224	20.13	3.18076	2.23416	2.10104	7.82212	2.96756	4.39363e-22	up	yes
107794001	XM_016616448.1	NA	PREDICTED: uncharacterized protein LOC104094747 isoform X1 [Nicotiana tomentosiformis]	3.68667	7.50505	7.12454	0.447227	0.249501	0.458111	15.8604	3.98736	4.47464e-22	up	yes
107829449	XM_016656903.1	GO:0046658(anchored component of plasma membrane)	PREDICTED: blue copper protein-like [Nicotiana sylvestris]	12.0278	21.0469	13.3773	1.10738	2.73147	1.5256	8.65924	3.11424	4.48452e-22	up	yes
107773802	XM_016593225.1	GO:0005887(integral component of plasma membrane);GO:0009992(cellular water homeostasis);GO:0015250(water channel activity);GO:0015254(glycerol channel activity);GO:0034220(ion transmembrane transport)	PREDICTED: aquaporin NIP1-1-like, partial [Nicotiana tabacum]	1.32489	4.52609	3.0723	0.0001	0.0001	0.0001	29744.3	14.8603	5.04314e-22	up	yes
107783197	XM_016604172.1	GO:0000302(response to reactive oxygen species);GO:0004130(cytochrome-c peroxidase activity);GO:0005515(protein binding);GO:0005739(mitochondrion);GO:0005773(vacuole);GO:0005774(vacuolar membrane);GO:0005777(peroxisome);GO:0005778(peroxisomal membrane);GO:0005794(Golgi apparatus);GO:0005829(cytosol);GO:0006979(response to oxidative stress);GO:0009506(plasmodesma);GO:0009507(chloroplast);GO:000953…	PREDICTED: L-ascorbate peroxidase 3, peroxisomal-like [Nicotiana tabacum]	0.667753	1.50378	0.9205	0.0001	0.0001	0.0001	10306.8	13.3313	5.17413e-22	up	yes
107827891	XM_016655118.1	NA	PREDICTED: proteinase inhibitor I-B-like [Nicotiana tabacum]	2.74202	13.2272	2.78893	0.0001	0.0001	0.0001	62527.3	15.9322	5.65922e-22	up	yes
107798486	XM_016621491.1	GO:0005634(nucleus);GO:0006281(DNA repair);GO:0006284(base-excision repair);GO:0008725(DNA-3-methyladenine glycosylase activity)	PREDICTED: dual specificity protein kinase splA-like [Nicotiana tabacum]	0.805694	0.431656	0.548942	4.26902	3.1768	3.41966	0.164401	-2.60471	6.78744e-22	down	yes
107772018	XM_016591502.1	GO:0005737(cytoplasm);GO:0030001(metal ion transport);GO:0046914(transition metal ion binding);GO:0046916(cellular transition metal ion homeostasis)	PREDICTED: putative late blight resistance protein homolog R1B-19 [Nicotiana tabacum]	1.38227	1.49611	1.05222	0.0001	0.0001	0.0001	13102	13.6775	6.80855e-22	up	yes
107812441	XM_016637538.1;XM_016637539.1	GO:0000774(adenyl-nucleotide exchange factor activity);GO:0005507(copper ion binding);GO:0005759(mitochondrial matrix);GO:0006457(protein folding);GO:0009507(chloroplast);GO:0009570(chloroplast stroma);GO:0009579(thylakoid);GO:0009793(embryo development ending in seed dormancy);GO:0042803(protein homodimerization activity);GO:0051082(unfolded protein binding);GO:0051087(chaperone binding);GO:0051…	PREDICTED: protein GrpE-like isoform X1 [Nicotiana tabacum];PREDICTED: protein GrpE-like isoform X2 [Nicotiana tabacum]	35.11	34.2936	30.2037	118.858	87.5637	107.705	0.317093	-1.65702	6.85882e-22	down	yes
107787175	XM_016608707.1;XM_016608706.1;XM_016608708.1	GO:0004034(aldose 1-epimerase activity);GO:0005737(cytoplasm);GO:0006006(glucose metabolic process);GO:0006012(galactose metabolic process);GO:0030246(carbohydrate binding);GO:0030246(carbohydrate binding)	PREDICTED: aldose 1-epimerase-like isoform X2 [Nicotiana tabacum];aldose 1-epimerase-like precursor [Nicotiana tabacum];PREDICTED: aldose 1-epimerase-like isoform X3 [Nicotiana tabacum]	6.6178	8.15967	9.78673	0.350769	1.06405	1.0069	10.1433	3.34246	7.16774e-22	up	yes
107799015	XM_016622078.1	GO:0005515(protein binding);GO:0005634(nucleus);GO:0005737(cytoplasm);GO:0009056(catabolic process);GO:0009739(response to gibberellin);GO:0009939(positive regulation of gibberellic acid mediated signaling pathway);GO:0010325(raffinose family oligosaccharide biosynthetic process);GO:0010331(gibberellin binding);GO:0010476(gibberellin mediated signaling pathway);GO:0016787(hydrolase activity);GO:0…	PREDICTED: gibberellin receptor GID1B-like [Nicotiana tomentosiformis]	16.031	18.763	19.4849	2.74622	5.05248	2.65126	5.19418	2.37689	7.31165e-22	up	yes
107764805	XM_016583405.1	GO:0006869(lipid transport);GO:0042626(ATPase activity, coupled to transmembrane movement of substances);GO:0043231(intracellular membrane-bounded organelle)	PREDICTED: ABC transporter A family member 11-like, partial [Nicotiana tabacum]	1.53424	1.95074	1.83962	0.124155	0.143209	0.133361	13.2874	3.73199	9.57064e-22	up	yes
107815182	XM_016640709.1	GO:0005773(vacuole);GO:0005887(integral component of plasma membrane);GO:0009506(plasmodesma);GO:0009992(cellular water homeostasis);GO:0015250(water channel activity);GO:0015254(glycerol channel activity);GO:0034220(ion transmembrane transport)	aquaporin PIP2-7-like [Nicotiana tabacum]	3.17788	5.79953	4.84214	42.5563	22.2723	21.8178	0.159494	-2.64843	9.79939e-22	down	yes
107808395	XM_016632916.1	GO:0003674(molecular_function);GO:0005739(mitochondrion);GO:0009733(response to auxin);GO:0009734(auxin-activated signaling pathway);GO:0040008(regulation of growth)	PREDICTED: auxin-induced protein 15A-like [Nicotiana sylvestris]	1.67248	1.59625	0.950162	9.98456	6.45614	9.86717	0.160366	-2.64056	1.09003e-21	down	yes
107780189	XM_016600755.1	GO:0005509(calcium ion binding);GO:0005886(plasma membrane)	PREDICTED: probable calcium-binding protein CML36 [Nicotiana sylvestris]	66.9639	78.4824	74.3383	16.0534	22.785	18.5921	3.82697	1.9362	1.20521e-21	up	yes
107759023	XM_016576882.1	NA	PREDICTED: extensin-2-like, partial [Nicotiana tabacum]	7.05171	10.3519	13.1623	1.05434	0.40278	0.3617	16.8054	4.07085	1.24147e-21	up	yes
107832849	XM_016660745.1	GO:0004197(cysteine-type endopeptidase activity);GO:0006624(vacuolar protein processing);GO:0051603(proteolysis involved in cellular protein catabolic process)	vacuolar-processing enzyme gamma-isozyme-like precursor [Nicotiana tabacum]	0.453878	0.749399	0.819145	0.0001	0.0001	0.0001	6741.41	12.7188	1.28149e-21	up	yes
107825623	XM_016652500.1	GO:0004356(glutamate-ammonia ligase activity)	PREDICTED: glutamine synthetase PR-2-like, partial [Nicotiana tabacum]	1.43811	2.37724	2.47967	11.681	9.61028	9.50892	0.204382	-2.29066	1.32756e-21	down	yes
107768544	XM_016587670.1	GO:0005096(GTPase activator activity);GO:0005737(cytoplasm)	PREDICTED: rho GTPase-activating protein 2 [Nicotiana sylvestris]	2.70496	2.01078	1.94451	13.1822	7.57082	9.62228	0.219265	-2.18925	1.54427e-21	down	yes
107767421	XM_016586430.1	GO:0016020(membrane);GO:0016709(oxidoreductase activity, acting on paired donors, with incorporation or reduction of molecular oxygen, NAD(P)H as one donor, and incorporation of one atom of oxygen);GO:0044550(secondary metabolite biosynthetic process)	PREDICTED: cytochrome P450 89A2-like [Nicotiana tabacum]	6.47526	5.89872	6.62062	1.04925	1.04134	1.41596	5.41688	2.43746	1.61018e-21	up	yes
107774330	XM_016593826.1	NA	PREDICTED: protein LITTLE ZIPPER 2 [Nicotiana tomentosiformis]	1.0631	1.68684	1.42606	0.0001	0.0001	0.0001	13920	13.7649	1.66946e-21	up	yes
107771507	XM_016590882.1	GO:0004364(glutathione transferase activity);GO:0005737(cytoplasm);GO:0006749(glutathione metabolic process);GO:0009407(toxin catabolic process)	PREDICTED: glutathione S-transferase U9-like [Nicotiana sylvestris]	22.9376	35.1002	25.8097	3.00883	3.2908	0.982739	11.5138	3.52529	1.71602e-21	up	yes
107801491	XM_016624822.1	GO:0004586(ornithine decarboxylase activity);GO:0005737(cytoplasm);GO:0033387(putrescine biosynthetic process from ornithine)	PREDICTED: ornithine decarboxylase [Nicotiana tomentosiformis]	1.46255	3.40149	1.85255	0.088212	0.058034	0.051537	33.9594	5.08574	1.79188e-21	up	yes
107774747	XM_016594386.1;XM_016594389.1;XM_016594387.1;XM_016594388.1	GO:0004674(protein serine/threonine kinase activity);GO:0005886(plasma membrane);GO:0006468(protein phosphorylation);GO:0006952(defense response);GO:0009506(plasmodesma);GO:0009506(plasmodesma)	PREDICTED: G-type lectin S-receptor-like serine/threonine-protein kinase CES101 isoform X1 [Nicotiana tabacum];PREDICTED: G-type lectin S-receptor-like serine/threonine-protein kinase CES101 isoform X4 [Nicotiana tabacum];PREDICTED: G-type lectin S-receptor-like serine/threonine-protein kinase CES101 isoform X2 [Nicotiana tabacum];PREDICTED: G-type lectin S-receptor-like serine/threonine-protein …	3.22198	4.09308	3.79368	0.428015	0.731466	0.760189	5.7868	2.53276	1.85986e-21	up	yes
107824229	XM_016650979.1	GO:0005634(nucleus);GO:0005829(cytosol);GO:0008150(biological_process)	PREDICTED: uncharacterized protein LOC107824229 [Nicotiana tabacum]	29.1362	41.3149	41.2133	6.42063	10.2594	8.00048	4.52439	2.17772	1.98938e-21	up	yes
107801638	XM_016624990.1;XM_016624992.1;XM_016624991.1	GO:0003700(DNA binding transcription factor activity);GO:0005634(nucleus);GO:0043565(sequence-specific DNA binding);GO:0044212(transcription regulatory region DNA binding);GO:0045893(positive regulation of transcription, DNA-templated);GO:0006351(transcription, DNA-templated);GO:0006355(regulation of transcription, DNA-templated);GO:0006355(regulation of transcription, DNA-templated)	PREDICTED: probable WRKY transcription factor 41 isoform X1 [Nicotiana tabacum];PREDICTED: probable WRKY transcription factor 41 isoform X3 [Nicotiana tabacum];PREDICTED: probable WRKY transcription factor 41 isoform X2 [Nicotiana tabacum]	14.5551	19.1503	17.4844	3.41053	4.95108	4.53246	3.97003	1.98915	1.99283e-21	up	yes
107773632	XM_016593037.1	GO:0004674(protein serine/threonine kinase activity);GO:0005886(plasma membrane);GO:0007166(cell surface receptor signaling pathway)	PREDICTED: probable serine/threonine-protein kinase At1g18390 [Nicotiana sylvestris]	12.0711	13.68	12.0452	2.00226	3.77756	2.10077	4.79612	2.26187	2.03514e-21	up	yes
107830518	XM_016658110.1	GO:0009044(xylan 1,4-beta-xylosidase activity);GO:0009505(plant-type cell wall);GO:0031222(arabinan catabolic process);GO:0045493(xylan catabolic process);GO:0046556(alpha-L-arabinofuranosidase activity)	PREDICTED: beta-xylosidase/alpha-L-arabinofuranosidase 2-like [Nicotiana tabacum]	10.3323	11.6473	11.3695	28.3976	32.075	27.6226	0.378557	-1.40142	2.08124e-21	down	yes
107805669	XM_016629742.1;XM_016629741.1	GO:0003863(3-methyl-2-oxobutanoate dehydrogenase (2-methylpropanoyl-transferring) activity);GO:0005739(mitochondrion);GO:0005759(mitochondrial matrix);GO:0009646(response to absence of light);GO:0009744(response to sucrose);GO:0016021(integral component of membrane);GO:0016624(oxidoreductase activity, acting on the aldehyde or oxo group of donors, disulfide as acceptor);GO:0043617(cellular respon…	PREDICTED: 2-oxoisovalerate dehydrogenase subunit alpha 1, mitochondrial-like isoform X2 [Nicotiana tabacum];PREDICTED: 2-oxoisovalerate dehydrogenase subunit alpha 1, mitochondrial-like isoform X1 [Nicotiana sylvestris]	11.2576	17.0625	13.8605	2.56302	3.92706	2.65952	4.61012	2.2048	2.08529e-21	up	yes
107768131	XM_016587235.1	NA	PREDICTED: uncharacterized protein LOC104224386 [Nicotiana sylvestris]	14.7839	17.9845	19.0768	2.9356	3.03363	1.6612	6.79453	2.76437	2.12217e-21	up	yes
107823043	XM_016649631.1	GO:0003735(structural constituent of ribosome);GO:0006412(translation)	PREDICTED: mitochondrial phosphate carrier protein 3, mitochondrial-like [Nicotiana tomentosiformis]	1.18593	2.6213	2.14606	0.0001	0.059851	0.0001	99.1372	6.63135	2.24443e-21	up	yes
107806999	XM_016631271.1	NA	PREDICTED: vegetative cell wall protein gp1-like [Nicotiana sylvestris]	30.5449	25.2771	38.7505	314.91	139.022	175.825	0.150173	-2.7353	2.28716e-21	down	yes
107810241	XM_016635000.1	GO:0005737(cytoplasm);GO:0008970(phosphatidylcholine 1-acylhydrolase activity)	PREDICTED: phospholipase A1-II 1-like [Nicotiana tabacum]	2.11691	3.4147	3.65076	0.22832	0.16231	0.26937	13.9127	3.79833	2.3784e-21	up	yes
107780607	XM_016601160.1	GO:0000014(single-stranded DNA endodeoxyribonuclease activity);GO:0003676(nucleic acid binding);GO:0004519(endonuclease activity);GO:0005576(extracellular region);GO:0006308(DNA catabolic process);GO:0043765(T/G mismatch-specific endonuclease activity);GO:0046872(metal ion binding);GO:0090305(nucleic acid phosphodiester bond hydrolysis)	PREDICTED: endonuclease 2-like [Nicotiana tabacum]	0.562291	1.09814	1.24447	0.0001	0.0001	0.0001	9682.99	13.2412	2.4084e-21	up	yes
107831671	XM_016659456.1	GO:0005515(protein binding);GO:0005524(ATP binding);GO:0005576(extracellular region);GO:0006952(defense response);GO:0043531(ADP binding)	PREDICTED: putative disease resistance protein RGA1 [Nicotiana tabacum]	1.91174	2.37924	2.45881	0.346653	0.432713	0.231876	6.67475	2.73871	2.8598e-21	up	yes
107782074	XM_016602903.1	GO:0004160(dihydroxy-acid dehydratase activity);GO:0009082(branched-chain amino acid biosynthetic process);GO:0009570(chloroplast stroma)	PREDICTED: dihydroxy-acid dehydratase, chloroplastic-like [Nicotiana tabacum]	9.55462	9.59861	7.29636	40.6184	26.1325	28.8185	0.276758	-1.8533	3.3277e-21	down	yes
107806372	XM_016630518.1	GO:0004601(peroxidase activity);GO:0005515(protein binding);GO:0005576(extracellular region);GO:0005618(cell wall);GO:0005794(Golgi apparatus);GO:0005829(cytosol);GO:0006979(response to oxidative stress);GO:0009809(lignin biosynthetic process);GO:0010089(xylem development);GO:0020037(heme binding);GO:0042744(hydrogen peroxide catabolic process);GO:0046872(metal ion binding);GO:0048046(apoplast);G…	PREDICTED: cationic peroxidase 1-like [Nicotiana sylvestris]	1.22073	3.68371	7.68482	0.0001	0.038741	0.0001	323.29	8.33669	3.61559e-21	up	yes
107810507	XM_016635299.1	NA	PREDICTED: uncharacterized protein LOC107810507 [Nicotiana tabacum]	2.79093	3.47276	2.98933	0.086165	0.209654	0.037131	27.791	4.79654	3.79608e-21	up	yes
107790075	XM_016611972.1	GO:0003674(molecular_function);GO:0005634(nucleus);GO:0008150(biological_process)	PREDICTED: VQ motif-containing protein 22-like [Nicotiana tabacum]	2.46128	3.00433	2.37957	0.083153	0.0001	0.0001	94.1199	6.55643	4.45182e-21	up	yes
107827981	XM_016655228.1	GO:0003676(nucleic acid binding);GO:0003723(RNA binding);GO:0003968(RNA-directed 5'-3' RNA polymerase activity);GO:0005634(nucleus);GO:0006952(defense response);GO:0009615(response to virus);GO:0009751(response to salicylic acid);GO:0010025(wax biosynthetic process);GO:0016441(posttranscriptional gene silencing);GO:0030422(production of siRNA involved in RNA interference);GO:0060148(positive regu…	PREDICTED: RNA-dependent RNA polymerase 1-like [Nicotiana tabacum]	41.3338	60.4687	58.0175	9.69668	14.497	8.96599	4.8197	2.26894	4.49597e-21	up	yes
107796101	XM_016618832.1	GO:0005576(extracellular region);GO:0005618(cell wall);GO:0009408(response to heat);GO:0009506(plasmodesma);GO:0009739(response to gibberellin);GO:0009740(gibberellic acid mediated signaling pathway);GO:0009751(response to salicylic acid);GO:0010286(heat acclimation)	PREDICTED: protein RSI-1 [Nicotiana sylvestris]	8.8282	15.8852	19.7394	1.5793	1.526	1.5627	9.52288	3.2514	4.56751e-21	up	yes
107760174	XM_016578187.1;XM_016578190.1	GO:0003677(DNA binding);GO:0003700(DNA binding transcription factor activity);GO:0005515(protein binding);GO:0005634(nucleus);GO:0006351(transcription, DNA-templated);GO:0006355(regulation of transcription, DNA-templated);GO:0009637(response to blue light);GO:0009908(flower development);GO:0009911(positive regulation of flower development);GO:0046983(protein dimerization activity);GO:0046983(prot…	PREDICTED: transcription factor bHLH63-like isoform X1 [Nicotiana tabacum];PREDICTED: transcription factor bHLH63-like isoform X2 [Nicotiana tabacum]	13.2473	7.81387	5.93805	34.0032	46.8486	45.0003	0.214531	-2.22074	4.83163e-21	down	yes
107781072	XM_016601702.1;XM_016601703.1	GO:0008483(transaminase activity);GO:0009058(biosynthetic process);GO:0009507(chloroplast);GO:0009862(systemic acquired resistance, salicylic acid mediated signaling pathway);GO:0010150(leaf senescence);GO:0030170(pyridoxal phosphate binding);GO:0042742(defense response to bacterium);GO:0042742(defense response to bacterium)	PREDICTED: aminotransferase ALD1 isoform X1 [Nicotiana sylvestris];PREDICTED: aminotransferase ALD1 isoform X3 [Nicotiana sylvestris]	0.465223	1.66079	0.953594	0.0001	0.0001	0.0001	10265.4	13.3255	4.89024e-21	up	yes
107779645	XM_016600102.1	GO:0005886(plasma membrane);GO:0016301(kinase activity);GO:0016310(phosphorylation)	PREDICTED: pto-interacting protein 1 [Nicotiana sylvestris]	1.20816	0.778509	0.570306	6.01355	4.05223	5.16802	0.167848	-2.57477	5.10628e-21	down	yes
107811213	XM_016636099.1	GO:0005789(endoplasmic reticulum membrane);GO:0006636(unsaturated fatty acid biosynthetic process);GO:0009507(chloroplast);GO:0009579(thylakoid);GO:0009979(16:0 monogalactosyldiacylglycerol desaturase activity);GO:0010205(photoinhibition);GO:0016021(integral component of membrane);GO:0016491(oxidoreductase activity);GO:0016717(oxidoreductase activity, acting on paired donors, with oxidation of a …	PREDICTED: palmitoyl-monogalactosyldiacylglycerol delta-7 desaturase, chloroplastic [Nicotiana tomentosiformis]	33.3074	26.5918	25.205	131.251	93.6055	83.8188	0.275708	-1.85879	5.17852e-21	down	yes
107764791	XM_016583389.1	GO:0003677(DNA binding);GO:0003700(DNA binding transcription factor activity);GO:0005634(nucleus);GO:0006351(transcription, DNA-templated);GO:0006355(regulation of transcription, DNA-templated);GO:0007275(multicellular organism development);GO:0010200(response to chitin)	PREDICTED: NAC domain-containing protein 90-like [Nicotiana tabacum]	8.75617	11.9412	6.20158	1.11585	1.32177	0.649806	8.71242	3.12307	5.45369e-21	up	yes
107766292	XM_016585046.1	GO:0005509(calcium ion binding);GO:0005886(plasma membrane)	PREDICTED: probable calcium-binding protein CML35 [Nicotiana tomentosiformis]	53.8939	57.3444	53.5908	9.68313	17.2402	11.249	4.31803	2.11037	5.51085e-21	up	yes
107769471	XM_016588691.1	GO:0003674(molecular_function);GO:0005576(extracellular region);GO:0005618(cell wall);GO:0008150(biological_process);GO:0009505(plant-type cell wall)	PREDICTED: uncharacterized protein LOC107769471 [Nicotiana tabacum]	26.8937	22.3514	22.5221	83.8652	62.2981	84.369	0.311311	-1.68357	5.65191e-21	down	yes
107811435	XM_016636361.1	GO:0004674(protein serine/threonine kinase activity);GO:0005515(protein binding);GO:0005524(ATP binding);GO:0005886(plasma membrane);GO:0006468(protein phosphorylation);GO:0007169(transmembrane receptor protein tyrosine kinase signaling pathway);GO:0010082(regulation of root meristem growth);GO:0010449(root meristem growth);GO:0016021(integral component of membrane);GO:0016032(viral process)	PREDICTED: receptor-like protein kinase 2 [Nicotiana sylvestris]	0.272712	0.174175	0.371344	0.0001	0.0001	0.0001	2727.44	11.4133	5.93638e-21	up	yes
107819672	XM_016645809.1;XM_016645812.1;XM_016645810.1;XM_016645811.1	GO:0004674(protein serine/threonine kinase activity);GO:0005634(nucleus);GO:0005737(cytoplasm);GO:0006468(protein phosphorylation);GO:0035556(intracellular signal transduction);GO:0035556(intracellular signal transduction)	PREDICTED: serine/threonine-protein kinase SAPK2-like isoform X1 [Nicotiana tabacum];PREDICTED: serine/threonine-protein kinase SAPK2-like isoform X4 [Nicotiana tabacum];PREDICTED: serine/threonine-protein kinase SAPK1-like isoform X2 [Nicotiana tabacum];PREDICTED: serine/threonine-protein kinase SAPK1-like isoform X3 [Nicotiana tabacum]	12.4113	19.4193	16.3849	0.684515	2.12642	0.55553	14.3223	3.84019	5.94689e-21	up	yes
107820290	XM_016646551.1	GO:0005576(extracellular region);GO:0005615(extracellular space);GO:0006629(lipid metabolic process);GO:0016298(lipase activity);GO:0048046(apoplast)	PREDICTED: protein EXORDIUM-like 5 [Nicotiana sylvestris]	17.1512	19.2247	17.8107	42.108	70.3297	53.0053	0.327524	-1.61033	6.00098e-21	down	yes
107797848	XM_016620772.1	GO:0003700(DNA binding transcription factor activity);GO:0005634(nucleus);GO:0007275(multicellular organism development);GO:0009965(leaf morphogenesis);GO:0010200(response to chitin);GO:0045792(negative regulation of cell size);GO:0048281(inflorescence morphogenesis)	PREDICTED: NAC domain-containing protein 35-like [Nicotiana tomentosiformis]	4.93869	5.67334	3.66298	0.270793	0.644969	0.32669	11.4894	3.52223	6.12474e-21	up	yes
107807992	XM_016632471.1	GO:0005507(copper ion binding);GO:0009505(plant-type cell wall);GO:0009506(plasmodesma);GO:0016722(oxidoreductase activity, oxidizing metal ions);GO:0046658(anchored component of plasma membrane)	PREDICTED: monocopper oxidase-like protein SKU5 [Nicotiana tabacum]	5.68095	6.59019	3.95342	26.4288	17.3678	18.8938	0.258805	-1.95006	6.27578e-21	down	yes
107791364	XR_001649248.1	NA		14.6125	13.654	9.2988	47.9401	42.2167	35.9553	0.297872	-1.74723	6.62687e-21	down	yes
107798001	XM_016620927.1;XM_016620928.1	GO:0004386(helicase activity);GO:0008150(biological_process);GO:0008150(biological_process)	PREDICTED: uncharacterized protein LOC104233468 [Nicotiana sylvestris]	2.96571	3.30702	2.36383	10.0528	8.86262	12.8	0.272314	-1.87666	7.65686e-21	down	yes
107808910	XM_016633471.1	GO:0003677(DNA binding);GO:0003700(DNA binding transcription factor activity);GO:0005634(nucleus);GO:0006351(transcription, DNA-templated);GO:0006355(regulation of transcription, DNA-templated);GO:0009567(double fertilization forming a zygote and endosperm);GO:0016602(CCAAT-binding factor complex)	PREDICTED: nuclear transcription factor Y subunit A-10-like [Nicotiana tabacum]	14.4225	12.782	13.4214	3.0819	3.24819	3.91474	3.9655	1.9875	7.69589e-21	up	yes
107760335	XM_016578368.1	GO:0007165(signal transduction)	PREDICTED: leucine-rich repeat receptor-like serine/threonine-protein kinase BAM1 [Nicotiana tabacum]	1.65779	1.20644	0.890401	6.51295	5.50587	5.05535	0.219901	-2.18507	7.8984e-21	down	yes
107823367	XM_016650003.1	GO:0005509(calcium ion binding)	PREDICTED: probable calcium-binding protein CML41 [Nicotiana tomentosiformis]	10.092	18.2511	10.8043	1.3428	2.21522	0.96881	8.64787	3.11235	7.9632e-21	up	yes
107765903	XM_016584601.1	GO:0004722(protein serine/threonine phosphatase activity);GO:0005886(plasma membrane);GO:0006470(protein dephosphorylation);GO:0046872(metal ion binding)	PREDICTED: probable protein phosphatase 2C 5 [Nicotiana tomentosiformis]	9.27586	9.68336	10.7669	24.1457	36.6909	27.2094	0.33762	-1.56653	8.95343e-21	down	yes
107822290	XM_016648823.1	GO:0003735(structural constituent of ribosome);GO:0005773(vacuole);GO:0005774(vacuolar membrane);GO:0005794(Golgi apparatus);GO:0005829(cytosol);GO:0005840(ribosome);GO:0005886(plasma membrane);GO:0006412(translation);GO:0009506(plasmodesma);GO:0009507(chloroplast);GO:0022625(cytosolic large ribosomal subunit)	PREDICTED: 60S ribosomal protein L17-2-like [Nicotiana sylvestris]	19.4868	19.0757	13.1155	73.4677	49.4472	60.8453	0.281225	-1.8302	9.43754e-21	down	yes
107764380	XM_016582935.1	GO:0003921(GMP synthase activity);GO:0003922(GMP synthase (glutamine-hydrolyzing) activity);GO:0005829(cytosol);GO:0006177(GMP biosynthetic process)	PREDICTED: GMP synthase [glutamine-hydrolyzing]-like [Nicotiana tabacum]	12.4567	11.5646	10.3665	37.1435	31.3901	29.1526	0.352023	-1.50626	9.75775e-21	down	yes
107809441	XM_016634076.1	GO:0004318(enoyl-[acyl-carrier-protein] reductase (NADH) activity);GO:0005507(copper ion binding);GO:0005835(fatty acid synthase complex);GO:0006633(fatty acid biosynthetic process);GO:0009507(chloroplast);GO:0009570(chloroplast stroma);GO:0009579(thylakoid);GO:0009941(chloroplast envelope);GO:0016491(oxidoreductase activity);GO:0016631(enoyl-[acyl-carrier-protein] reductase activity);GO:0055114(…	PREDICTED: enoyl-[acyl-carrier-protein] reductase [NADH], chloroplastic-like [Nicotiana tomentosiformis]	12.6403	14.989	7.50374	71.6631	41.6689	57.8957	0.205183	-2.28501	1.02586e-20	down	yes
107785292	XM_016606564.1	GO:0004601(peroxidase activity);GO:0009505(plant-type cell wall);GO:0009664(plant-type cell wall organization)	PREDICTED: peroxidase 25-like [Nicotiana tabacum]	0.577968	0.980986	1.0115	0.0001	0.0001	0.0001	8568.19	13.0648	1.04812e-20	up	yes
107817242	XM_016643037.1;XM_016643038.1	GO:0003993(acid phosphatase activity);GO:0004722(protein serine/threonine phosphatase activity);GO:0005576(extracellular region);GO:0005737(cytoplasm);GO:0016311(dephosphorylation);GO:0046872(metal ion binding);GO:0046872(metal ion binding)	PREDICTED: probable inactive purple acid phosphatase 29 isoform X1 [Nicotiana tomentosiformis];PREDICTED: probable inactive purple acid phosphatase 29 isoform X2 [Nicotiana tomentosiformis]	15.8749	22.0277	18.3307	4.43515	3.1568	4.48404	4.65662	2.21928	1.06545e-20	up	yes
107782055	XM_016602887.1	GO:0005576(extracellular region);GO:0005615(extracellular space);GO:0006629(lipid metabolic process);GO:0016298(lipase activity);GO:0048046(apoplast)	PREDICTED: protein EXORDIUM-like 5 [Nicotiana tomentosiformis]	11.9448	15.0909	13.9786	32.2126	54.7254	43.7205	0.313904	-1.6716	1.10274e-20	down	yes
107818590	XM_016644934.1	GO:0003921(GMP synthase activity);GO:0003922(GMP synthase (glutamine-hydrolyzing) activity);GO:0005829(cytosol);GO:0006177(GMP biosynthetic process)	PREDICTED: GMP synthase [glutamine-hydrolyzing] [Nicotiana sylvestris]	11.8163	10.0956	9.17193	32.56	32.8856	24.7738	0.344535	-1.53728	1.2241e-20	down	yes
107831612	XM_016659395.1;XM_016659396.1	GO:0005515(protein binding);GO:0005515(protein binding)	PREDICTED: TMV resistance protein N-like [Nicotiana tomentosiformis]	2.46196	3.12468	2.76014	0.0843323	0.326446	0.146199	14.9859	3.90553	1.40853e-20	up	yes
107807685	XM_016632117.1;XM_016632118.1	GO:0005249(voltage-gated potassium channel activity);GO:0005887(integral component of plasma membrane);GO:0042391(regulation of membrane potential);GO:0042391(regulation of membrane potential)	PREDICTED: cyclic nucleotide-gated ion channel 4-like isoform X1 [Nicotiana sylvestris];PREDICTED: cyclic nucleotide-gated ion channel 4-like isoform X3 [Nicotiana sylvestris]	19.688	31.7982	27.5178	1.8966	4.51322	1.41864	10.0919	3.33512	1.42315e-20	up	yes
107787520	XM_016609112.1	NA		2.54776	3.5907	3.10775	0.121889	0.118715	0.157575	23.2212	4.53737	1.49439e-20	up	yes
107790705	XM_016612665.1	GO:0003735(structural constituent of ribosome);GO:0005773(vacuole);GO:0005774(vacuolar membrane);GO:0005794(Golgi apparatus);GO:0005829(cytosol);GO:0005840(ribosome);GO:0005886(plasma membrane);GO:0006412(translation);GO:0009506(plasmodesma);GO:0009507(chloroplast);GO:0022625(cytosolic large ribosomal subunit)	60s ribosomal protein l17-1, partial [Nicotiana attenuata]	34.0228	35.7597	29.702	135.308	90.3562	100.686	0.30484	-1.71387	1.50586e-20	down	yes
107792669	XM_016614905.1	GO:0003723(RNA binding);GO:0003729(mRNA binding);GO:0006397(mRNA processing);GO:0008266(poly(U) RNA binding);GO:0009409(response to cold);GO:0009507(chloroplast);GO:0009534(chloroplast thylakoid);GO:0009535(chloroplast thylakoid membrane);GO:0009570(chloroplast stroma);GO:0009579(thylakoid);GO:0009737(response to abscisic acid);GO:0009941(chloroplast envelope);GO:0010319(stromule);GO:0045087(inna…	PREDICTED: 29 kDa ribonucleoprotein B, chloroplastic [Nicotiana sylvestris]	178.377	170.854	154.933	509.363	420.405	482.775	0.356919	-1.48633	1.53929e-20	down	yes
107808387	XM_016632906.1	GO:0003674(molecular_function);GO:0005739(mitochondrion);GO:0009733(response to auxin);GO:0009734(auxin-activated signaling pathway);GO:0040008(regulation of growth)	PREDICTED: auxin-induced protein 15A-like [Nicotiana sylvestris]	31.0954	20.5954	15.1919	110.429	79.2883	111.289	0.222198	-2.17008	1.59622e-20	down	yes
107825450	XM_016652322.1	GO:0005829(cytosol);GO:0008964(phosphoenolpyruvate carboxylase activity);GO:0009507(chloroplast);GO:0048046(apoplast);GO:0048366(leaf development)	PREDICTED: phosphoenolpyruvate carboxylase-like [Nicotiana tabacum]	21.0792	21.0885	17.1367	114.199	71.7085	60.4502	0.240724	-2.05455	1.59861e-20	down	yes
107799234	XM_016622323.1	GO:0005886(plasma membrane);GO:0009505(plant-type cell wall);GO:0031225(anchored component of membrane);GO:0046658(anchored component of plasma membrane);GO:0048046(apoplast)	PREDICTED: fasciclin-like arabinogalactan protein 8 [Nicotiana tomentosiformis]	10.3724	13.2713	11.2387	43.1033	31.9765	33.0013	0.322743	-1.63154	1.75441e-20	down	yes
107788900	XM_016610635.1;XM_016610634.1	GO:0003676(nucleic acid binding);GO:0003723(RNA binding);GO:0003968(RNA-directed 5'-3' RNA polymerase activity);GO:0005634(nucleus);GO:0006952(defense response);GO:0009615(response to virus);GO:0009751(response to salicylic acid);GO:0010025(wax biosynthetic process);GO:0016441(posttranscriptional gene silencing);GO:0030422(production of siRNA involved in RNA interference);GO:0060148(positive regu…	PREDICTED: probable RNA-dependent RNA polymerase 1 isoform X2 [Nicotiana tabacum];PREDICTED: probable RNA-dependent RNA polymerase 1 isoform X1 [Nicotiana tabacum]	15.7052	24.6879	19.9924	3.78021	5.66197	3.6533	4.61118	2.20514	1.83367e-20	up	yes
107806338	XM_016630475.1	GO:0005524(ATP binding);GO:0005737(cytoplasm);GO:0005829(cytosol);GO:0005886(plasma membrane);GO:0006457(protein folding);GO:0009408(response to heat);GO:0009506(plasmodesma);GO:0031072(heat shock protein binding);GO:0046872(metal ion binding);GO:0051082(unfolded protein binding)	PREDICTED: dnaJ protein homolog [Nicotiana sylvestris]	18.1837	21.0889	17.5178	43.3598	52.6761	56.2041	0.373032	-1.42263	1.90411e-20	down	yes
107775982	XM_016595791.1;XM_016595790.1	GO:0005509(calcium ion binding);GO:0005544(calcium-dependent phospholipid binding);GO:0005773(vacuole);GO:0009408(response to heat);GO:0009409(response to cold);GO:0009414(response to water deprivation);GO:0009507(chloroplast);GO:0009651(response to salt stress);GO:0009986(cell surface);GO:0009986(cell surface)	PREDICTED: annexin D3-like isoform X2 [Nicotiana tabacum];PREDICTED: annexin D3-like isoform X1 [Nicotiana tabacum]	4.30582	6.31131	4.49393	0.56914	0.6449	0.699922	7.89517	2.98097	2.06104e-20	up	yes
107794056	XM_016616511.1	GO:0005737(cytoplasm);GO:0005773(vacuole);GO:0005794(Golgi apparatus);GO:0005829(cytosol);GO:0005886(plasma membrane);GO:0008270(zinc ion binding);GO:0009507(chloroplast);GO:0009535(chloroplast thylakoid membrane);GO:0009706(chloroplast inner membrane);GO:0009941(chloroplast envelope);GO:0016491(oxidoreductase activity);GO:0055114(oxidation-reduction process)	PREDICTED: putative quinone-oxidoreductase homolog, chloroplastic [Nicotiana sylvestris]	6.41441	9.53355	11.5643	0.359142	1.13264	0.355501	14.8934	3.8966	2.15272e-20	up	yes
107772591	XM_016592086.1	GO:0004867(serine-type endopeptidase inhibitor activity);GO:0005575(cellular_component)	PREDICTED: proteinase inhibitor PSI-1.2-like [Nicotiana sylvestris]	55.0481	73.2407	108.309	9.57631	16.699	10.202	6.48618	2.69737	2.16919e-20	up	yes
107793550	XM_016615926.1;XM_016615927.1	GO:0005789(endoplasmic reticulum membrane);GO:0009507(chloroplast);GO:0009672(auxin:proton symporter activity);GO:0009733(response to auxin);GO:0009734(auxin-activated signaling pathway);GO:0009926(auxin polar transport);GO:0010252(auxin homeostasis);GO:0010311(lateral root formation);GO:0010329(auxin efflux transmembrane transporter activity);GO:0016021(integral component of membrane);GO:0040009…	PREDICTED: protein PIN-LIKES 7-like [Nicotiana tomentosiformis]	23.2678	26.2945	21.2401	4.1965	7.11396	5.96077	4.09945	2.03543	2.24759e-20	up	yes
107797756	XM_016620680.1	GO:0005515(protein binding);GO:0005524(ATP binding);GO:0005739(mitochondrion);GO:0005774(vacuolar membrane);GO:0005829(cytosol);GO:0006457(protein folding);GO:0009408(response to heat);GO:0009414(response to water deprivation);GO:0009507(chloroplast);GO:0009536(plastid);GO:0009570(chloroplast stroma);GO:0009651(response to salt stress);GO:0009704(de-etiolation);GO:0009793(embryo development endin…	PREDICTED: heat shock protein 90-5, chloroplastic-like [Nicotiana tabacum]	22.0851	19.4439	12.5395	88.2568	58.5193	68.528	0.251126	-1.99351	2.48733e-20	down	yes
107768384	XM_016587510.1	GO:0003674(molecular_function);GO:0005576(extracellular region);GO:0005618(cell wall);GO:0006952(defense response);GO:0009414(response to water deprivation);GO:0009627(systemic acquired resistance);GO:0010266(response to vitamin B1);GO:0048046(apoplast)	PREDICTED: pathogenesis-related leaf protein 4-like [Nicotiana tomentosiformis]	3.71824	6.10858	6.03446	0.198295	0.128754	0.0001	48.4833	5.59942	2.65356e-20	up	yes
107783877	XR_001647559.1	NA		11.8128	20.5534	13.054	1.04878	1.0857	0.346008	18.311	4.19464	2.65666e-20	up	yes
107815767	XM_016641397.1	GO:0006869(lipid transport);GO:0008289(lipid binding)	PREDICTED: 14 kDa proline-rich protein DC2.15-like [Nicotiana tomentosiformis]	106.911	93.0776	106.68	337.36	293.561	260.04	0.3442	-1.53868	2.86215e-20	down	yes
107780299	XM_016600826.1	GO:0005524(ATP binding);GO:0005777(peroxisome);GO:0008152(metabolic process);GO:0009507(chloroplast);GO:0009611(response to wounding);GO:0009695(jasmonic acid biosynthetic process);GO:0009698(phenylpropanoid metabolic process);GO:0016021(integral component of membrane);GO:0016207(4-coumarate-CoA ligase activity);GO:0016874(ligase activity)	PREDICTED: 4-coumarate--CoA ligase-like 5 [Nicotiana tabacum]	0.358121	1.42565	1.74904	0.0001	0.0001	0.0001	11776.1	13.5236	2.98362e-20	up	yes
107787804	XM_016609408.1	NA		17.026	34.4025	43.5145	0.470263	0.231471	0.0001	135.278	7.07979	3.05248e-20	up	yes
107828150	XM_016655411.1	GO:0005576(extracellular region);GO:0016829(lyase activity);GO:0030570(pectate lyase activity);GO:0045490(pectin catabolic process);GO:0046872(metal ion binding)	putative pectate lyase 1, partial [Nicotiana attenuata]	10.4956	9.01965	10.8923	44.655	27.1425	43.2672	0.264265	-1.91994	3.90008e-20	down	yes
107808557	XM_016633086.1	GO:0004553(hydrolase activity, hydrolyzing O-glycosyl compounds);GO:0004575(sucrose alpha-glucosidase activity);GO:0005576(extracellular region);GO:0005618(cell wall);GO:0005975(carbohydrate metabolic process);GO:0048046(apoplast)	PREDICTED: beta-fructofuranosidase, insoluble isoenzyme 1-like [Nicotiana sylvestris]	2.69244	4.18863	1.85286	0.252393	0.189074	0.104746	15.99	3.99909	3.9101e-20	up	yes
107769045	XM_016588219.1	GO:0003677(DNA binding);GO:0003700(DNA binding transcription factor activity);GO:0005515(protein binding);GO:0005634(nucleus);GO:0006351(transcription, DNA-templated);GO:0006355(regulation of transcription, DNA-templated);GO:0007275(multicellular organism development)	NAC domain-containing protein 90 [Nicotiana tabacum]	6.70502	9.93336	4.25206	0.662775	0.549778	0.411078	12.8665	3.68555	4.05004e-20	up	yes
107772287	XM_016591781.1	NA	PREDICTED: TMV resistance protein N-like, partial [Nicotiana tabacum]	23.1211	28.094	30.8628	4.78934	5.79163	6.3209	4.85614	2.27981	4.07311e-20	up	yes
107768681	XM_016587824.1	GO:0004674(protein serine/threonine kinase activity);GO:0005515(protein binding);GO:0005524(ATP binding);GO:0005886(plasma membrane);GO:0006468(protein phosphorylation);GO:0007169(transmembrane receptor protein tyrosine kinase signaling pathway);GO:0010082(regulation of root meristem growth);GO:0010449(root meristem growth);GO:0016021(integral component of membrane);GO:0016032(viral process)	PREDICTED: LRR receptor-like serine/threonine-protein kinase RCH1 [Nicotiana tabacum]	0.982886	0.819917	0.595557	3.73371	2.61348	3.75373	0.23744	-2.07437	4.14926e-20	down	yes
107803654	XM_016627442.1;XM_016627430.1;XM_016627435.1;XM_016627423.1	GO:0005215(transporter activity);GO:0005886(plasma membrane);GO:0006810(transport);GO:0006810(transport)	PREDICTED: random slug protein 5-like [Nicotiana sylvestris];PREDICTED: random slug protein 5-like isoform X1 [Nicotiana tabacum]	6.7082	8.19885	10.1625	0.99945	1.91365	1.43446	5.76635	2.52766	4.25209e-20	up	yes
107767845	XM_016586944.1	GO:0005737(cytoplasm);GO:0005739(mitochondrion);GO:0008131(primary amine oxidase activity);GO:0048510(regulation of timing of transition from vegetative to reproductive phase);GO:0055114(oxidation-reduction process);GO:1990534(thermospermine oxidase activity)	PREDICTED: probable polyamine oxidase 5 [Nicotiana tabacum]	4.97433	2.76996	2.64185	12.4785	12.8104	13.4771	0.267919	-1.90013	4.50824e-20	down	yes
107777533	XM_016597576.1	GO:0016021(integral component of membrane)	PREDICTED: transmembrane 9 superfamily member 3-like [Nicotiana sylvestris]	11.1572	15.3323	13.5353	2.9778	3.86576	3.79809	3.76114	1.91117	4.73461e-20	up	yes
107811171	XM_016636058.1	GO:0009813(flavonoid biosynthetic process);GO:0043231(intracellular membrane-bounded organelle);GO:0052696(flavonoid glucuronidation);GO:0080043(quercetin 3-O-glucosyltransferase activity);GO:0080044(quercetin 7-O-glucosyltransferase activity)	PREDICTED: anthocyanidin 3-O-glucosyltransferase 2-like [Nicotiana tabacum]	0.3972	1.07925	0.721133	0.0001	0.0001	0.0001	7325.28	12.8387	4.9758e-20	up	yes
107806489	XM_016630647.1	GO:0004004(ATP-dependent RNA helicase activity);GO:0010501(RNA secondary structure unwinding)	PREDICTED: DEAD-box ATP-dependent RNA helicase 53-like [Nicotiana sylvestris]	27.2922	26.8765	22.2018	85.2491	67.134	68.0169	0.346508	-1.52904	5.14686e-20	down	yes
107759803	XM_016577819.1	GO:0005886(plasma membrane);GO:0006869(lipid transport);GO:0008289(lipid binding);GO:0016020(membrane);GO:0031225(anchored component of membrane);GO:0042335(cuticle development);GO:0046658(anchored component of plasma membrane)	PREDICTED: non-specific lipid transfer protein GPI-anchored 2-like [Nicotiana tabacum]	1.94134	1.45645	1.12041	15.5154	7.00697	9.82311	0.139686	-2.83975	5.2314e-20	down	yes
107810331	XM_016635096.1	GO:0003677(DNA binding);GO:0003700(DNA binding transcription factor activity);GO:0005634(nucleus);GO:0006351(transcription, DNA-templated);GO:0006355(regulation of transcription, DNA-templated);GO:0009507(chloroplast)	PREDICTED: protein RADIALIS-like 3 [Nicotiana sylvestris]	0.0001	0.055547	0.0001	1.17563	0.991948	1.34365	0.0158768	-5.97694	5.35453e-20	down	yes
107769168	XR_001644344.1	NA		2.48288	5.00412	7.54553	0.0001	0.086812	0.075677	92.4573	6.53071	6.94651e-20	up	yes
107809436	XM_016634071.1	GO:0003674(molecular_function);GO:0005634(nucleus);GO:0006281(DNA repair);GO:0006310(DNA recombination);GO:0030915(Smc5-Smc6 complex)	PREDICTED: non-structural maintenance of chromosomes element 4 homolog A-like [Nicotiana tomentosiformis]	0.782844	0.52429	1.36891	0.0001	0.0001	0.0001	8920.13	13.1228	6.97006e-20	up	yes
107768885	XM_016588048.1	GO:0010345(suberin biosynthetic process);GO:0035336(long-chain fatty-acyl-CoA metabolic process);GO:0043231(intracellular membrane-bounded organelle);GO:0080019(fatty-acyl-CoA reductase (alcohol-forming) activity)	PREDICTED: alcohol-forming fatty acyl-CoA reductase-like [Nicotiana tabacum]	0.861456	0.734979	0.805033	0.0001	0.026371	0.0001	90.3793	6.49792	6.98411e-20	up	yes
107778346	XM_016598590.1	GO:0004373(glycogen (starch) synthase activity);GO:0009011(starch synthase activity);GO:0009501(amyloplast);GO:0009507(chloroplast);GO:0010021(amylopectin biosynthetic process);GO:0016757(transferase activity, transferring glycosyl groups);GO:0019252(starch biosynthetic process);GO:0033201(alpha-1,4-glucan synthase activity)	PREDICTED: granule-bound starch synthase 2, chloroplastic/amyloplastic [Nicotiana tabacum]	38.0348	59.032	56.8526	10.4867	14.1016	10.5651	4.37851	2.13044	7.78137e-20	up	yes
107790077	XM_016611975.1	GO:0007165(signal transduction);GO:0016020(membrane)	PREDICTED: ankyrin repeat-containing protein At3g12360-like [Nicotiana tabacum]	2.26165	2.5113	3.03386	0.194567	0.272862	0.148969	12.6652	3.6628	7.95939e-20	up	yes
107828578	XM_016655920.1	GO:0003677(DNA binding);GO:0003700(DNA binding transcription factor activity);GO:0005634(nucleus);GO:0005737(cytoplasm);GO:0006351(transcription, DNA-templated);GO:0006355(regulation of transcription, DNA-templated);GO:0007275(multicellular organism development)	PREDICTED: NAC domain-containing protein 92-like [Nicotiana tabacum]	1.21084	1.31534	0.858447	0.038351	0.0001	0.0001	87.7963	6.45609	8.36788e-20	up	yes
gene50580	gene50580	GO:0009813(flavonoid biosynthetic process);GO:0043231(intracellular membrane-bounded organelle);GO:0052696(flavonoid glucuronidation);GO:0080043(quercetin 3-O-glucosyltransferase activity);GO:0080044(quercetin 7-O-glucosyltransferase activity)	PREDICTED: UDP-glycosyltransferase 74F2-like [Nicotiana attenuata]	0.8588	1.92862	1.38357	0.0001	0.05046	0.022727	56.9132	5.83069	8.98078e-20	up	yes
107794167	XM_016616631.1	GO:0003674(molecular_function);GO:0005576(extracellular region);GO:0005618(cell wall);GO:0008150(biological_process);GO:0009505(plant-type cell wall)	PREDICTED: uncharacterized protein LOC104221976 [Nicotiana sylvestris]	7.39895	5.32725	9.67537	36.6179	26.583	28.4617	0.244391	-2.03273	9.15973e-20	down	yes
107813655	XM_016638936.1	GO:0005737(cytoplasm);GO:0030001(metal ion transport);GO:0046914(transition metal ion binding);GO:0046916(cellular transition metal ion homeostasis)	PREDICTED: uncharacterized protein LOC107813655 [Nicotiana tabacum]	3.43141	4.52274	3.07658	0.091468	0.164232	0.113404	29.8852	4.90136	9.40145e-20	up	yes
107823097	XM_016649694.1	GO:0004190(aspartic-type endopeptidase activity);GO:0006508(proteolysis);GO:0030163(protein catabolic process)	PREDICTED: protein ASPARTIC PROTEASE IN GUARD CELL 2-like [Nicotiana sylvestris]	0.862591	0.903205	0.501934	3.20292	3.27372	3.44808	0.228493	-2.12978	1.03242e-19	down	yes
107825649	XM_016652526.1	GO:0016298(lipase activity)	PREDICTED: GDSL esterase/lipase At5g45670-like [Nicotiana sylvestris]	9.26288	9.20833	6.98407	24.2001	20.7997	28.3547	0.347017	-1.52692	1.06533e-19	down	yes
107779794	XM_016600279.1;XM_016600280.1	GO:0005509(calcium ion binding);GO:0005783(endoplasmic reticulum);GO:0005788(endoplasmic reticulum lumen);GO:0005789(endoplasmic reticulum membrane);GO:0006457(protein folding);GO:0009507(chloroplast);GO:0009626(plant-type hypersensitive response);GO:0010204(defense response signaling pathway, resistance gene-independent);GO:0030246(carbohydrate binding);GO:0042742(defense response to bacterium);…	PREDICTED: calreticulin-3-like isoform X1 [Nicotiana tabacum];PREDICTED: calreticulin-3-like isoform X2 [Nicotiana tabacum]	117.164	153.973	130.593	31.6582	42.6327	34.8705	3.68014	1.87976	1.09726e-19	up	yes
107776980	XM_016596938.1	GO:0005789(endoplasmic reticulum membrane);GO:0009672(auxin:proton symporter activity);GO:0009733(response to auxin);GO:0009734(auxin-activated signaling pathway);GO:0009926(auxin polar transport);GO:0016021(integral component of membrane);GO:0055085(transmembrane transport)	PREDICTED: protein PIN-LIKES 6-like [Nicotiana tomentosiformis]	27.6393	38.808	36.3517	8.53802	10.0277	7.30621	3.97338	1.99037	1.09963e-19	up	yes
107770556	XM_016589879.1	GO:0004722(protein serine/threonine phosphatase activity);GO:0006470(protein dephosphorylation);GO:0046872(metal ion binding)	PREDICTED: probable protein phosphatase 2C 63 [Nicotiana tabacum]	4.49822	4.40676	7.10623	0.389377	0.813763	0.591957	8.91941	3.15695	1.12283e-19	up	yes
107778925	XM_016599255.1	GO:0005634(nucleus);GO:0016301(kinase activity);GO:0016310(phosphorylation)	PREDICTED: probable receptor-like protein kinase At1g33260 [Nicotiana tabacum]	14.191	17.5939	15.7267	1.14307	2.51338	0.912673	10.3984	3.37829	1.14548e-19	up	yes
107761627	XM_016579866.1	GO:0000139(Golgi membrane);GO:0005515(protein binding);GO:0005768(endosome);GO:0005794(Golgi apparatus);GO:0005802(trans-Golgi network);GO:0005886(plasma membrane);GO:0016021(integral component of membrane);GO:0016757(transferase activity, transferring glycosyl groups);GO:0016759(cellulose synthase activity);GO:0042803(protein homodimerization activity);GO:0071555(cell wall organization)	PREDICTED: xyloglucan glycosyltransferase 4-like, partial [Nicotiana tabacum]	3.49855	2.86613	2.48856	7.30946	8.70423	8.22703	0.365222	-1.45315	1.17411e-19	down	yes
107780077	XM_016600597.1	GO:0003674(molecular_function);GO:0005634(nucleus);GO:0008150(biological_process)	PREDICTED: uncharacterized protein LOC104088094 [Nicotiana tomentosiformis]	0.462926	0.610375	1.24924	0.0001	0.0001	0.0001	7741.79	12.9185	1.20621e-19	up	yes
107759483	XM_016577443.1;XM_016577442.1	GO:0006633(fatty acid biosynthetic process);GO:0006636(unsaturated fatty acid biosynthetic process);GO:0009507(chloroplast);GO:0009706(chloroplast inner membrane);GO:0009941(chloroplast envelope);GO:0010205(photoinhibition);GO:0016021(integral component of membrane);GO:0016491(oxidoreductase activity);GO:0045485(omega-6 fatty acid desaturase activity);GO:0055114(oxidation-reduction process);GO:00…	PREDICTED: omega-6 fatty acid desaturase, chloroplastic isoform X2 [Nicotiana tomentosiformis];PREDICTED: omega-6 fatty acid desaturase, chloroplastic-like isoform X1 [Nicotiana tabacum]	42.403	32.8516	24.9016	174.778	110.52	118.098	0.248282	-2.00995	1.28852e-19	down	yes
107796229	XM_016618978.1;XM_016618979.1;XM_016618980.1;XM_016618976.1	GO:0001666(response to hypoxia);GO:0005773(vacuole);GO:0005829(cytosol);GO:0005886(plasma membrane);GO:0005985(sucrose metabolic process);GO:0005986(sucrose biosynthetic process);GO:0008194(UDP-glycosyltransferase activity);GO:0016020(membrane);GO:0016157(sucrose synthase activity);GO:0016757(transferase activity, transferring glycosyl groups);GO:0016757(transferase activity, transferring glycosy…	PREDICTED: sucrose synthase [Nicotiana tabacum]	0.529259	0.918474	0.631501	0.0265044	0.0001	0.0001	77.8611	6.28283	1.3064e-19	up	yes
107812397	XM_016637489.1	GO:0004144(diacylglycerol O-acyltransferase activity);GO:0005886(plasma membrane);GO:0019432(triglyceride biosynthetic process);GO:0047196(long-chain-alcohol O-fatty-acyltransferase activity)	PREDICTED: O-acyltransferase WSD1-like [Nicotiana tabacum]	0.07411	0.0001	0.0001	3.15794	1.3189	1.62911	0.0121701	-6.36051	1.31785e-19	down	yes
107814688	XM_016640137.1	GO:0003723(RNA binding);GO:0003729(mRNA binding);GO:0006397(mRNA processing);GO:0008266(poly(U) RNA binding);GO:0009409(response to cold);GO:0009507(chloroplast);GO:0009534(chloroplast thylakoid);GO:0009535(chloroplast thylakoid membrane);GO:0009570(chloroplast stroma);GO:0009579(thylakoid);GO:0009737(response to abscisic acid);GO:0009941(chloroplast envelope);GO:0010319(stromule);GO:0045087(inna…	PREDICTED: 31 kDa ribonucleoprotein, chloroplastic [Nicotiana tomentosiformis]	199.661	190.166	161.175	572.642	449.588	549.874	0.350488	-1.51256	1.48286e-19	down	yes
107779077	XM_016599418.1	GO:0003755(peptidyl-prolyl cis-trans isomerase activity)	PREDICTED: photosynthetic NDH subunit of lumenal location 5, chloroplastic-like [Nicotiana tabacum]	88.2913	88.276	63.9146	363.025	216.299	302.839	0.272605	-1.87512	1.57738e-19	down	yes
107819631	XM_016645760.1	GO:0004553(hydrolase activity, hydrolyzing O-glycosyl compounds);GO:0005576(extracellular region);GO:0005618(cell wall);GO:0010411(xyloglucan metabolic process);GO:0016762(xyloglucan:xyloglucosyl transferase activity);GO:0016798(hydrolase activity, acting on glycosyl bonds);GO:0042546(cell wall biogenesis);GO:0048046(apoplast);GO:0071555(cell wall organization)	PREDICTED: probable xyloglucan endotransglucosylase/hydrolase protein 7 [Nicotiana tomentosiformis]	106.059	86.1469	76.7226	256.625	265.774	221.555	0.361486	-1.46799	1.57775e-19	down	yes
107771421	XM_016590780.1;XM_016590779.1	GO:0005886(plasma membrane);GO:0005886(plasma membrane)	PREDICTED: rust resistance kinase Lr10-like isoform X2 [Nicotiana tabacum];PREDICTED: rust resistance kinase Lr10-like isoform X1 [Nicotiana tabacum]	9.13379	10.2431	10.4372	0.615035	1.98372	0.784234	8.81293	3.13962	1.61293e-19	up	yes
107798324	XM_016621301.1	GO:0003674(molecular_function);GO:0005575(cellular_component);GO:0006400(tRNA modification);GO:0008150(biological_process)	PREDICTED: UPF0553 protein-like [Nicotiana tomentosiformis]	3.27791	4.15911	2.83495	16.2982	9.88052	12.6052	0.264851	-1.91675	1.61604e-19	down	yes
107795371	XM_016617996.1	GO:0005886(plasma membrane);GO:0016324(apical plasma membrane);GO:0051819(induction by symbiont of nodulation, tumor or growth in host)	PREDICTED: flotillin-like protein 4 [Nicotiana tomentosiformis]	0.650811	0.831954	0.64249	0.0001	0.027659	0.0001	76.2861	6.25335	1.67207e-19	up	yes
107773834	XM_016593256.1	GO:0042802(identical protein binding)	PREDICTED: heat shock factor protein HSF30-like [Nicotiana tabacum]	1.6762	1.98946	1.88605	5.1144	8.54855	6.42164	0.276417	-1.85508	1.69134e-19	down	yes
107774871	XM_016594526.1;XM_016594525.1;XM_016594519.1;XM_016594523.1;XM_016594521.1;XM_016594520.1;XM_016594522.1	GO:0003674(molecular_function);GO:0005739(mitochondrion);GO:0005739(mitochondrion)	PREDICTED: uncharacterized protein LOC104093408 isoform X1 [Nicotiana tomentosiformis]	0.515754	0.740519	0.622109	0.0001	0.0236599	0.0161224	47.0981	5.5576	1.91263e-19	up	yes
107776977	XR_001646108.1	NA		2.38593	2.7234	3.64728	0.0001	0.122574	0.0001	71.323	6.15629	2.0683e-19	up	yes
107795473	XM_016618116.1;XR_001650108.1	NA	PREDICTED: FACT complex subunit SPT16-like [Nicotiana tabacum]	7.81855	8.49276	7.96501	1.45269	1.90497	0.862278	5.75278	2.52426	2.17548e-19	up	yes
107789574	XM_016611410.1	GO:0003674(molecular_function);GO:0008150(biological_process)	PREDICTED: uncharacterized protein LOC107789574 [Nicotiana tabacum]	64.6907	101.655	119.896	0.048372	0.611297	0.0001	433.852	8.76106	2.22545e-19	up	yes
107784123	XM_016605193.1	GO:0003700(DNA binding transcription factor activity);GO:0005634(nucleus);GO:0006355(regulation of transcription, DNA-templated);GO:0043565(sequence-specific DNA binding)	PREDICTED: scarecrow-like protein 13 [Nicotiana tomentosiformis]	1.16521	1.30414	1.10953	0.067075	0.066428	0.078376	16.8911	4.07819	2.33273e-19	up	yes
107803523	XM_016627263.1	GO:0005576(extracellular region);GO:0007165(signal transduction)	PREDICTED: DNA-damage-repair/toleration protein DRT100-like [Nicotiana tabacum]	16.0422	16.2703	11.9894	74.2073	40.4424	56.5703	0.258743	-1.95041	2.38217e-19	down	yes
107785616	XM_016606957.1	GO:0005509(calcium ion binding);GO:0005515(protein binding);GO:0005886(plasma membrane);GO:0050832(defense response to fungus)	PREDICTED: probable calcium-binding protein CML36 [Nicotiana tomentosiformis]	19.8628	28.4939	25.1634	5.93729	7.25228	6.1208	3.80728	1.92876	2.50264e-19	up	yes
107761211	XM_016579409.1	GO:0005829(cytosol);GO:0016491(oxidoreductase activity);GO:0055114(oxidation-reduction process)	PREDICTED: tropinone reductase homolog [Nicotiana tomentosiformis]	6.72344	12.5676	9.11912	0.0001	0.383346	0.219087	47.1513	5.55922	2.54364e-19	up	yes
107762965	XM_016581368.1	GO:0003723(RNA binding);GO:0005634(nucleus);GO:0005730(nucleolus);GO:0005829(cytosol);GO:0009535(chloroplast thylakoid membrane)	PREDICTED: putative H/ACA ribonucleoprotein complex subunit 1-like protein 1 [Nicotiana tomentosiformis]	9.47229	9.9977	5.43604	38.652	26.3936	30.5258	0.260601	-1.94008	2.72539e-19	down	yes
107820753	XM_016647093.1	GO:0006281(DNA repair);GO:0006284(base-excision repair);GO:0008725(DNA-3-methyladenine glycosylase activity)	PREDICTED: uncharacterized protein LOC104239210 [Nicotiana sylvestris]	2.01158	0.794124	1.20579	7.75319	6.47496	8.07764	0.179841	-2.4752	2.74669e-19	down	yes
107790992	XM_016612972.1	GO:0004568(chitinase activity);GO:0005576(extracellular region);GO:0008061(chitin binding);GO:0016998(cell wall macromolecule catabolic process);GO:0050832(defense response to fungus)	PREDICTED: basic endochitinase-like [Nicotiana sylvestris]	20.9107	27.7517	36.928	4.53889	5.62404	5.69054	5.39885	2.43265	2.75906e-19	up	yes
107766072	XM_016584785.1	GO:0005524(ATP binding);GO:0005634(nucleus);GO:0005737(cytoplasm);GO:0008152(metabolic process);GO:0009411(response to UV);GO:0009611(response to wounding);GO:0009620(response to fungus);GO:0009698(phenylpropanoid metabolic process);GO:0016207(4-coumarate-CoA ligase activity);GO:0016874(ligase activity)	PREDICTED: 4-coumarate--CoA ligase 2 [Nicotiana sylvestris]	23.1014	24.7034	22.9418	6.84683	7.61632	7.55268	3.21344	1.68412	2.84629e-19	up	yes
107813448	XM_016638726.1	GO:0005509(calcium ion binding)	PREDICTED: probable calcium-binding protein CML41 [Nicotiana tabacum]	4.62245	7.73605	5.78646	0.837984	0.53244	0.554465	9.42649	3.23672	2.93454e-19	up	yes
107800835	XM_016624076.1;XM_016624077.1	GO:0004674(protein serine/threonine kinase activity);GO:0005886(plasma membrane);GO:0007166(cell surface receptor signaling pathway);GO:0007166(cell surface receptor signaling pathway)	PREDICTED: LEAF RUST 10 DISEASE-RESISTANCE LOCUS RECEPTOR-LIKE PROTEIN KINASE-like 1.2 isoform X1 [Nicotiana tabacum];PREDICTED: LEAF RUST 10 DISEASE-RESISTANCE LOCUS RECEPTOR-LIKE PROTEIN KINASE-like 1.2 isoform X2 [Nicotiana tabacum]	2.55352	3.46038	3.0949	0.131549	0.459795	0.125901	12.6997	3.66672	2.9947e-19	up	yes
107785800	XM_016607176.1	GO:0006952(defense response);GO:0007165(signal transduction);GO:0016021(integral component of membrane);GO:0016301(kinase activity)	PREDICTED: probable leucine-rich repeat receptor-like protein kinase At1g35710 [Nicotiana tabacum]	3.2089	4.42976	3.0508	0.024395	0.284356	0.102477	25.994	4.70011	3.08618e-19	up	yes
107786565	XM_016608058.1	GO:0004553(hydrolase activity, hydrolyzing O-glycosyl compounds);GO:0030247(polysaccharide binding);GO:0046658(anchored component of plasma membrane)	PREDICTED: glucan endo-1,3-beta-glucosidase 12-like [Nicotiana tabacum]	3.46027	3.34505	2.77501	15.4916	9.05818	10.2599	0.27522	-1.86134	3.45225e-19	down	yes
107831286	XR_001658323.1	NA	PREDICTED: kirola-like [Nicotiana tomentosiformis]	6.4019	5.71094	9.17824	0.166797	0.74191	0.188685	19.4015	4.2781	3.56525e-19	up	yes
107802615	XM_016626145.1	GO:0003729(mRNA binding);GO:0003735(structural constituent of ribosome);GO:0006412(translation);GO:0022625(cytosolic large ribosomal subunit)	PREDICTED: 50S ribosomal protein L13, chloroplastic [Nicotiana tomentosiformis]	82.8742	84.2771	55.5082	297.618	200.329	266.677	0.291201	-1.77991	3.65768e-19	down	yes
107790685	XM_016612637.1	GO:0000977(RNA polymerase II regulatory region sequence-specific DNA binding);GO:0003677(DNA binding);GO:0003700(DNA binding transcription factor activity);GO:0005634(nucleus);GO:0009555(pollen development);GO:0045893(positive regulation of transcription, DNA-templated)	PREDICTED: basic leucine zipper 61-like [Nicotiana sylvestris]	1.92866	1.10444	0.731524	8.65511	5.98897	8.32808	0.163877	-2.60931	3.6964e-19	down	yes
107796263	XM_016619013.1	GO:0005737(cytoplasm);GO:0030001(metal ion transport);GO:0046914(transition metal ion binding);GO:0046916(cellular transition metal ion homeostasis)	PREDICTED: heavy metal-associated isoprenylated plant protein 3-like [Nicotiana tabacum]	13.3275	22.4261	18.3071	4.28596	3.82526	2.74825	4.97821	2.31563	3.79921e-19	up	yes
107800728	XM_016623950.1	GO:0003677(DNA binding);GO:0003700(DNA binding transcription factor activity);GO:0005634(nucleus);GO:0006351(transcription, DNA-templated);GO:0006355(regulation of transcription, DNA-templated);GO:0044212(transcription regulatory region DNA binding);GO:0046872(metal ion binding);GO:0048364(root development)	PREDICTED: dof zinc finger protein DOF5.3-like [Nicotiana sylvestris]	2.18161	4.73383	3.47467	0.298452	0.26948	0.247425	12.743	3.67163	3.98389e-19	up	yes
107831641	XM_016659423.1;XM_016659422.1	GO:0000139(Golgi membrane);GO:0005794(Golgi apparatus);GO:0006486(protein glycosylation);GO:0016021(integral component of membrane);GO:0016757(transferase activity, transferring glycosyl groups);GO:0016758(transferase activity, transferring hexosyl groups);GO:0048531(beta-1,3-galactosyltransferase activity);GO:0048531(beta-1,3-galactosyltransferase activity)	PREDICTED: beta-1,3-galactosyltransferase 7-like isoform X2 [Nicotiana tabacum];PREDICTED: beta-1,3-galactosyltransferase 7-like isoform X1 [Nicotiana tabacum]	15.8259	17.4366	17.2779	3.19486	5.65826	4.055	3.9154	1.96916	4.03426e-19	up	yes
107775700	XM_016595451.1	GO:0003333(amino acid transmembrane transport);GO:0015171(amino acid transmembrane transporter activity)	PREDICTED: lysine histidine transporter-like 8 [Nicotiana sylvestris]	0.57518	0.687693	0.812694	0.0001	0.0001	0.023578	87.2894	6.44773	4.23076e-19	up	yes
107793762	XM_016616189.1;XM_016616190.1	GO:0004004(ATP-dependent RNA helicase activity);GO:0010501(RNA secondary structure unwinding);GO:0010501(RNA secondary structure unwinding)	PREDICTED: DEAD-box ATP-dependent RNA helicase 9-like isoform X1 [Nicotiana tabacum];PREDICTED: DEAD-box ATP-dependent RNA helicase 9-like isoform X1 [Nicotiana tomentosiformis]	27.2515	22.7195	17.9923	85.5501	61.9596	69.831	0.312704	-1.67713	4.37582e-19	down	yes
107805329	XM_016629357.1	GO:0003674(molecular_function);GO:0005576(extracellular region);GO:0009505(plant-type cell wall);GO:0009506(plasmodesma);GO:0051707(response to other organism)	osmotin-like protein precursor [Nicotiana tabacum]	21.6142	32.9989	31.8772	6.86169	4.12083	4.06992	5.74593	2.52254	4.87109e-19	up	yes
107803082	XM_016626689.1	GO:0004674(protein serine/threonine kinase activity);GO:0005886(plasma membrane);GO:0007166(cell surface receptor signaling pathway)	PREDICTED: LEAF RUST 10 DISEASE-RESISTANCE LOCUS RECEPTOR-LIKE PROTEIN KINASE-like 1.1 [Nicotiana tabacum]	3.76705	4.89612	3.93805	0.257644	0.791243	0.284365	9.45149	3.24054	4.91477e-19	up	yes
107763446	XM_016581931.1	GO:0005783(endoplasmic reticulum);GO:0005789(endoplasmic reticulum membrane);GO:0006629(lipid metabolic process);GO:0006636(unsaturated fatty acid biosynthetic process);GO:0009507(chloroplast);GO:0016021(integral component of membrane);GO:0016717(oxidoreductase activity, acting on paired donors, with oxidation of a pair of donors resulting in the reduction of molecular oxygen to two molecules of …	PREDICTED: omega-3 fatty acid desaturase, endoplasmic reticulum isoform X1 [Nicotiana attenuata]	37.6848	35.1459	29.399	114.031	88.5981	88.558	0.35108	-1.51013	5.2428e-19	down	yes
107774440	XM_016593965.1	GO:0005634(nucleus);GO:0010088(phloem development);GO:0042803(protein homodimerization activity);GO:0043621(protein self-association)	PREDICTED: protein SIEVE ELEMENT OCCLUSION B-like [Nicotiana tabacum]	1.91345	5.27803	5.17662	0.147475	0.019316	0.017092	67.2607	6.07169	5.26739e-19	up	yes
gene54440	gene54440	GO:0006952(defense response);GO:0007165(signal transduction);GO:0016021(integral component of membrane);GO:0016301(kinase activity)	PREDICTED: receptor like protein 30-like [Nicotiana tomentosiformis]	1.28668	1.24597	0.88917	0.0001	0.031382	0.033182	52.917	5.72566	5.37718e-19	up	yes
107762727	XM_016581113.1	GO:0004601(peroxidase activity);GO:0005576(extracellular region);GO:0006979(response to oxidative stress);GO:0020037(heme binding);GO:0042744(hydrogen peroxide catabolic process);GO:0046872(metal ion binding);GO:0055114(oxidation-reduction process)	PREDICTED: suberization-associated anionic peroxidase-like [Nicotiana sylvestris]	5.92592	10.9262	12.3895	0.0001	0.0001	0.294724	99.1495	6.63153	5.39331e-19	up	yes
107823523	XM_016650180.1	GO:0004601(peroxidase activity);GO:0009505(plant-type cell wall);GO:0009507(chloroplast);GO:0009536(plastid);GO:0009570(chloroplast stroma);GO:0009579(thylakoid);GO:0009941(chloroplast envelope);GO:0016209(antioxidant activity);GO:0042742(defense response to bacterium);GO:0045454(cell redox homeostasis);GO:0051920(peroxiredoxin activity);GO:0055114(oxidation-reduction process)	PREDICTED: peroxiredoxin-2E-2, chloroplastic-like [Nicotiana tabacum]	11.592	12.3318	7.70732	46.0531	28.4605	38.014	0.281096	-1.83086	5.46582e-19	down	yes
107806838	XM_016631090.1	GO:0000015(phosphopyruvate hydratase complex);GO:0000287(magnesium ion binding);GO:0003677(DNA binding);GO:0004634(phosphopyruvate hydratase activity);GO:0005507(copper ion binding);GO:0005634(nucleus);GO:0005737(cytoplasm);GO:0005739(mitochondrion);GO:0005740(mitochondrial envelope);GO:0005741(mitochondrial outer membrane);GO:0005829(cytosol);GO:0005886(plasma membrane);GO:0006096(glycolytic pro…	PREDICTED: enolase [Nicotiana tomentosiformis]	5.79453	7.08669	6.57216	30.5768	16.6196	23.8198	0.273929	-1.86813	5.4773e-19	down	yes
107812849	XM_016638022.1	GO:0005737(cytoplasm);GO:0030001(metal ion transport);GO:0046914(transition metal ion binding);GO:0046916(cellular transition metal ion homeostasis)	PREDICTED: heavy metal-associated isoprenylated plant protein 3-like isoform X1 [Nicotiana tomentosiformis]	10.226	12.3696	6.21764	33.63	32.3257	28.7624	0.3042	-1.71691	5.48354e-19	down	yes
107809642	XM_016634300.1	GO:0005576(extracellular region);GO:0016042(lipid catabolic process);GO:0016788(hydrolase activity, acting on ester bonds);GO:0052689(carboxylic ester hydrolase activity)	PREDICTED: GDSL esterase/lipase At1g54790 [Nicotiana sylvestris]	3.18591	3.92028	3.73943	0.404224	0.569536	0.285004	8.61608	3.10703	5.60944e-19	up	yes
107823075	XM_016649672.1	GO:0004864(protein phosphatase inhibitor activity);GO:0005634(nucleus);GO:0005737(cytoplasm);GO:0009738(abscisic acid-activated signaling pathway);GO:0010427(abscisic acid binding);GO:0080163(regulation of protein serine/threonine phosphatase activity)	PREDICTED: pathogenesis-related protein STH-2-like [Nicotiana tabacum]	1.97524	7.18428	7.85995	0.086291	0.154179	0.169837	41.4798	5.37434	5.66496e-19	up	yes
107828977	XM_016656378.1	GO:0004674(protein serine/threonine kinase activity);GO:0005886(plasma membrane);GO:0007166(cell surface receptor signaling pathway)	PREDICTED: LEAF RUST 10 DISEASE-RESISTANCE LOCUS RECEPTOR-LIKE PROTEIN KINASE-like 1.1 [Nicotiana tabacum]	7.73664	7.89983	8.42459	1.55043	2.55781	1.75896	4.10095	2.03596	5.94541e-19	up	yes
107801639	XM_016624993.1	GO:0009737(response to abscisic acid)	PREDICTED: probable WRKY transcription factor 41 [Nicotiana tabacum]	12.6588	16.6131	13.8181	3.7565	3.76424	4.22692	3.66797	1.87498	5.98981e-19	up	yes
107801060	XM_016624328.1	GO:0004672(protein kinase activity);GO:0005515(protein binding);GO:0005524(ATP binding);GO:0005886(plasma membrane);GO:0006468(protein phosphorylation);GO:0009506(plasmodesma);GO:0016021(integral component of membrane);GO:0016301(kinase activity);GO:0031348(negative regulation of defense response);GO:0033612(receptor serine/threonine kinase binding);GO:0042742(defense response to bacterium);GO:00…	PREDICTED: probably inactive leucine-rich repeat receptor-like protein kinase At5g48380 isoform X1 [Nicotiana tomentosiformis]	1.49821	0.969858	1.87442	0.048344	0.0001	0.0001	89.4547	6.48309	6.18244e-19	up	yes
107827001	XM_016654052.1;XM_016654054.1	GO:0005886(plasma membrane);GO:0006857(oligopeptide transport);GO:0016021(integral component of membrane);GO:0022857(transmembrane transporter activity);GO:0055085(transmembrane transport);GO:0055085(transmembrane transport)	PREDICTED: probable metal-nicotianamine transporter YSL7 isoform X1 [Nicotiana tabacum];PREDICTED: probable metal-nicotianamine transporter YSL7 isoform X1 [Nicotiana sylvestris]	1.93767	2.49475	3.25882	0.310558	0.274678	0.379741	7.97039	2.99465	6.26399e-19	up	yes
107769368	XM_016588579.1	GO:0007165(signal transduction);GO:0016020(membrane)	PREDICTED: ankyrin repeat-containing protein At3g12360-like [Nicotiana tabacum]	1.76124	2.28518	2.368	0.0001	0.088101	0.099299	34.2102	5.09636	6.33178e-19	up	yes
107815383	XM_016640955.1	GO:0005576(extracellular region);GO:0005618(cell wall);GO:0006949(syncytium formation);GO:0009664(plant-type cell wall organization);GO:0009826(unidimensional cell growth);GO:0009828(plant-type cell wall loosening);GO:0009831(plant-type cell wall modification involved in multidimensional cell growth);GO:0016020(membrane)	PREDICTED: expansin-A4-like [Nicotiana tomentosiformis]	39.7869	23.9949	20.1928	152.283	94.8931	146.596	0.213257	-2.22934	6.55406e-19	down	yes
107797631	XM_016620531.1;XM_016620532.1	GO:0005886(plasma membrane);GO:0007165(signal transduction);GO:0016021(integral component of membrane);GO:0016301(kinase activity);GO:0016301(kinase activity)	PREDICTED: receptor-like protein 12 isoform X1 [Nicotiana tabacum];PREDICTED: probable LRR receptor-like serine/threonine-protein kinase At4g08850 isoform X2 [Nicotiana tabacum]	0.414596	0.729261	0.44167	0.017574	0.0001	0.0001	89.2048	6.47905	6.88031e-19	up	yes
107804205	XM_016628054.1;XM_016628053.1	GO:0003676(nucleic acid binding);GO:0005634(nucleus);GO:0005829(cytosol);GO:0009735(response to cytokinin);GO:0009735(response to cytokinin)	PREDICTED: binding partner of ACD11 1-like isoform X2 [Nicotiana tabacum];PREDICTED: uncharacterized protein LOC109230180 [Nicotiana attenuata]	2.16849	2.84813	2.66836	0.494684	0.416255	0.507478	5.418	2.43776	7.21795e-19	up	yes
107785268	XM_016606531.1	GO:0004144(diacylglycerol O-acyltransferase activity);GO:0005886(plasma membrane);GO:0019432(triglyceride biosynthetic process);GO:0047196(long-chain-alcohol O-fatty-acyltransferase activity)	PREDICTED: O-acyltransferase WSD1-like isoform X1 [Nicotiana tomentosiformis]	5.51568	7.01922	5.94243	1.30737	1.5227	1.38086	4.38794	2.13355	7.30723e-19	up	yes
107814671	XM_016640120.1	GO:0016165(linoleate 13S-lipoxygenase activity)	PREDICTED: linoleate 13S-lipoxygenase 3-1, chloroplastic-like [Nicotiana tabacum]	14.5494	15.2916	17.38	4.37002	4.94543	4.50212	3.41746	1.77293	7.61363e-19	up	yes
107826105	XR_001657209.1	GO:0005388(calcium-transporting ATPase activity);GO:0005887(integral component of plasma membrane);GO:0043231(intracellular membrane-bounded organelle)	PREDICTED: calcium-transporting ATPase 8, plasma membrane-type [Nicotiana tomentosiformis]	12.5643	18.0603	17.4893	4.01203	4.37997	2.88593	4.2662	2.09295	7.99986e-19	up	yes
107826704	XM_016653723.1	GO:0016165(linoleate 13S-lipoxygenase activity)	PREDICTED: linoleate 13S-lipoxygenase 2-1, chloroplastic-like, partial [Nicotiana sylvestris]	13.1612	24.781	7.82926	0.994993	0.294938	0.361412	27.7177	4.79274	8.19774e-19	up	yes
107788354	XM_016610032.1	GO:0005089(Rho guanyl-nucleotide exchange factor activity);GO:0005634(nucleus);GO:0005829(cytosol);GO:0005886(plasma membrane)	PREDICTED: rop guanine nucleotide exchange factor 7-like [Nicotiana tomentosiformis]	1.58378	1.50791	0.714994	7.43654	5.37332	5.22869	0.211031	-2.24448	8.36229e-19	down	yes
107795582	XM_016618248.1	GO:0005829(cytosol);GO:0008757(S-adenosylmethionine-dependent methyltransferase activity);GO:0032259(methylation)	PREDICTED: putative S-adenosyl-L-methionine-dependent methyltransferase SCO7813 [Nicotiana tabacum]	1.29352	0.775379	0.876218	6.35363	4.18998	5.67594	0.181578	-2.46134	8.90314e-19	down	yes
107783612	XM_016604595.1	GO:0003674(molecular_function);GO:0005634(nucleus);GO:0008150(biological_process)	PREDICTED: uncharacterized protein LOC104213802 [Nicotiana sylvestris]	6.248	11.7465	12.7255	1.2012	1.61743	1.05053	7.93971	2.98909	8.92029e-19	up	yes
107781453	XM_016602152.1	GO:0003674(molecular_function);GO:0005576(extracellular region);GO:0009739(response to gibberellin);GO:0009740(gibberellic acid mediated signaling pathway);GO:0009744(response to sucrose);GO:0009749(response to glucose);GO:0009750(response to fructose);GO:0080167(response to karrikin)	PREDICTED: gibberellin-regulated protein 6-like [Nicotiana sylvestris]	2.85622	2.04667	1.71278	16.9807	8.74469	11.0602	0.179844	-2.47518	9.08313e-19	down	yes
107811263	XM_016636150.1	GO:0005576(extracellular region);GO:0006869(lipid transport);GO:0008289(lipid binding)	PREDICTED: putative lipid-binding protein At4g00165 [Nicotiana tabacum]	4.44864	2.11819	0.795396	27.9793	25.6432	25.5041	0.0930437	-3.42595	9.10523e-19	down	yes
107802218	XM_016625674.1	GO:0004364(glutathione transferase activity);GO:0005737(cytoplasm);GO:0006749(glutathione metabolic process);GO:0009407(toxin catabolic process)	PREDICTED: probable glutathione S-transferase [Nicotiana tabacum]	8.36603	10.6308	9.10691	0.358531	1.3852	0.485915	12.6046	3.65588	9.28676e-19	up	yes
107800404	XM_016623566.1;XM_016623567.1	GO:0009507(chloroplast);GO:0009737(response to abscisic acid);GO:0009793(embryo development ending in seed dormancy);GO:0009793(embryo development ending in seed dormancy)	PREDICTED: chloroplastic group IIA intron splicing facilitator CRS1, chloroplastic [Nicotiana sylvestris]	4.95769	5.0759	4.24971	13.229	11.0837	11.505	0.398777	-1.32635	1.00546e-18	down	yes
107788073	XM_016609723.1	GO:0005634(nucleus);GO:0005886(plasma membrane);GO:0008150(biological_process)	PREDICTED: uncharacterized protein LOC107788073 [Nicotiana tabacum]	2.18861	2.68972	2.1843	0.064568	0.278611	0.114655	15.4262	3.94731	1.03014e-18	up	yes
107762281	XR_001642756.1	GO:0003674(molecular_function);GO:0009507(chloroplast);GO:0009570(chloroplast stroma);GO:0010258(NADH dehydrogenase complex (plastoquinone) assembly)	PREDICTED: uncharacterized protein LOC104213836 [Nicotiana sylvestris]	1.76382	1.8887	1.6224	9.97865	6.87098	11.5075	0.186017	-2.42649	1.03146e-18	down	yes
107809120	XM_016633716.1;XM_016633720.1;XM_016633719.1;XM_016633717.1	GO:0000398(mRNA splicing, via spliceosome);GO:0003676(nucleic acid binding);GO:0005515(protein binding);GO:0005634(nucleus);GO:0005681(spliceosomal complex);GO:0008270(zinc ion binding);GO:0016607(nuclear speck);GO:0016607(nuclear speck)	PREDICTED: serine/arginine-rich splicing factor RSZ21A-like isoform X1 [Nicotiana tomentosiformis];PREDICTED: serine/arginine-rich splicing factor RSZ21A-like isoform X4 [Nicotiana tomentosiformis];PREDICTED: serine/arginine-rich splicing factor RSZ21A-like isoform X2 [Nicotiana tomentosiformis];PREDICTED: serine/arginine-rich splicing factor RSZ21A-like [Nicotiana tabacum]	29.341	29.1874	34.6347	6.48656	9.73449	8.59733	3.75379	1.90835	1.09794e-18	up	yes
107797615	XM_016620515.1	GO:0005886(plasma membrane);GO:0008150(biological_process)	PREDICTED: uncharacterized protein LOC107797615 [Nicotiana tabacum]	28.2697	32.9665	25.451	6.13051	9.89411	7.61563	3.66693	1.87457	1.10468e-18	up	yes
107808119	XM_016632606.1	GO:0004142(diacylglycerol cholinephosphotransferase activity);GO:0016021(integral component of membrane);GO:0046470(phosphatidylcholine metabolic process)	PREDICTED: phosphatidylcholine:diacylglycerol cholinephosphotransferase 1-like [Nicotiana sylvestris]	1.86398	2.46376	1.50852	6.78827	9.92129	6.35158	0.253078	-1.98235	1.14934e-18	down	yes
107768268	XM_016587383.1	GO:0046658(anchored component of plasma membrane)	PREDICTED: blue copper protein-like [Nicotiana tomentosiformis]	22.6866	31.2708	34.7529	2.0305	6.13889	2.60666	8.23218	3.04127	1.1532e-18	up	yes
107822827	XM_016649398.1	GO:0005886(plasma membrane)	NADPH oxidase [Nicotiana tabacum]	8.96851	10.2384	10.2593	2.33521	3.4989	2.50881	3.53188	1.82044	1.15738e-18	up	yes
107814994	XM_016640503.1	GO:0004089(carbonate dehydratase activity);GO:0006730(one-carbon metabolic process);GO:0008270(zinc ion binding);GO:0009507(chloroplast);GO:0009570(chloroplast stroma)	PREDICTED: alpha carbonic anhydrase 7-like [Nicotiana tabacum]	0.825033	1.71215	0.842265	0.0001	0.026672	0.0001	125.761	6.97454	1.16553e-18	up	yes
107790651	XM_016612605.1	GO:0003700(DNA binding transcription factor activity);GO:0005634(nucleus);GO:0006351(transcription, DNA-templated);GO:0006355(regulation of transcription, DNA-templated);GO:0043565(sequence-specific DNA binding)	PREDICTED: probable WRKY transcription factor 71 [Nicotiana tomentosiformis]	3.03832	4.23041	3.18036	0.298838	0.197701	0.466488	10.8503	3.43966	1.19102e-18	up	yes
107772557	XM_016592056.1	GO:0003677(DNA binding);GO:0003700(DNA binding transcription factor activity);GO:0005634(nucleus);GO:0006355(regulation of transcription, DNA-templated)	PREDICTED: protein RADIALIS-like 1 [Nicotiana sylvestris]	1.92747	1.36094	1.01367	6.53991	8.37589	10.0134	0.172572	-2.53473	1.19673e-18	down	yes
107812102	XM_016637134.1	GO:0005576(extracellular region);GO:0007165(signal transduction)	PREDICTED: DNA-damage-repair/toleration protein DRT100-like [Nicotiana sylvestris]	25.2817	20.3767	13.6816	104.723	59.6187	95.5916	0.228289	-2.13107	1.23239e-18	down	yes
gene71597	gene71597	GO:0006952(defense response);GO:0007165(signal transduction);GO:0016021(integral component of membrane);GO:0016301(kinase activity)	PREDICTED: probable leucine-rich repeat receptor-like protein kinase At1g35710 [Nicotiana tomentosiformis]	3.86512	4.74194	2.96135	0.179367	0.470061	0.091778	15.6076	3.96417	1.25704e-18	up	yes
gene62545	gene62545	GO:0004674(protein serine/threonine kinase activity);GO:0005524(ATP binding);GO:0006468(protein phosphorylation);GO:0016021(integral component of membrane);GO:0016301(kinase activity);GO:0016310(phosphorylation)	PREDICTED: probable receptor-like protein kinase At1g67000 isoform X2 [Solanum tuberosum]	2.44551	3.13205	2.38121	0.281856	0.48268	0.359451	7.08083	2.82392	1.28085e-18	up	yes
107820625	XM_016646942.1	GO:0004109(coproporphyrinogen oxidase activity);GO:0005737(cytoplasm);GO:0006779(porphyrin-containing compound biosynthetic process);GO:0009507(chloroplast);GO:0016491(oxidoreductase activity);GO:0051536(iron-sulfur cluster binding);GO:0055114(oxidation-reduction process)	PREDICTED: oxygen-independent coproporphyrinogen-III oxidase-like protein sll1917 [Nicotiana tabacum]	1.29704	1.51527	1.14536	4.50459	3.6288	4.70498	0.308269	-1.69774	1.37249e-18	down	yes
107823862	XM_016650563.1	GO:0005524(ATP binding);GO:0005576(extracellular region);GO:0005886(plasma membrane);GO:0009505(plant-type cell wall);GO:0009506(plasmodesma);GO:0009555(pollen development);GO:0016021(integral component of membrane)	PREDICTED: receptor-like kinase TMK3 [Nicotiana tabacum]	4.38057	3.61037	3.38538	9.27478	9.10585	9.68627	0.405329	-1.30284	1.43726e-18	down	yes
107800284	XM_016623429.1	GO:0005737(cytoplasm);GO:0008757(S-adenosylmethionine-dependent methyltransferase activity);GO:0032259(methylation)	PREDICTED: phosphoethanolamine N-methyltransferase-like [Nicotiana sylvestris]	33.5716	27.8937	15.5906	92.0249	91.5703	100.807	0.27094	-1.88396	1.44103e-18	down	yes
107766351	XM_016585122.1	GO:0005634(nucleus);GO:0005737(cytoplasm)	PREDICTED: U-box domain-containing protein 44-like [Nicotiana tabacum]	5.03487	6.28755	6.28276	0.88805	1.7145	1.22413	4.60063	2.20183	1.48087e-18	up	yes
107790024	XM_016611920.1	GO:0004553(hydrolase activity, hydrolyzing O-glycosyl compounds);GO:0005576(extracellular region);GO:0005618(cell wall);GO:0005794(Golgi apparatus);GO:0005886(plasma membrane);GO:0005975(carbohydrate metabolic process);GO:0008810(cellulase activity);GO:0009505(plant-type cell wall);GO:0030245(cellulose catabolic process);GO:0071555(cell wall organization)	PREDICTED: endoglucanase 9-like [Nicotiana tomentosiformis]	3.32531	5.40207	2.72828	0.0001	0.161994	0.024293	61.4617	5.94162	1.52384e-18	up	yes
107816736	XM_016642477.1	GO:0035251(UDP-glucosyltransferase activity);GO:1900994((-)-secologanin biosynthetic process)	PREDICTED: 7-deoxyloganetic acid glucosyltransferase-like [Nicotiana tabacum]	0.797161	0.464607	0.249522	3.73966	3.26789	4.80657	0.127922	-2.96666	1.57868e-18	down	yes
107805125	XM_016629115.1	GO:0000977(RNA polymerase II regulatory region sequence-specific DNA binding);GO:0003700(DNA binding transcription factor activity);GO:0005634(nucleus);GO:0006357(regulation of transcription by RNA polymerase II)	PREDICTED: uncharacterized protein LOC109215887 [Nicotiana attenuata]	1.28086	1.11989	1.08864	0.281972	0.345099	0.270359	3.8882	1.9591	1.8117e-18	up	yes
107787065	XM_016608585.1	GO:0004842(ubiquitin-protein transferase activity);GO:0005634(nucleus);GO:0006511(ubiquitin-dependent protein catabolic process)	PREDICTED: F-box/LRR-repeat protein 3 [Nicotiana tomentosiformis]	2.83649	3.17728	2.9663	0.619971	0.634169	0.525834	5.04506	2.33487	1.82948e-18	up	yes
107831789	XM_016659581.1	GO:0005737(cytoplasm);GO:0030001(metal ion transport);GO:0046914(transition metal ion binding);GO:0046916(cellular transition metal ion homeostasis)	PREDICTED: keratin, type I cytoskeletal 9-like [Nicotiana tabacum]	3.49749	3.74191	4.12779	11.6334	8.8161	11.2772	0.358284	-1.48082	2.13817e-18	down	yes
107824248	XM_016650998.1	GO:0003729(mRNA binding);GO:0003735(structural constituent of ribosome);GO:0006412(translation);GO:0022625(cytosolic large ribosomal subunit)	PREDICTED: 50S ribosomal protein L13, chloroplastic-like [Nicotiana tabacum]	76.1363	69.4934	44.375	253.516	175.845	237.957	0.284729	-1.81234	2.1564e-18	down	yes
107809157	XM_016633750.1	GO:0002239(response to oomycetes);GO:0005618(cell wall);GO:0006952(defense response);GO:0007165(signal transduction);GO:0050832(defense response to fungus)	PREDICTED: receptor-like protein 12 [Nicotiana tabacum]	0.690748	1.01913	0.597457	0.030416	0.029997	0.0001	38.1296	5.25284	2.26823e-18	up	yes
107768438	XM_016587568.1	GO:0004372(glycine hydroxymethyltransferase activity);GO:0005515(protein binding);GO:0005634(nucleus);GO:0005739(mitochondrion);GO:0005759(mitochondrial matrix);GO:0005829(cytosol);GO:0005886(plasma membrane);GO:0006544(glycine metabolic process);GO:0006563(L-serine metabolic process);GO:0007623(circadian rhythm);GO:0008266(poly(U) RNA binding);GO:0009409(response to cold);GO:0009416(response to …	PREDICTED: serine hydroxymethyltransferase, mitochondrial-like [Nicotiana tabacum]	9.13535	7.42673	6.52853	18.25	19.7848	19.3806	0.402167	-1.31413	2.38061e-18	down	yes
107771053	XM_016590380.1	GO:0004674(protein serine/threonine kinase activity);GO:0005886(plasma membrane);GO:0006468(protein phosphorylation)	PREDICTED: G-type lectin S-receptor-like serine/threonine-protein kinase RLK1 [Nicotiana tabacum]	3.98848	5.99132	3.49998	0.314854	0.303175	0.364264	13.7228	3.7785	2.43831e-18	up	yes
107812621	XM_016637764.1	GO:0005515(protein binding);GO:0005576(extracellular region);GO:0009751(response to salicylic acid);GO:0010226(response to lithium ion);GO:0016042(lipid catabolic process);GO:0016788(hydrolase activity, acting on ester bonds);GO:0042538(hyperosmotic salinity response);GO:0052689(carboxylic ester hydrolase activity)	PREDICTED: GDSL esterase/lipase LTL1-like [Nicotiana tabacum]	0.198816	0.860852	0.410148	25.7432	5.72231	10.2505	0.0352338	-4.8269	2.48776e-18	down	yes
gene42638	gene42638	GO:0010333(terpene synthase activity);GO:0016836(hydro-lyase activity);GO:1902243(copal-8-ol diphosphate(3-) biosynthetic process);GO:1902247(geranylgeranyl diphosphate catabolic process)	PREDICTED: copal-8-ol diphosphate hydratase, chloroplastic-like isoform X2 [Nicotiana attenuata]	0.362	0.162707	0.122501	2.00841	1.74823	2.07812	0.110923	-3.17237	2.64908e-18	down	yes
107788417	XM_016610098.1	GO:0016021(integral component of membrane);GO:0042626(ATPase activity, coupled to transmembrane movement of substances);GO:0055085(transmembrane transport)	PREDICTED: ABC transporter B family member 19 [Nicotiana tomentosiformis]	0.785285	0.824543	0.810445	2.89081	2.15067	3.09492	0.297462	-1.74922	2.67909e-18	down	yes
107783330	XM_016604296.1	GO:0005515(protein binding)	PREDICTED: TMV resistance protein N-like [Nicotiana tabacum]	11.522	16.8879	11.3334	3.53836	3.72595	3.45947	3.70608	1.88989	2.68817e-18	up	yes
107777191	XM_016597184.1	GO:0016020(membrane);GO:0016709(oxidoreductase activity, acting on paired donors, with incorporation or reduction of molecular oxygen, NAD(P)H as one donor, and incorporation of one atom of oxygen);GO:0044550(secondary metabolite biosynthetic process)	PREDICTED: geraniol 8-hydroxylase-like [Nicotiana tomentosiformis]	13.4531	17.6271	12.5791	1.74072	2.97209	3.33107	5.42764	2.44032	2.7112e-18	up	yes
107773503	XM_016592912.1;XM_016592913.1	NA	PREDICTED: probable LRR receptor-like serine/threonine-protein kinase At1g34110 [Nicotiana tomentosiformis]	2.82882	3.4181	2.32618	0.202941	0.30668	0.313196	10.4192	3.38117	2.79658e-18	up	yes
107807745	XM_016632188.1	GO:0005737(cytoplasm);GO:0009295(nucleoid);GO:0009658(chloroplast organization);GO:0009662(etioplast organization);GO:0016301(kinase activity);GO:0042644(chloroplast nucleoid);GO:0042793(plastid transcription)	PREDICTED: fructokinase-like 2, chloroplastic [Nicotiana tabacum]	20.4579	17.6036	14.2183	56.9198	42.8389	54.6706	0.338535	-1.56262	2.87488e-18	down	yes
107780177	XM_016600702.1;XM_016600708.1;XM_016600705.1;XM_016600706.1;XM_016600707.1;XM_016600704.1	GO:0003677(DNA binding);GO:0003700(DNA binding transcription factor activity);GO:0005515(protein binding);GO:0005634(nucleus);GO:0006351(transcription, DNA-templated);GO:0006355(regulation of transcription, DNA-templated);GO:0016602(CCAAT-binding factor complex);GO:0016602(CCAAT-binding factor complex)	PREDICTED: nuclear transcription factor Y subunit A-3-like isoform X1 [Nicotiana tabacum];PREDICTED: nuclear transcription factor Y subunit A-3-like isoform X2 [Nicotiana tabacum]	21.1135	22.7353	28.9674	4.83526	7.37465	6.08557	3.98001	1.99277	2.88088e-18	up	yes
107782765	XM_016603703.1	GO:0003700(DNA binding transcription factor activity);GO:0005515(protein binding);GO:0005634(nucleus);GO:0006351(transcription, DNA-templated);GO:0006355(regulation of transcription, DNA-templated);GO:0009751(response to salicylic acid);GO:0009753(response to jasmonic acid);GO:0009862(systemic acquired resistance, salicylic acid mediated signaling pathway);GO:0009864(induced systemic resistance, …	PREDICTED: probable WRKY transcription factor 70 [Nicotiana tabacum]	52.6972	70.726	48.1677	11.6301	18.498	10.945	4.1777	2.06271	2.95123e-18	up	yes
107830219	XM_016657702.1	GO:0005737(cytoplasm);GO:0008150(biological_process)	PREDICTED: microtubule-associated protein TORTIFOLIA1-like [Nicotiana tabacum]	6.36897	5.06862	5.29981	15.9824	13.0362	15.103	0.379347	-1.39841	3.01002e-18	down	yes
107771498	XM_016590873.1	GO:0004674(protein serine/threonine kinase activity);GO:0005886(plasma membrane);GO:0007166(cell surface receptor signaling pathway)	PREDICTED: wall-associated receptor kinase 2-like [Nicotiana tabacum]	3.74035	4.96772	3.60683	0.528121	0.887234	0.349842	6.9765	2.8025	3.05814e-18	up	yes
107798341	XM_016621320.1	GO:0005515(protein binding);GO:0005634(nucleus);GO:0005737(cytoplasm);GO:0009056(catabolic process);GO:0009739(response to gibberellin);GO:0009939(positive regulation of gibberellic acid mediated signaling pathway);GO:0010325(raffinose family oligosaccharide biosynthetic process);GO:0010331(gibberellin binding);GO:0010476(gibberellin mediated signaling pathway);GO:0016787(hydrolase activity);GO:0…	PREDICTED: gibberellin receptor GID1B-like [Nicotiana tomentosiformis]	12.6468	17.328	15.0902	0.336961	1.90571	0.635417	15.658	3.96882	3.26047e-18	up	yes
107812781	XM_016637951.1	GO:0004683(calmodulin-dependent protein kinase activity);GO:0005516(calmodulin binding);GO:0005634(nucleus);GO:0005737(cytoplasm);GO:0009738(abscisic acid-activated signaling pathway);GO:0009931(calcium-dependent protein serine/threonine kinase activity);GO:0018105(peptidyl-serine phosphorylation);GO:0035556(intracellular signal transduction);GO:0046777(protein autophosphorylation)	PREDICTED: calcium-dependent protein kinase 29-like [Nicotiana tabacum]	1.38925	1.69431	1.27684	0.06995	0.13758	0.102868	14.0478	3.81227	3.54927e-18	up	yes
107821140	XM_016647550.1;XM_016647549.1	NA	PREDICTED: uncharacterized protein LOC104227975 [Nicotiana sylvestris];PREDICTED: uncharacterized protein LOC107821140 isoform X1 [Nicotiana tabacum]	36.3912	37.7435	42.6516	11.3779	12.7277	11.9481	3.23923	1.69565	3.56497e-18	up	yes
107827784	XM_016654985.1	GO:0004674(protein serine/threonine kinase activity);GO:0005829(cytosol);GO:0006355(regulation of transcription, DNA-templated);GO:0006468(protein phosphorylation);GO:0035556(intracellular signal transduction)	PREDICTED: transcription factor LHW-like [Nicotiana tabacum]	9.37926	10.1783	9.69583	2.26475	3.5857	2.45977	3.52017	1.81564	3.5691e-18	up	yes
107783102	XM_016604082.1;XM_016604092.1;XM_016604073.1;XM_016604101.1;XM_016604088.1	GO:0004674(protein serine/threonine kinase activity);GO:0004842(ubiquitin-protein transferase activity);GO:0005524(ATP binding);GO:0005634(nucleus);GO:0006468(protein phosphorylation);GO:0006950(response to stress);GO:0016301(kinase activity);GO:0016567(protein ubiquitination);GO:0046777(protein autophosphorylation);GO:0046777(protein autophosphorylation)	PREDICTED: U-box domain-containing protein 35-like [Nicotiana tabacum]	3.90883	3.96351	3.66689	0.803712	1.12559	0.973439	3.97529	1.99106	3.5888e-18	up	yes
107767390	XM_016586386.1	GO:0004601(peroxidase activity);GO:0005515(protein binding);GO:0005576(extracellular region);GO:0005618(cell wall);GO:0005794(Golgi apparatus);GO:0005829(cytosol);GO:0006979(response to oxidative stress);GO:0009809(lignin biosynthetic process);GO:0010089(xylem development);GO:0020037(heme binding);GO:0042744(hydrogen peroxide catabolic process);GO:0046872(metal ion binding);GO:0048046(apoplast);G…	PREDICTED: suberization-associated anionic peroxidase-like [Nicotiana tabacum]	0.491416	1.19203	2.71836	0.0001	0.0001	0.0001	14672.7	13.8408	3.62041e-18	up	yes
107794372	XM_016616853.1;XM_016616854.1	GO:0005634(nucleus);GO:0005829(cytosol);GO:0009691(cytokinin biosynthetic process);GO:0016799(hydrolase activity, hydrolyzing N-glycosyl compounds);GO:0016799(hydrolase activity, hydrolyzing N-glycosyl compounds)	PREDICTED: cytokinin riboside 5'-monophosphate phosphoribohydrolase LOG3 isoform X1 [Nicotiana sylvestris];PREDICTED: cytokinin riboside 5'-monophosphate phosphoribohydrolase LOG3 isoform X2 [Nicotiana tabacum]	6.57236	5.12736	4.93274	13.3825	16.0789	13.9709	0.382951	-1.38477	3.66199e-18	down	yes
107784764	XM_016605941.1	NA	PREDICTED: fruit-specific protein-like [Nicotiana tomentosiformis]	21.3399	19.1409	43.952	3.30395	1.99778	3.29694	9.81928	3.29562	3.71803e-18	up	yes
107822009	XM_016648502.1;XM_016648503.1	GO:0003674(molecular_function);GO:0005739(mitochondrion);GO:0008150(biological_process);GO:0009536(plastid);GO:0009941(chloroplast envelope);GO:0009941(chloroplast envelope)	PREDICTED: uncharacterized protein LOC104108641 isoform X1 [Nicotiana tomentosiformis];PREDICTED: uncharacterized protein LOC104108641 isoform X2 [Nicotiana tomentosiformis]	4.67551	4.1368	3.69877	11.9326	10.7385	11.6136	0.364917	-1.45436	3.74987e-18	down	yes
107802356	XM_016625836.1;XM_016625837.1	GO:0000774(adenyl-nucleotide exchange factor activity);GO:0005507(copper ion binding);GO:0005759(mitochondrial matrix);GO:0006457(protein folding);GO:0009507(chloroplast);GO:0009570(chloroplast stroma);GO:0009579(thylakoid);GO:0009793(embryo development ending in seed dormancy);GO:0042803(protein homodimerization activity);GO:0051082(unfolded protein binding);GO:0051087(chaperone binding);GO:0051…	PREDICTED: protein GrpE-like isoform X1 [Nicotiana tabacum];PREDICTED: protein GrpE-like isoform X2 [Nicotiana tabacum]	37.3838	32.5809	28.8222	113.147	78.7333	101.348	0.336894	-1.56963	3.76035e-18	down	yes
107765801	XM_016584500.1	GO:0051213(dioxygenase activity)	PREDICTED: 1-aminocyclopropane-1-carboxylate oxidase homolog 12-like [Nicotiana sylvestris]	3.21412	2.15904	2.67718	0.09052	0.132245	0.0001	36.122	5.17481	3.77734e-18	up	yes
107773857	XM_016593284.1	GO:0004674(protein serine/threonine kinase activity);GO:0005886(plasma membrane);GO:0006468(protein phosphorylation)	PREDICTED: G-type lectin S-receptor-like serine/threonine-protein kinase RLK1 [Nicotiana tabacum]	7.47943	9.24455	7.54538	1.88235	2.81049	1.9376	3.66029	1.87196	3.91489e-18	up	yes
107799177	XM_016622263.1	GO:0003674(molecular_function);GO:0008150(biological_process);GO:0009507(chloroplast);GO:0009579(thylakoid)	PREDICTED: ycf54-like protein [Nicotiana tabacum]	24.8952	22.6897	18.9903	78.1745	52.0331	78.1959	0.319453	-1.64632	4.09889e-18	down	yes
107799861	XR_001651237.1	GO:0002229(defense response to oomycetes);GO:0009409(response to cold);GO:0009611(response to wounding);GO:0009617(response to bacterium);GO:0009651(response to salt stress);GO:0009723(response to ethylene);GO:0009737(response to abscisic acid);GO:0009751(response to salicylic acid);GO:0009753(response to jasmonic acid);GO:0042742(defense response to bacterium)	PREDICTED: CASP-like protein PIMP1 [Nicotiana tomentosiformis]	9.05006	8.42708	8.20808	0.147837	0.924281	0.306427	18.6321	4.21972	4.11695e-18	up	yes
107807005	XM_016631285.1	GO:0004674(protein serine/threonine kinase activity);GO:0005886(plasma membrane);GO:0006468(protein phosphorylation)	PREDICTED: G-type lectin S-receptor-like serine/threonine-protein kinase RLK1 [Nicotiana tabacum]	2.27614	2.98548	2.67554	0.057423	0.249796	0.105931	19.2113	4.26388	4.9592e-18	up	yes
107764788	XM_016583386.1	GO:0005576(extracellular region);GO:0016829(lyase activity);GO:0030570(pectate lyase activity);GO:0045490(pectin catabolic process);GO:0046872(metal ion binding)	PREDICTED: probable pectate lyase 18 [Nicotiana tomentosiformis]	8.50349	7.13534	8.31598	55.0432	22.2335	48.0194	0.191186	-2.38695	5.16977e-18	down	yes
107789592	XM_016611430.1	GO:0003674(molecular_function);GO:0005634(nucleus)	PREDICTED: uncharacterized protein LOC104109859 [Nicotiana tomentosiformis]	3.41886	4.62551	5.20794	0.474115	1.02924	0.692726	6.03454	2.59324	5.28433e-18	up	yes
107814765	XM_016640224.1	GO:0005887(integral component of plasma membrane);GO:0008509(anion transmembrane transporter activity);GO:0051453(regulation of intracellular pH);GO:0098656(anion transmembrane transport)	PREDICTED: probable boron transporter 7 [Nicotiana sylvestris]	0.374287	0.510529	0.407012	0.016133	0.0001	0.0001	79.0931	6.30548	5.30069e-18	up	yes
107784708	XM_016605905.1	GO:0005774(vacuolar membrane);GO:0005886(plasma membrane);GO:0009832(plant-type cell wall biogenesis);GO:0009834(plant-type secondary cell wall biogenesis);GO:0010215(cellulose microfibril organization);GO:0016049(cell growth);GO:0031225(anchored component of membrane)	PREDICTED: COBRA-like protein 4 [Nicotiana tomentosiformis]	0.315317	1.33743	1.70922	0.0001	0.0001	0.0001	11206.6	13.4521	5.48086e-18	up	yes
107794144	XM_016616609.1	GO:0004351(glutamate decarboxylase activity);GO:0005516(calmodulin binding);GO:0005634(nucleus);GO:0005829(cytosol);GO:0006536(glutamate metabolic process);GO:0030170(pyridoxal phosphate binding)	PREDICTED: glutamate decarboxylase 4 [Nicotiana tabacum]	1.99767	3.7582	4.46104	0.138713	0.111308	0.313883	18.1182	4.17937	5.52297e-18	up	yes
107763809	XM_016582303.1	NA	PREDICTED: uncharacterized protein ycf23-like [Nicotiana sylvestris]	21.1744	17.5738	15.2947	50.52	43.143	57.1546	0.358333	-1.48063	5.82497e-18	down	yes
gene34893	gene34893	GO:0004672(protein kinase activity);GO:0005524(ATP binding);GO:0005886(plasma membrane);GO:0006468(protein phosphorylation);GO:0016021(integral component of membrane)	leucine-rich repeat receptor-like tyrosine-protein kinase PXC3 [Solanum lycopersicum]	0.974189	1.65727	0.668256	0.060626	0.029419	0.05225	23.1892	4.53538	6.12064e-18	up	yes
107759657	XM_016577647.1	GO:0004674(protein serine/threonine kinase activity);GO:0005515(protein binding);GO:0005524(ATP binding);GO:0005634(nucleus);GO:0005886(plasma membrane);GO:0006468(protein phosphorylation);GO:0009506(plasmodesma);GO:0009755(hormone-mediated signaling pathway);GO:0010183(pollen tube guidance);GO:0016020(membrane);GO:0016021(integral component of membrane);GO:0016301(kinase activity);GO:0090406(pol…	probable leucine-rich repeat receptor-like protein kinase At1g35710 precursor [Nicotiana tabacum]	2.89109	3.48582	2.20605	0.203248	0.502839	0.173713	9.75558	3.28623	6.23094e-18	up	yes
107765802	XM_016584501.1	GO:0004674(protein serine/threonine kinase activity);GO:0005886(plasma membrane);GO:0006468(protein phosphorylation);GO:0006952(defense response);GO:0009506(plasmodesma)	g-type lectin s-receptor-like serinethreonine-protein kinase [Nicotiana attenuata]	2.49573	3.70818	5.6794	0.0001	0.106987	0.146459	46.8685	5.55055	6.46254e-18	up	yes
107760327	XM_016578362.1	GO:0004004(ATP-dependent RNA helicase activity);GO:0010501(RNA secondary structure unwinding)	PREDICTED: DEAD-box ATP-dependent RNA helicase 31-like [Nicotiana sylvestris]	27.7508	24.4103	19.9789	85.4026	61.0643	66.3736	0.338939	-1.5609	7.52022e-18	down	yes
gene4461	gene4461	GO:0000224(peptide-N4-(N-acetyl-beta-glucosaminyl)asparagine amidase activity);GO:0003824(catalytic activity);GO:0005634(nucleus);GO:0005737(cytoplasm);GO:0005829(cytosol);GO:0006515(protein quality control for misfolded or incompletely synthesized proteins);GO:0006516(glycoprotein catabolic process);GO:0006517(protein deglycosylation);GO:0009751(response to salicylic acid);GO:0010188(response to…	PREDICTED: peptide-N(4)-(N-acetyl-beta-glucosaminyl)asparagine amidase-like isoform X5 [Nicotiana tabacum]	3.08002	3.69382	3.6379	0.597797	0.870842	0.72441	4.74761	2.2472	7.57307e-18	up	yes
107812784	XM_016637954.1	GO:0004791(thioredoxin-disulfide reductase activity);GO:0005829(cytosol);GO:0009860(pollen tube growth);GO:0010183(pollen tube guidance);GO:0045454(cell redox homeostasis);GO:0046686(response to cadmium ion);GO:0047134(protein-disulfide reductase activity);GO:0055114(oxidation-reduction process);GO:0080092(regulation of pollen tube growth)	PREDICTED: probable nucleoredoxin 2 [Nicotiana tabacum]	21.3921	20.6651	18.5649	2.88871	6.0573	5.07364	4.32409	2.1124	7.74194e-18	up	yes
107800636	XM_016623842.1	GO:0003824(catalytic activity);GO:0004084(branched-chain-amino-acid transaminase activity);GO:0005737(cytoplasm);GO:0005739(mitochondrion);GO:0009082(branched-chain amino acid biosynthetic process);GO:0009097(isoleucine biosynthetic process);GO:0009098(leucine biosynthetic process);GO:0009099(valine biosynthetic process);GO:0009507(chloroplast);GO:0052654(L-leucine transaminase activity);GO:00526…	PREDICTED: branched-chain-amino-acid aminotransferase 2, chloroplastic-like [Nicotiana sylvestris]	0.33066	1.40923	0.844513	0.0001	0.0001	0.0001	8614.69	13.0726	8.09694e-18	up	yes
107828214	XM_016655489.1	GO:0003674(molecular_function);GO:0005634(nucleus);GO:0006979(response to oxidative stress)	PREDICTED: uncharacterized protein LOC104224481 [Nicotiana sylvestris]	2.57782	2.16143	0.970708	8.97992	10.7023	10.3696	0.190004	-2.3959	9.15486e-18	down	yes
107803391	XM_016627092.1	GO:0004970(ionotropic glutamate receptor activity);GO:0005217(intracellular ligand-gated ion channel activity);GO:0005234(extracellularly glutamate-gated ion channel activity);GO:0005262(calcium channel activity);GO:0005515(protein binding);GO:0005576(extracellular region);GO:0005886(plasma membrane);GO:0006811(ion transport);GO:0006816(calcium ion transport);GO:0006874(cellular calcium ion homeo…	PREDICTED: glutamate receptor 3.4-like isoform X1 [Nicotiana sylvestris]	8.56322	11.8148	7.86876	2.25095	3.15605	2.27073	3.67905	1.87933	9.4517e-18	up	yes
107819212	XM_016645299.1	GO:0003674(molecular_function);GO:0005886(plasma membrane);GO:0008150(biological_process);GO:0016021(integral component of membrane)	PREDICTED: UPF0481 protein At3g47200-like [Nicotiana tabacum]	0.29804	0.757423	1.10847	0.0001	0.0001	0.0001	7213.09	12.8164	9.86114e-18	up	yes
gene71952	gene71952	GO:0005634(nucleus);GO:0005737(cytoplasm);GO:0005773(vacuole);GO:0005829(cytosol);GO:0006508(proteolysis);GO:0009507(chloroplast);GO:0051289(protein homotetramerization);GO:0070009(serine-type aminopeptidase activity)	PREDICTED: acylamino-acid-releasing enzyme-like isoform X6 [Nicotiana tomentosiformis]	2.60474	3.20968	4.16783	0.637494	0.558703	0.565718	5.66557	2.50222	1.06361e-17	up	yes
107826669	XM_016653675.1	NA	PREDICTED: metallocarboxypeptidase inhibitor-like [Nicotiana tomentosiformis]	8.1327	10.4906	10.9544	1.37902	2.15704	1.76335	5.58131	2.48061	1.26007e-17	up	yes
107826438	XM_016653419.1	GO:0004674(protein serine/threonine kinase activity);GO:0005886(plasma membrane);GO:0006468(protein phosphorylation);GO:0006952(defense response);GO:0009506(plasmodesma)	PREDICTED: LOW QUALITY PROTEIN: cysteine-rich receptor-like protein kinase 10, partial [Nicotiana sylvestris]	26.5176	27.3592	27.5411	6.8408	9.61799	8.79029	3.22459	1.68911	1.27789e-17	up	yes
107766258	XM_016585012.1	NA	PREDICTED: receptor-like protein kinase 5 isoform X2 [Nicotiana tomentosiformis]	4.40616	4.78819	3.25624	0.713871	0.63848	0.80207	5.77909	2.53084	1.33262e-17	up	yes
107802503	XM_016626022.1	GO:0005737(cytoplasm);GO:0009408(response to heat)	PREDICTED: 17.3 kDa class II heat shock protein-like [Nicotiana tomentosiformis]	1.12944	1.44058	0.714427	8.12794	5.01435	8.19513	0.153929	-2.69966	1.34049e-17	down	yes
107800172	XM_016623330.1	GO:0003674(molecular_function);GO:0005739(mitochondrion);GO:0009733(response to auxin);GO:0009734(auxin-activated signaling pathway);GO:0040008(regulation of growth)	PREDICTED: auxin-induced protein 15A-like [Nicotiana tomentosiformis]	35.0144	25.5361	21.4861	94.5423	73.5607	81.0274	0.329292	-1.60256	1.35633e-17	down	yes
107789871	XM_016611744.1	NA	PREDICTED: probable LRR receptor-like serine/threonine-protein kinase At4g36180 [Nicotiana tabacum]	1.76807	2.53717	1.47829	0.224298	0.284311	0.228125	7.85023	2.97273	1.3591e-17	up	yes
107794474	XM_016616960.1	GO:0003700(DNA binding transcription factor activity);GO:0005515(protein binding);GO:0005634(nucleus);GO:0006351(transcription, DNA-templated);GO:0006355(regulation of transcription, DNA-templated);GO:0009751(response to salicylic acid);GO:0009753(response to jasmonic acid);GO:0009862(systemic acquired resistance, salicylic acid mediated signaling pathway);GO:0009864(induced systemic resistance, …	probable WRKY transcription factor 70 [Nicotiana tabacum]	7.89905	7.55133	4.44263	0.627608	0.651469	1.11021	8.32594	3.05761	1.40302e-17	up	yes
107828826	XM_016656205.1	GO:0004190(aspartic-type endopeptidase activity);GO:0006508(proteolysis);GO:0030163(protein catabolic process)	PREDICTED: protein ASPARTIC PROTEASE IN GUARD CELL 2 [Nicotiana sylvestris]	4.60011	5.76287	5.2702	27.5436	13.607	18.5407	0.261901	-1.93291	1.48877e-17	down	yes
107809578	XM_016634236.1	GO:0005576(extracellular region);GO:0005773(vacuole);GO:0009044(xylan 1,4-beta-xylosidase activity);GO:0009505(plant-type cell wall);GO:0016798(hydrolase activity, acting on glycosyl bonds);GO:0045493(xylan catabolic process);GO:0046373(L-arabinose metabolic process);GO:0046556(alpha-L-arabinofuranosidase activity);GO:0048046(apoplast)	PREDICTED: alpha-L-arabinofuranosidase 1-like [Nicotiana tabacum]	21.0241	22.6503	22.4462	6.22636	6.60015	7.44245	3.26216	1.70583	1.50493e-17	up	yes
107812305	XM_016637364.1	NA	PREDICTED: lipid transfer protein EARLI 1-like [Nicotiana tomentosiformis]	1.68554	3.17916	1.2538	0.0001	0.068223	0.0001	89.4218	6.48255	1.57202e-17	up	yes
107795220	XM_016617813.1	GO:0010334(sesquiterpene synthase activity);GO:0051762(sesquiterpene biosynthetic process)	PREDICTED: alpha-farnesene synthase-like [Nicotiana tabacum]	6.26068	9.80603	6.86595	0.0001	0.400568	0.127573	43.4133	5.44006	1.60606e-17	up	yes
107823422	XM_016650061.1	GO:0004864(protein phosphatase inhibitor activity);GO:0005634(nucleus);GO:0005737(cytoplasm);GO:0009738(abscisic acid-activated signaling pathway);GO:0010427(abscisic acid binding);GO:0080163(regulation of protein serine/threonine phosphatase activity)	PREDICTED: S-norcoclaurine synthase 2-like [Nicotiana tomentosiformis]	0.525636	2.82089	1.45219	0.0001	0.0001	0.0001	15995.7	13.9654	1.62771e-17	up	yes
107810330	XM_016635095.1	GO:0003677(DNA binding);GO:0003700(DNA binding transcription factor activity);GO:0005515(protein binding);GO:0005634(nucleus);GO:0006351(transcription, DNA-templated);GO:0006355(regulation of transcription, DNA-templated);GO:0042803(protein homodimerization activity);GO:0046872(metal ion binding);GO:0048574(long-day photoperiodism, flowering)	PREDICTED: zinc-finger homeodomain protein 5-like [Nicotiana sylvestris]	0.488679	0.321201	0.208299	3.08362	2.53945	1.97868	0.13394	-2.90034	1.70043e-17	down	yes
107782732	XM_016603663.1;XM_016603664.1	GO:0004674(protein serine/threonine kinase activity);GO:0005886(plasma membrane);GO:0007166(cell surface receptor signaling pathway);GO:0007166(cell surface receptor signaling pathway)	PREDICTED: LEAF RUST 10 DISEASE-RESISTANCE LOCUS RECEPTOR-LIKE PROTEIN KINASE-like 1.1 isoform X1 [Nicotiana tabacum];PREDICTED: LEAF RUST 10 DISEASE-RESISTANCE LOCUS RECEPTOR-LIKE PROTEIN KINASE-like 1.1 isoform X2 [Nicotiana tabacum]	3.9341	4.45256	3.58766	0.0823352	0.350617	0.0369209	25.4841	4.67153	1.70144e-17	up	yes
107796674	XM_016619467.1	GO:0005507(copper ion binding);GO:0009505(plant-type cell wall);GO:0009506(plasmodesma);GO:0016722(oxidoreductase activity, oxidizing metal ions)	PREDICTED: L-ascorbate oxidase homolog [Nicotiana tabacum]	28.0561	30.3333	28.8727	83.2787	68.0835	69.0728	0.395863	-1.33693	1.71908e-17	down	yes
107832829	XM_016660723.1	GO:0004197(cysteine-type endopeptidase activity);GO:0005515(protein binding);GO:0006508(proteolysis);GO:0006952(defense response);GO:0043068(positive regulation of programmed cell death)	PREDICTED: metacaspase-1-like [Nicotiana tabacum]	2.04664	2.45699	4.05312	0.129718	0.15301	0.248696	16.1015	4.00913	1.71908e-17	up	yes
107812862	XM_016638037.1;XM_016638036.1	NA	PREDICTED: leucine-rich repeat receptor-like serine/threonine-protein kinase BAM3 isoform X2 [Nicotiana tabacum];PREDICTED: leucine-rich repeat receptor-like serine/threonine-protein kinase BAM3 isoform X1 [Nicotiana tabacum]	7.10508	6.13815	12.0567	1.05499	1.05518	1.27352	7.47702	2.90246	1.83162e-17	up	yes
107770387	XM_016589690.1	GO:0007165(signal transduction)	PREDICTED: leucine-rich repeat receptor-like serine/threonine-protein kinase BAM1 [Nicotiana tabacum]	1.92489	0.831086	1.01927	5.79751	6.04682	6.19318	0.2093	-2.25636	1.83199e-17	down	yes
107828779	XM_016656148.1	GO:0005887(integral component of plasma membrane)	inorganic phosphate transporter 1-4-like [Nicotiana tabacum]	53.9215	76.8667	77.7051	6.59388	17.3572	8.35437	6.45382	2.69015	1.87188e-17	up	yes
107785707	XM_016607072.1	GO:0003677(DNA binding);GO:0003700(DNA binding transcription factor activity);GO:0005622(intracellular);GO:0005634(nucleus);GO:0006351(transcription, DNA-templated);GO:0006355(regulation of transcription, DNA-templated);GO:0009873(ethylene-activated signaling pathway)	PREDICTED: ethylene-responsive transcription factor ERF003-like [Nicotiana sylvestris]	3.05758	3.27125	2.71293	7.27722	9.24208	10.2723	0.337485	-1.56711	1.89637e-17	down	yes
107768231	XM_016587337.1	GO:0004857(enzyme inhibitor activity)	PREDICTED: 21 kDa protein-like [Nicotiana tabacum]	1.06293	1.83378	2.95657	0.042709	0.051848	0.0001	61.8368	5.95039	1.91905e-17	up	yes
107776081	XM_016595900.1;XM_016595898.1	GO:0004674(protein serine/threonine kinase activity);GO:0005886(plasma membrane);GO:0007166(cell surface receptor signaling pathway);GO:0007166(cell surface receptor signaling pathway)	PREDICTED: LEAF RUST 10 DISEASE-RESISTANCE LOCUS RECEPTOR-LIKE PROTEIN KINASE-like 1.2 isoform X2 [Nicotiana tabacum];PREDICTED: LEAF RUST 10 DISEASE-RESISTANCE LOCUS RECEPTOR-LIKE PROTEIN KINASE-like 1.2 isoform X1 [Nicotiana tabacum]	0.295445	0.527275	0.423216	0.0145307	0.0001	0.0123905	46.1096	5.527	1.94471e-17	up	yes
107787246	XM_016608788.1	GO:0003700(DNA binding transcription factor activity);GO:0005515(protein binding);GO:0005634(nucleus);GO:0006351(transcription, DNA-templated);GO:0006355(regulation of transcription, DNA-templated);GO:0009867(jasmonic acid mediated signaling pathway);GO:0042742(defense response to bacterium);GO:0043565(sequence-specific DNA binding);GO:0050832(defense response to fungus)	probable WRKY transcription factor 51 [Nicotiana tabacum]	5.56964	10.4482	4.93589	0.26774	0.759119	0.630595	12.6421	3.66017	1.98601e-17	up	yes
107817714	XM_016643584.1	GO:0009813(flavonoid biosynthetic process);GO:0043231(intracellular membrane-bounded organelle);GO:0052696(flavonoid glucuronidation);GO:0080043(quercetin 3-O-glucosyltransferase activity);GO:0080044(quercetin 7-O-glucosyltransferase activity)	PREDICTED: cinnamate beta-D-glucosyltransferase-like [Nicotiana tabacum]	1.95073	2.91303	2.52972	0.289869	0.208458	0.162381	11.1902	3.48417	2.05868e-17	up	yes
107765199	XM_016583818.1;XM_016583817.1	GO:0005768(endosome);GO:0005774(vacuolar membrane);GO:0005802(trans-Golgi network);GO:0008757(S-adenosylmethionine-dependent methyltransferase activity);GO:0032259(methylation);GO:0032259(methylation)	PREDICTED: probable methyltransferase PMT15 isoform X2 [Nicotiana sylvestris];PREDICTED: probable methyltransferase PMT15 isoform X1 [Nicotiana sylvestris]	0.898577	0.847187	0.226831	5.87506	5.03545	4.14913	0.130986	-2.93252	2.10502e-17	down	yes
107830876	XM_016658548.1;XM_016658547.1	GO:0003689(DNA clamp loader activity);GO:0005663(DNA replication factor C complex);GO:0006261(DNA-dependent DNA replication);GO:0006261(DNA-dependent DNA replication)	PREDICTED: protein STICHEL-like 2 [Nicotiana tabacum]	1.05205	0.80619	0.506694	3.39571	2.80133	2.9576	0.258332	-1.9527	2.16192e-17	down	yes
107765261	XM_016583887.1	GO:0005515(protein binding);GO:0005524(ATP binding);GO:0005730(nucleolus);GO:0005737(cytoplasm);GO:0005794(Golgi apparatus);GO:0005829(cytosol);GO:0005886(plasma membrane);GO:0006457(protein folding);GO:0009408(response to heat);GO:0016020(membrane);GO:0045087(innate immune response);GO:0051082(unfolded protein binding);GO:0051131(chaperone-mediated protein complex assembly);GO:0071277(cellular r…	PREDICTED: heat shock protein 82 [Nicotiana tomentosiformis]	0.115083	0.32219	0.054323	4.17938	1.54545	5.09581	0.0454313	-4.46017	2.2304e-17	down	yes
107806388	XR_001652657.1;XR_001652656.1	NA	hypothetical protein A4A49_64212 [Nicotiana attenuata]	0.481701	0.871122	0.849589	0.0001	0.0001	0.029201	74.9094	6.22708	2.41184e-17	up	yes
107779984	XM_016600488.1;XM_016600489.1	GO:0003993(acid phosphatase activity);GO:0005576(extracellular region);GO:0005886(plasma membrane);GO:0009395(phospholipid catabolic process);GO:0016788(hydrolase activity, acting on ester bonds);GO:0016788(hydrolase activity, acting on ester bonds)	PREDICTED: non-specific phospholipase C1-like isoform X1 [Nicotiana tabacum];PREDICTED: non-specific phospholipase C1-like isoform X2 [Nicotiana tabacum]	17.7025	22.1451	20.8039	5.17418	6.64668	6.6064	3.2914	1.7187	2.42071e-17	up	yes
107765128	XM_016583738.1	GO:0003674(molecular_function);GO:0005739(mitochondrion);GO:0005778(peroxisomal membrane);GO:0008150(biological_process);GO:0009507(chloroplast);GO:0009941(chloroplast envelope)	PREDICTED: protein sym-1 [Nicotiana sylvestris]	6.46895	5.91354	5.12039	20.9969	13.6117	16.7406	0.34086	-1.55275	2.45582e-17	down	yes
107832639	XM_016660501.1;XM_016660500.1	GO:0006631(fatty acid metabolic process);GO:0009507(chloroplast);GO:0009941(chloroplast envelope);GO:0016021(integral component of membrane);GO:0031969(chloroplast membrane);GO:0031969(chloroplast membrane)	PREDICTED: uncharacterized protein LOC107832639 isoform X2 [Nicotiana tabacum];PREDICTED: uncharacterized protein LOC107832639 isoform X1 [Nicotiana tabacum]	23.059	21.0455	15.2034	78.2815	49.4774	63.8666	0.309499	-1.69199	2.49085e-17	down	yes
107806232	XM_016630356.1;XM_016630357.1	GO:0005737(cytoplasm);GO:0009733(response to auxin);GO:0009941(chloroplast envelope);GO:0016874(ligase activity);GO:0016874(ligase activity)	PREDICTED: putative indole-3-acetic acid-amido synthetase GH3.9 isoform X1 [Nicotiana tabacum];PREDICTED: putative indole-3-acetic acid-amido synthetase GH3.9 isoform X2 [Nicotiana tabacum]	1.2826	1.27241	0.722607	0.022693	0.033153	0.075318	24.9887	4.6432	2.74066e-17	up	yes
107808283	XM_016632792.1	GO:0004857(enzyme inhibitor activity)	PREDICTED: 21 kDa protein-like [Nicotiana tabacum]	0.878272	0.816546	0.438352	3.8447	4.07669	5.5166	0.158742	-2.65525	2.87708e-17	down	yes
107812343	XM_016637400.1	GO:0004674(protein serine/threonine kinase activity);GO:0005886(plasma membrane);GO:0006468(protein phosphorylation);GO:0006952(defense response);GO:0009506(plasmodesma)	PREDICTED: G-type lectin S-receptor-like serine/threonine-protein kinase At4g03230 [Nicotiana tabacum]	0.623874	0.552589	0.259956	0.0001	0.017504	0.0001	81.1353	6.34226	2.87757e-17	up	yes
107798870	XM_016621899.1	GO:0003723(RNA binding);GO:0003729(mRNA binding);GO:0005634(nucleus);GO:0005737(cytoplasm);GO:0006397(mRNA processing);GO:0008143(poly(A) binding);GO:0009507(chloroplast)	PREDICTED: polyadenylate-binding protein RBP47C-like [Nicotiana tomentosiformis]	14.0658	13.2252	13.3076	43.1016	30.7369	35.7913	0.370325	-1.43314	2.88106e-17	down	yes
107763909	XM_016582413.1	GO:0005737(cytoplasm);GO:0016791(phosphatase activity);GO:0044283(small molecule biosynthetic process)	PREDICTED: uncharacterized protein LOC104097870 [Nicotiana tomentosiformis]	7.74099	8.5937	6.93576	26.3195	18.2055	24.0532	0.339327	-1.55925	2.91358e-17	down	yes
107780917	XM_016601535.1;XM_016601536.1	GO:0003993(acid phosphatase activity);GO:0004722(protein serine/threonine phosphatase activity);GO:0005576(extracellular region);GO:0005737(cytoplasm);GO:0016311(dephosphorylation);GO:0046872(metal ion binding);GO:0046872(metal ion binding)	PREDICTED: probable inactive purple acid phosphatase 29 isoform X1 [Nicotiana tabacum];PREDICTED: probable inactive purple acid phosphatase 29 isoform X2 [Nicotiana tabacum]	36.0633	44.1851	37.2102	10.0035	14.2351	10.9205	3.34078	1.74018	2.9607e-17	up	yes
107825917	XM_016652839.1	GO:0004674(protein serine/threonine kinase activity);GO:0005886(plasma membrane);GO:0006468(protein phosphorylation)	PREDICTED: G-type lectin S-receptor-like serine/threonine-protein kinase RLK1 [Nicotiana sylvestris]	0.323994	0.962678	0.798808	0.0001	0.0001	0.017885	115.315	6.84944	2.96389e-17	up	yes
107822411	XM_016648949.1	GO:0005737(cytoplasm);GO:0016747(transferase activity, transferring acyl groups other than amino-acyl groups)	PREDICTED: methanol O-anthraniloyltransferase-like [Nicotiana sylvestris]	18.6492	32.4549	18.7796	1.49271	4.82195	2.1973	8.21007	3.03739	3.0647e-17	up	yes
107827694	XM_016654878.1	GO:0005576(extracellular region);GO:0007267(cell-cell signaling);GO:0010375(stomatal complex patterning);GO:0019901(protein kinase binding);GO:0048046(apoplast);GO:2000038(regulation of stomatal complex development);GO:2000123(positive regulation of stomatal complex development)	PREDICTED: EPIDERMAL PATTERNING FACTOR-like protein 9 isoform X2 [Nicotiana tomentosiformis]	10.7345	10.8449	7.54251	35.1828	23.0837	31.9076	0.322952	-1.63061	3.10451e-17	down	yes
107766907	XM_016585802.1	GO:0016412(serine O-acyltransferase activity)	PREDICTED: GDSL esterase/lipase 2-like [Nicotiana sylvestris]	1.9462	2.72301	1.75766	0.0001	0.12688	0.032079	40.4056	5.33648	3.15523e-17	up	yes
107778999	XM_016599337.1	GO:0006364(rRNA processing);GO:0022627(cytosolic small ribosomal subunit);GO:0042274(ribosomal small subunit biogenesis)	PREDICTED: 40S ribosomal protein S6-like [Nicotiana tabacum]	60.5411	66.1923	47.233	201.167	141.099	159.295	0.34685	-1.52762	3.18091e-17	down	yes
107778020	XM_016598203.1	GO:0003700(DNA binding transcription factor activity);GO:0043565(sequence-specific DNA binding);GO:0045893(positive regulation of transcription, DNA-templated);GO:0050832(defense response to fungus)	PREDICTED: single-stranded DNA-binding protein WHY1, chloroplastic-like [Nicotiana sylvestris]	10.9644	8.59293	5.40334	44.6209	25.4044	34.1564	0.239588	-2.06137	3.20957e-17	down	yes
107776614	XM_016596529.1	GO:0051213(dioxygenase activity)	PREDICTED: 1-aminocyclopropane-1-carboxylate oxidase homolog 1-like [Nicotiana sylvestris]	3.18456	2.49642	3.46264	0.0001	0.171751	0.0001	53.1757	5.7327	3.27484e-17	up	yes
107806322	XM_016630459.1	GO:0016165(linoleate 13S-lipoxygenase activity)	probable linoleate 9S-lipoxygenase 5 [Nicotiana tabacum]	3.26033	5.21398	5.14712	0.962282	0.799295	0.978311	4.97153	2.31369	3.37707e-17	up	yes
107809903	XM_016634599.1;XM_016634598.1;XM_016634600.1	GO:0004564(beta-fructofuranosidase activity);GO:0004575(sucrose alpha-glucosidase activity);GO:0005634(nucleus);GO:0005829(cytosol);GO:0005975(carbohydrate metabolic process);GO:0033926(glycopeptide alpha-N-acetylgalactosaminidase activity);GO:0033926(glycopeptide alpha-N-acetylgalactosaminidase activity)	PREDICTED: alkaline/neutral invertase CINV2-like [Nicotiana sylvestris]	0.300175	0.407106	0.408471	0.0001	0.0176848	0.0001	62.3857	5.96314	3.39853e-17	up	yes
107766861	XM_016585745.1	GO:0005886(plasma membrane);GO:0006810(transport);GO:0022857(transmembrane transporter activity)	PREDICTED: WAT1-related protein At3g28050-like [Nicotiana tomentosiformis]	3.32873	4.269	3.59314	9.48309	10.1767	8.77096	0.393618	-1.34513	3.48618e-17	down	yes
107792212	XM_016614404.1	GO:0005886(plasma membrane);GO:0016301(kinase activity);GO:0016310(phosphorylation)	PREDICTED: serine/threonine-protein kinase CDL1 [Nicotiana tomentosiformis]	0.15732	0.099219	0.049958	1.26147	1.06342	1.48513	0.080445	-3.63585	3.58339e-17	down	yes
107812160	XM_016637199.1;XM_016637198.1	GO:0016068(type I hypersensitivity);GO:0016068(type I hypersensitivity)	PREDICTED: kirola-like isoform X2 [Nicotiana tabacum];PREDICTED: kirola-like isoform X1 [Nicotiana tabacum]	1.18437	1.85223	2.21403	0.0001	0.0001	0.065061	80.4559	6.33013	3.74695e-17	up	yes
107817718	XM_016643587.1	GO:0004061(arylformamidase activity);GO:0019441(tryptophan catabolic process to kynurenine)	PREDICTED: uncharacterized protein LOC104244694 [Nicotiana sylvestris]	24.3296	29.9368	25.6777	7.07982	8.63469	6.74163	3.56001	1.83188	3.9927e-17	up	yes
107774341	XM_016593835.1	GO:0015131(oxaloacetate transmembrane transporter activity);GO:0015140(malate transmembrane transporter activity);GO:0016021(integral component of membrane);GO:0071423(malate transmembrane transport)	PREDICTED: dicarboxylate transporter 1, chloroplastic [Nicotiana sylvestris]	58.777	57.9295	46.3203	241.977	146.259	151.156	0.302241	-1.72623	4.02095e-17	down	yes
107806084	XM_016630199.1	GO:0004672(protein kinase activity);GO:0004674(protein serine/threonine kinase activity);GO:0005515(protein binding);GO:0005524(ATP binding);GO:0005576(extracellular region);GO:0005886(plasma membrane);GO:0007338(single fertilization);GO:0009506(plasmodesma);GO:0009723(response to ethylene);GO:0009738(abscisic acid-activated signaling pathway);GO:0009741(response to brassinosteroid);GO:0009742(br…	PREDICTED: receptor-like protein kinase FERONIA [Nicotiana tabacum]	1.32703	1.98772	1.75244	0.131838	0.268495	0.142889	9.32803	3.22157	4.05879e-17	up	yes
107830019	XM_016657491.1	GO:0002229(defense response to oomycetes);GO:0003700(DNA binding transcription factor activity);GO:0005516(calmodulin binding);GO:0005634(nucleus);GO:0006351(transcription, DNA-templated);GO:0006355(regulation of transcription, DNA-templated);GO:0009617(response to bacterium);GO:0009626(plant-type hypersensitive response);GO:0010112(regulation of systemic acquired resistance);GO:0010224(response …	PREDICTED: protein SAR DEFICIENT 1-like [Nicotiana tabacum]	4.72056	5.90761	4.81315	1.06147	1.01897	0.579243	5.80571	2.53747	4.0696e-17	up	yes
107767488	XM_016586498.1	GO:0000453(enzyme-directed rRNA 2'-O-methylation);GO:0003723(RNA binding);GO:0070039(rRNA (guanosine-2'-O-)-methyltransferase activity)	PREDICTED: rRNA methyltransferase 1, mitochondrial-like [Nicotiana tabacum]	6.80514	6.52332	4.96477	14.5383	14.0069	14.8165	0.421876	-1.24511	4.09542e-17	down	yes
107816911	XM_016642658.1	GO:0004674(protein serine/threonine kinase activity);GO:0005886(plasma membrane);GO:0006468(protein phosphorylation)	PREDICTED: G-type lectin S-receptor-like serine/threonine-protein kinase RLK1 [Nicotiana tabacum]	0.505527	0.8739	0.878518	0.0001	0.036458	0.0001	61.5949	5.94474	4.44756e-17	up	yes
107786582	XM_016608089.1	GO:0004675(transmembrane receptor protein serine/threonine kinase activity);GO:0005515(protein binding);GO:0005524(ATP binding);GO:0005576(extracellular region);GO:0005886(plasma membrane);GO:0006468(protein phosphorylation);GO:0007165(signal transduction);GO:0016021(integral component of membrane)	PREDICTED: receptor protein kinase TMK1-like [Nicotiana tabacum]	3.07579	2.16292	1.87039	7.99831	6.48197	6.52255	0.338483	-1.56284	4.55197e-17	down	yes
107785451	XM_016606764.1	GO:0005634(nucleus);GO:0005829(cytosol);GO:0008171(O-methyltransferase activity);GO:0009805(coumarin biosynthetic process);GO:0009809(lignin biosynthetic process);GO:0032259(methylation);GO:0042409(caffeoyl-CoA O-methyltransferase activity);GO:0046686(response to cadmium ion);GO:0046872(metal ion binding)	caffeoyl-CoA O-methyltransferase 4 [Nicotiana tabacum]	2.31966	3.80145	2.31479	0.216399	0.087611	0.130861	19.3986	4.27788	4.56994e-17	up	yes
107829966	XM_016657436.1	GO:0000027(ribosomal large subunit assembly);GO:0000166(nucleotide binding);GO:0005634(nucleus);GO:0005730(nucleolus);GO:0005840(ribosome);GO:0009553(embryo sac development);GO:0080008(Cul4-RING E3 ubiquitin ligase complex)	PREDICTED: notchless protein homolog [Nicotiana tomentosiformis]	7.60295	6.76849	5.34294	18.5785	15.2525	16.4251	0.392278	-1.35005	4.72898e-17	down	yes
107781191	XM_016601859.1;XM_016601860.1;XM_016601861.1	GO:0003677(DNA binding);GO:0003700(DNA binding transcription factor activity);GO:0005634(nucleus);GO:0006351(transcription, DNA-templated);GO:0006355(regulation of transcription, DNA-templated);GO:0007275(multicellular organism development);GO:0007275(multicellular organism development)	PREDICTED: WUSCHEL-related homeobox 13-like isoform X1 [Nicotiana tomentosiformis];PREDICTED: WUSCHEL-related homeobox 13-like isoform X2 [Nicotiana tomentosiformis];PREDICTED: WUSCHEL-related homeobox 8-like isoform X3 [Nicotiana tabacum]	3.33114	5.40074	5.04891	0.791383	0.752405	0.799431	5.88113	2.55609	4.80809e-17	up	yes
107795221	XM_016617814.1	GO:0010334(sesquiterpene synthase activity);GO:0051762(sesquiterpene biosynthetic process)	PREDICTED: alpha-farnesene synthase-like [Nicotiana tomentosiformis]	7.71849	7.52545	7.93555	0.385515	0.147172	0.0001	43.5061	5.44315	4.89841e-17	up	yes
107788983	XM_016610734.1	GO:0005509(calcium ion binding)	PREDICTED: probable calcium-binding protein CML45 [Nicotiana tabacum]	4.14045	5.73172	2.54435	0.0001	0.206968	0.074851	44.0429	5.46084	5.04662e-17	up	yes
107788934	XM_016610675.1	GO:0006869(lipid transport);GO:0008289(lipid binding)	PREDICTED: 14 kDa proline-rich protein DC2.15-like [Nicotiana sylvestris]	29.5817	23.6767	19.4578	150.874	66.1372	113.248	0.220179	-2.18325	5.05305e-17	down	yes
107794220	XM_016616694.1;XM_016616695.1	GO:0004649(poly(ADP-ribose) glycohydrolase activity);GO:0005634(nucleus);GO:0005975(carbohydrate metabolic process);GO:0006282(regulation of DNA repair);GO:0006970(response to osmotic stress);GO:0006974(cellular response to DNA damage stimulus);GO:0006979(response to oxidative stress);GO:0009414(response to water deprivation);GO:0048511(rhythmic process);GO:0050832(defense response to fungus);GO:…	PREDICTED: poly(ADP-ribose) glycohydrolase 1-like isoform X1 [Nicotiana sylvestris];PREDICTED: poly(ADP-ribose) glycohydrolase 1-like isoform X2 [Nicotiana sylvestris]	1.52521	2.15516	2.35798	0.186439	0.070902	0.112062	16.3462	4.03089	5.07508e-17	up	yes
gene17409	gene17409	GO:0004497(monooxygenase activity)	hypothetical protein CQW23_10715 [Capsicum baccatum]	0.704589	1.56387	1.68285	0.0001	0.0001	0.043796	89.8107	6.48882	5.26902e-17	up	yes
107778003	XR_001646303.1	NA		73.8378	77.5939	56.8347	11.0095	23.1206	13.46	4.37625	2.12969	5.44651e-17	up	yes
107779625	XM_016600080.1	GO:0004318(enoyl-[acyl-carrier-protein] reductase (NADH) activity);GO:0005507(copper ion binding);GO:0005835(fatty acid synthase complex);GO:0006633(fatty acid biosynthetic process);GO:0009507(chloroplast);GO:0009570(chloroplast stroma);GO:0009579(thylakoid);GO:0009941(chloroplast envelope);GO:0016491(oxidoreductase activity);GO:0016631(enoyl-[acyl-carrier-protein] reductase activity);GO:0055114(…	PREDICTED: enoyl-[acyl-carrier-protein] reductase [NADH], chloroplastic [Nicotiana sylvestris]	19.3954	19.8542	13.2983	69.9984	42.5537	61.0596	0.302675	-1.72416	5.50727e-17	down	yes
107798154	XM_016621124.1	GO:0000035(acyl binding);GO:0000036(acyl carrier activity);GO:0005829(cytosol);GO:0006633(fatty acid biosynthetic process);GO:0009245(lipid A biosynthetic process);GO:0009507(chloroplast);GO:0009651(response to salt stress);GO:0031177(phosphopantetheine binding)	PREDICTED: acyl carrier protein 1, chloroplastic-like [Nicotiana tomentosiformis]	169.821	180.648	143.167	481.081	370.623	428.147	0.385698	-1.37446	5.78082e-17	down	yes
107772027	XM_016591510.1	GO:0003700(DNA binding transcription factor activity);GO:0005634(nucleus);GO:0006351(transcription, DNA-templated);GO:0006355(regulation of transcription, DNA-templated);GO:0009867(jasmonic acid mediated signaling pathway);GO:0043565(sequence-specific DNA binding);GO:0050832(defense response to fungus)	putative WRKY transcription factor 11 [Nicotiana tabacum]	3.55661	4.89014	3.36483	0.174913	0.0001	0.0001	67.4512	6.07577	5.963e-17	up	yes
gene561	gene561	GO:0010334(sesquiterpene synthase activity);GO:0016838(carbon-oxygen lyase activity, acting on phosphates);GO:0045339(farnesyl diphosphate catabolic process);GO:0051762(sesquiterpene biosynthetic process)	PREDICTED: 5-epi-aristolochene synthase-like [Nicotiana tomentosiformis]	0.234692	1.04797	0.616724	0.0001	0.0001	0.0001	6331.3	12.6283	6.09439e-17	up	yes
107811683	XM_016636659.1	GO:0000287(magnesium ion binding);GO:0001666(response to hypoxia);GO:0004737(pyruvate decarboxylase activity);GO:0005829(cytosol);GO:0016831(carboxy-lyase activity);GO:0030976(thiamine pyrophosphate binding)	PREDICTED: pyruvate decarboxylase 1-like [Nicotiana sylvestris]	9.34135	11.2861	13.3847	1.27089	3.12756	1.89277	5.40628	2.43464	6.19893e-17	up	yes
107814426	XM_016639840.1	GO:0005829(cytosol);GO:0006412(translation);GO:0015935(small ribosomal subunit);GO:0042254(ribosome biogenesis)	PREDICTED: 40S ribosomal protein S18-like [Nicotiana tomentosiformis]	34.345	36.3657	32.8863	108.951	75.23	96.8486	0.368633	-1.43974	6.46073e-17	down	yes
107782473	XM_016603360.1	GO:0000272(polysaccharide catabolic process);GO:0000427(plastid-encoded plastid RNA polymerase complex);GO:0003677(DNA binding);GO:0003723(RNA binding);GO:0003824(catalytic activity);GO:0005515(protein binding);GO:0005773(vacuole);GO:0005777(peroxisome);GO:0005794(Golgi apparatus);GO:0005840(ribosome);GO:0005996(monosaccharide metabolic process);GO:0006364(rRNA processing);GO:0007623(circadian rh…	PREDICTED: chloroplast stem-loop binding protein of 41 kDa b, chloroplastic [Nicotiana tomentosiformis]	136.103	124.689	105.134	411.532	278.23	362.28	0.347825	-1.52357	6.52948e-17	down	yes
107831654	XM_016659435.1	GO:0003674(molecular_function);GO:0005634(nucleus);GO:0008150(biological_process)	PREDICTED: uncharacterized protein LOC107831654 [Nicotiana tabacum]	8.97531	8.9779	6.6121	1.61981	2.15995	1.76659	4.4291	2.14701	6.6717e-17	up	yes
107776924	XM_016596877.1	GO:0005509(calcium ion binding);GO:0005783(endoplasmic reticulum);GO:0005788(endoplasmic reticulum lumen);GO:0005789(endoplasmic reticulum membrane);GO:0006457(protein folding);GO:0009507(chloroplast);GO:0009626(plant-type hypersensitive response);GO:0010204(defense response signaling pathway, resistance gene-independent);GO:0030246(carbohydrate binding);GO:0042742(defense response to bacterium);…	PREDICTED: calreticulin-3-like [Nicotiana sylvestris]	184.264	235.085	188.805	46.1988	72.0097	53.2963	3.54599	1.82619	6.94622e-17	up	yes
107825863	XM_016652778.1;XM_016652775.1;XM_016652781.1;XM_016652776.1;XM_016652780.1;XM_016652779.1	GO:0005634(nucleus);GO:0008150(biological_process);GO:0008150(biological_process)	PREDICTED: uncharacterized protein LOC104090216 isoform X1 [Nicotiana tomentosiformis];PREDICTED: uncharacterized protein LOC104090216 isoform X3 [Nicotiana tomentosiformis]	3.4237	3.75917	3.56402	0.947298	1.38978	1.02555	3.19598	1.67626	6.96748e-17	up	yes
107813234	XM_016638478.1	GO:0004073(aspartate-semialdehyde dehydrogenase activity);GO:0005739(mitochondrion);GO:0006520(cellular amino acid metabolic process);GO:0009507(chloroplast);GO:0009536(plastid);GO:0009570(chloroplast stroma);GO:0016620(oxidoreductase activity, acting on the aldehyde or oxo group of donors, NAD or NADP as acceptor)	PREDICTED: aspartate-semialdehyde dehydrogenase-like [Nicotiana tabacum]	11.9963	13.5064	12.7976	47.0686	29.9735	34.7867	0.34249	-1.54587	7.08097e-17	down	yes
107788863	XM_016610627.1	GO:0005515(protein binding);GO:0005524(ATP binding);GO:0005739(mitochondrion);GO:0005774(vacuolar membrane);GO:0005829(cytosol);GO:0006457(protein folding);GO:0009408(response to heat);GO:0009414(response to water deprivation);GO:0009507(chloroplast);GO:0009536(plastid);GO:0009570(chloroplast stroma);GO:0009651(response to salt stress);GO:0009704(de-etiolation);GO:0009793(embryo development endin…	PREDICTED: heat shock protein 90-5, chloroplastic-like [Nicotiana tabacum]	37.6373	35.4747	22.0815	125.532	85.7795	100.925	0.304877	-1.7137	7.22987e-17	down	yes
107772117	XM_016591605.1	GO:0005634(nucleus);GO:0006281(DNA repair);GO:0006284(base-excision repair);GO:0008725(DNA-3-methyladenine glycosylase activity)	PREDICTED: uncharacterized protein LOC107772117 [Nicotiana tabacum]	0.809338	0.301687	0.503401	2.87165	3.64232	4.22609	0.150318	-2.73391	7.63469e-17	down	yes
107804413	XM_016628298.1	GO:0005737(cytoplasm);GO:0030001(metal ion transport);GO:0046914(transition metal ion binding);GO:0046916(cellular transition metal ion homeostasis)	PREDICTED: heavy metal-associated isoprenylated plant protein 3-like [Nicotiana tabacum]	17.9183	19.139	18.7183	4.93227	7.13356	5.71575	3.13671	1.64925	7.80763e-17	up	yes
107790570	XM_016612515.1	GO:0004568(chitinase activity);GO:0005576(extracellular region);GO:0006032(chitin catabolic process);GO:0008061(chitin binding)	PREDICTED: rhodanese-like domain-containing protein 4, chloroplastic [Nicotiana tabacum]	36.8522	29.1618	19.0234	120.979	81.7225	99.5563	0.28134	-1.82961	7.80858e-17	down	yes
107786879	XM_016608385.1	GO:0004674(protein serine/threonine kinase activity);GO:0005524(ATP binding);GO:0005886(plasma membrane);GO:0006468(protein phosphorylation);GO:0007169(transmembrane receptor protein tyrosine kinase signaling pathway);GO:0009507(chloroplast);GO:0016021(integral component of membrane);GO:0016301(kinase activity)	PREDICTED: probable LRR receptor-like serine/threonine-protein kinase At3g47570 isoform X1 [Nicotiana sylvestris]	7.82904	6.94134	13.2613	0.501311	1.38758	0.758412	10.5888	3.40446	7.95893e-17	up	yes
gene56141	gene56141	GO:0004674(protein serine/threonine kinase activity);GO:0005886(plasma membrane);GO:0006468(protein phosphorylation);GO:0006952(defense response);GO:0009506(plasmodesma)	PREDICTED: G-type lectin S-receptor-like serine/threonine-protein kinase At4g27290 [Nicotiana tomentosiformis]	0.268343	0.352565	0.536928	0.0001	0.0001	0.013788	82.7735	6.3711	8.05941e-17	up	yes
107776669	XM_016596579.1	GO:0005576(extracellular region);GO:0006869(lipid transport);GO:0008289(lipid binding)	PREDICTED: putative lipid-binding protein At4g00165 [Nicotiana tabacum]	2.57877	2.16648	1.47725	21.732	8.86107	18.8804	0.125774	-2.99109	8.44784e-17	down	yes
107798816	XM_016621851.1;XM_016621850.1	GO:0005739(mitochondrion);GO:0005829(cytosol);GO:0009507(chloroplast);GO:0009570(chloroplast stroma);GO:0010167(response to nitrate);GO:0016020(membrane);GO:0020037(heme binding);GO:0042128(nitrate assimilation);GO:0046872(metal ion binding);GO:0047889(ferredoxin-nitrate reductase activity);GO:0048046(apoplast);GO:0048307(ferredoxin-nitrite reductase activity);GO:0050421(nitrite reductase (NO-for…	PREDICTED: ferredoxin--nitrite reductase, chloroplastic-like isoform X2 [Nicotiana tabacum];PREDICTED: ferredoxin--nitrite reductase, chloroplastic-like isoform X1 [Nicotiana tabacum]	60.1571	55.6169	55.4953	144.76	124.984	149.947	0.408084	-1.29306	8.46924e-17	down	yes
107787494	XR_001648405.1;XR_001648406.1	NA	hypothetical protein A4A49_37814 [Nicotiana attenuata]	9.57837	13.1843	9.24711	2.19632	3.58889	2.79449	3.73088	1.89952	8.65526e-17	up	yes
107779229	XM_016599607.1;XM_016599606.1	GO:0006631(fatty acid metabolic process);GO:0009507(chloroplast);GO:0009941(chloroplast envelope);GO:0016021(integral component of membrane);GO:0031969(chloroplast membrane);GO:0031969(chloroplast membrane)	PREDICTED: uncharacterized protein LOC104244588 isoform X2 [Nicotiana sylvestris];PREDICTED: uncharacterized protein LOC104244588 isoform X1 [Nicotiana sylvestris]	19.824	18.7983	16.3852	47.7673	39.7042	51.1131	0.396924	-1.33307	9.15504e-17	down	yes
107801948	XM_016625366.1	GO:0005737(cytoplasm);GO:0005886(plasma membrane);GO:0009690(cytokinin metabolic process)	PREDICTED: uncharacterized protein LOC104106946 [Nicotiana tomentosiformis]	0.616046	0.656466	0.151886	3.64237	4.37572	5.19052	0.107839	-3.21305	9.15678e-17	down	yes
107759626	XM_016577602.1	GO:0004674(protein serine/threonine kinase activity);GO:0005886(plasma membrane);GO:0006468(protein phosphorylation);GO:0006952(defense response);GO:0009506(plasmodesma)	PREDICTED: receptor-like serine/threonine-protein kinase SD1-8 [Nicotiana sylvestris]	0.31546	1.15301	0.978197	0.018788	0.0001	0.0001	128.853	7.00959	9.17821e-17	up	yes
107766460	XM_016585240.1	GO:0005737(cytoplasm);GO:0030001(metal ion transport);GO:0046914(transition metal ion binding);GO:0046916(cellular transition metal ion homeostasis)	PREDICTED: uncharacterized protein LOC104243343 [Nicotiana sylvestris]	21.0569	33.1468	23.853	1.73876	4.92968	1.35531	9.72819	3.28217	9.48365e-17	up	yes
107794456	XM_016616941.1	GO:0003824(catalytic activity);GO:0005506(iron ion binding);GO:0005789(endoplasmic reticulum membrane);GO:0005886(plasma membrane);GO:0006629(lipid metabolic process);GO:0006723(cuticle hydrocarbon biosynthetic process);GO:0008610(lipid biosynthetic process);GO:0010025(wax biosynthetic process);GO:0016020(membrane);GO:0016021(integral component of membrane);GO:0016491(oxidoreductase activity);GO:…	PREDICTED: protein ECERIFERUM 3-like isoform X1 [Nicotiana tomentosiformis]	7.26106	6.84252	6.48074	14.3129	15.1215	15.5908	0.457174	-1.12919	9.66141e-17	down	yes
107784202	XM_016605285.1	GO:0046658(anchored component of plasma membrane)	PREDICTED: early nodulin-like protein 1 [Nicotiana tabacum]	1.36895	2.70051	2.84872	0.0001	0.103142	0.0001	66.9446	6.06489	9.84588e-17	up	yes
107775486	XM_016595221.1;XM_016595222.1	GO:0004674(protein serine/threonine kinase activity);GO:0005886(plasma membrane);GO:0006468(protein phosphorylation);GO:0006952(defense response);GO:0009506(plasmodesma);GO:0009506(plasmodesma)	PREDICTED: cysteine-rich receptor-like protein kinase 25 isoform X1 [Nicotiana tabacum];PREDICTED: cysteine-rich receptor-like protein kinase 25 isoform X2 [Nicotiana sylvestris]	19.9458	19.3142	19.236	4.5816	6.83329	5.8175	3.39454	1.76321	1.00422e-16	up	yes
107776372	XM_016596265.1	GO:0003674(molecular_function);GO:0005576(extracellular region);GO:0009739(response to gibberellin);GO:0009740(gibberellic acid mediated signaling pathway);GO:0009744(response to sucrose);GO:0009749(response to glucose);GO:0009750(response to fructose);GO:0080167(response to karrikin)	PREDICTED: gibberellin-regulated protein 6-like [Nicotiana tabacum]	1.76541	0.853562	0.857623	14.8929	6.08257	10.4219	0.110729	-3.17489	1.02793e-16	down	yes
107823690	XM_016650385.1	GO:0000724(double-strand break repair via homologous recombination);GO:0003677(DNA binding);GO:0003682(chromatin binding);GO:0005634(nucleus);GO:0005737(cytoplasm);GO:0006334(nucleosome assembly);GO:0008283(cell proliferation);GO:0010311(lateral root formation);GO:0016444(somatic cell DNA recombination);GO:0030154(cell differentiation);GO:0042393(histone binding)	PREDICTED: NAP1-related protein 2-like [Nicotiana tabacum]	9.76402	8.78617	6.0197	25.7088	21.6411	20.4983	0.36213	-1.46542	1.05362e-16	down	yes
107826115	XM_016653064.1	GO:0003674(molecular_function);GO:0005737(cytoplasm);GO:0008150(biological_process)	PREDICTED: desumoylating isopeptidase 2-like [Nicotiana tabacum]	29.7972	35.8304	28.5358	5.24533	9.16971	7.79845	4.23902	2.08373	1.07549e-16	up	yes
107763882	XM_016582391.1	GO:0004040(amidase activity);GO:0005524(ATP binding);GO:0005739(mitochondrion);GO:0006412(translation);GO:0009507(chloroplast);GO:0009570(chloroplast stroma);GO:0030956(glutamyl-tRNA(Gln) amidotransferase complex);GO:0050567(glutaminyl-tRNA synthase (glutamine-hydrolyzing) activity)	PREDICTED: glutamyl-tRNA(Gln) amidotransferase subunit A, chloroplastic/mitochondrial-like, partial [Nicotiana tomentosiformis]	14.391	12.7123	10.0266	41.0565	27.7726	38.1109	0.347203	-1.52615	1.0769e-16	down	yes
107786503	XM_016607990.1;XM_016607991.1	GO:0005886(plasma membrane);GO:0006820(anion transport);GO:0008381(mechanosensitive ion channel activity);GO:0050982(detection of mechanical stimulus);GO:0050982(detection of mechanical stimulus)	PREDICTED: mechanosensitive ion channel protein 10-like isoform X1 [Nicotiana tabacum];PREDICTED: mechanosensitive ion channel protein 10-like isoform X2 [Nicotiana tabacum]	7.49418	9.59097	8.2588	1.49476	2.82195	2.12563	3.93397	1.97598	1.08295e-16	up	yes
107791108	XM_016613105.1	GO:0003674(molecular_function);GO:0005576(extracellular region);GO:0005615(extracellular space);GO:0005618(cell wall);GO:0005794(Golgi apparatus);GO:0005829(cytosol);GO:0009505(plant-type cell wall);GO:0009741(response to brassinosteroid);GO:0048046(apoplast)	PREDICTED: protein EXORDIUM-like [Nicotiana sylvestris]	0.673478	1.06391	0.394474	3.50024	7.3969	4.5286	0.138202	-2.85515	1.11475e-16	down	yes
107828073	XM_016655323.1	GO:0016020(membrane);GO:0016709(oxidoreductase activity, acting on paired donors, with incorporation or reduction of molecular oxygen, NAD(P)H as one donor, and incorporation of one atom of oxygen);GO:0044550(secondary metabolite biosynthetic process)	PREDICTED: premnaspirodiene oxygenase-like [Nicotiana tomentosiformis]	41.453	54.7662	48.2355	13.2378	17.5348	14.0598	3.22211	1.688	1.13476e-16	up	yes
107771332	XM_016590682.1	GO:0003674(molecular_function);GO:0005886(plasma membrane);GO:0008150(biological_process);GO:0016021(integral component of membrane)	PREDICTED: putative UPF0481 protein At3g02645 [Nicotiana tabacum]	3.42506	4.06392	4.1655	0.192326	0.0001	0.160881	32.9868	5.04382	1.17652e-16	up	yes
107772445	XM_016591953.1	GO:0003674(molecular_function);GO:0005886(plasma membrane);GO:0008150(biological_process);GO:0009941(chloroplast envelope);GO:0016021(integral component of membrane)	PREDICTED: uncharacterized protein LOC104117009 [Nicotiana tomentosiformis]	38.6859	51.4646	32.5142	4.25414	11.1754	7.25982	5.40626	2.43463	1.19436e-16	up	yes
107790834	XM_016612798.1;XR_001649112.1	GO:0008150(biological_process);GO:0009507(chloroplast);GO:0009570(chloroplast stroma);GO:0016887(ATPase activity);GO:0016887(ATPase activity)	PREDICTED: uncharacterized protein LOC109234596 [Nicotiana attenuata];PREDICTED: obg-like ATPase 1 isoform X2 [Nicotiana sylvestris]	11.5176	12.6526	8.37202	42.5962	25.5613	38.2196	0.305914	-1.7088	1.20727e-16	down	yes
107808560	XM_016633089.1	GO:0005515(protein binding);GO:0005634(nucleus);GO:0010089(xylem development);GO:0010311(lateral root formation);GO:0045893(positive regulation of transcription, DNA-templated)	PREDICTED: LOB domain-containing protein 30 [Nicotiana sylvestris]	0.912468	0.897794	1.57183	0.049047	0.0001	0.0001	68.6761	6.10174	1.22119e-16	up	yes
107818184	XM_016644129.1	GO:0005509(calcium ion binding);GO:0005515(protein binding);GO:0005886(plasma membrane);GO:0050832(defense response to fungus)	PREDICTED: probable calcium-binding protein CML36 [Nicotiana tomentosiformis]	37.9689	50.4956	43.7136	11.8544	15.853	11.9481	3.33316	1.73689	1.2534e-16	up	yes
107813436	XM_016638711.1	GO:0008839(4-hydroxy-tetrahydrodipicolinate reductase);GO:0009570(chloroplast stroma);GO:0019877(diaminopimelate biosynthetic process)	PREDICTED: 4-hydroxy-tetrahydrodipicolinate reductase 1, chloroplastic-like [Nicotiana tabacum]	13.8684	13.5576	11.2454	49.6785	30.0833	36.8217	0.331705	-1.59203	1.25497e-16	down	yes
107827402	XM_016654540.1	GO:0000977(RNA polymerase II regulatory region sequence-specific DNA binding);GO:0003677(DNA binding);GO:0003700(DNA binding transcription factor activity);GO:0005634(nucleus);GO:0009555(pollen development);GO:0045893(positive regulation of transcription, DNA-templated)	PREDICTED: basic leucine zipper 61-like [Nicotiana tabacum]	0.054717	0.026177	0.152458	3.3395	1.22673	1.89	0.0361437	-4.79011	1.26847e-16	down	yes
107817588	XM_016643441.1	GO:0000166(nucleotide binding);GO:0003729(mRNA binding);GO:0004519(endonuclease activity);GO:0009451(RNA modification);GO:0009507(chloroplast);GO:0009570(chloroplast stroma);GO:0009658(chloroplast organization);GO:0031425(chloroplast RNA processing);GO:0045727(positive regulation of translation)	PREDICTED: pentatricopeptide repeat-containing protein At4g16390, chloroplastic [Nicotiana tabacum]	33.4445	33.1772	24.9657	99.4953	68.4554	95.9725	0.347022	-1.5269	1.37705e-16	down	yes
107784071	XM_016605135.1	GO:0009507(chloroplast)	PREDICTED: uncharacterized protein LOC104100685 [Nicotiana tomentosiformis]	51.0213	47.0668	42.6868	124.474	101.757	118.718	0.408105	-1.29299	1.39132e-16	down	yes
107765748	XM_016584433.1	GO:0003677(DNA binding);GO:0003700(DNA binding transcription factor activity);GO:0005622(intracellular);GO:0005634(nucleus);GO:0006351(transcription, DNA-templated);GO:0006355(regulation of transcription, DNA-templated);GO:0006952(defense response);GO:0009867(jasmonic acid mediated signaling pathway);GO:0009873(ethylene-activated signaling pathway)	PREDICTED: ethylene-responsive transcription factor 1B-like [Nicotiana sylvestris]	8.44172	11.8822	7.17586	1.18901	2.04369	0.948958	6.57627	2.71727	1.39202e-16	up	yes
107824360	XM_016651107.1	GO:0005515(protein binding);GO:0005622(intracellular);GO:0005623(cell);GO:0005634(nucleus);GO:0009507(chloroplast);GO:0009536(plastid);GO:0009706(chloroplast inner membrane);GO:0009941(chloroplast envelope);GO:0045037(protein import into chloroplast stroma)	PREDICTED: uncharacterized protein LOC104249972 [Nicotiana sylvestris]	15.4855	13.9141	11.0239	40.6546	30.324	39.0515	0.367385	-1.44464	1.49488e-16	down	yes
107800614	XM_016623813.1	GO:0004674(protein serine/threonine kinase activity);GO:0005524(ATP binding);GO:0005886(plasma membrane);GO:0006468(protein phosphorylation);GO:0009751(response to salicylic acid);GO:0016021(integral component of membrane);GO:0016301(kinase activity);GO:0030246(carbohydrate binding)	PREDICTED: L-type lectin-domain containing receptor kinase IV.1-like [Nicotiana tomentosiformis]	3.55145	5.27375	4.99233	0.599222	1.0348	0.404579	6.77794	2.76085	1.50146e-16	up	yes
107778084	XM_016598273.1;XM_016598278.1	GO:0005886(plasma membrane);GO:0030570(pectate lyase activity);GO:0031225(anchored component of membrane);GO:0031225(anchored component of membrane)	PREDICTED: probable pectate lyase 13 isoform X1 [Nicotiana tabacum];PREDICTED: probable pectate lyase 13 isoform X2 [Nicotiana tabacum]	3.77962	3.18084	2.27282	7.91174	8.52723	8.76193	0.366387	-1.44856	1.50415e-16	down	yes
107770381	XM_016589685.1	GO:0016412(serine O-acyltransferase activity)	PREDICTED: GDSL esterase/lipase 2-like [Nicotiana tabacum]	3.02815	5.81308	3.84112	0.113956	0.210544	0.0001	39.0707	5.28802	1.5626e-16	up	yes
107828734	XM_016656101.1	GO:0000027(ribosomal large subunit assembly);GO:0003735(structural constituent of ribosome);GO:0006412(translation);GO:0022625(cytosolic large ribosomal subunit)	PREDICTED: 60S ribosomal protein L23a-like [Nicotiana tomentosiformis]	25.9004	31.7086	25.5832	92.8192	63.8462	71.7389	0.364232	-1.45707	1.56721e-16	down	yes
107770919	XM_016590247.1	GO:0005730(nucleolus);GO:0006364(rRNA processing);GO:0030687(preribosome, large subunit precursor);GO:0034399(nuclear periphery);GO:0042273(ribosomal large subunit biogenesis)	PREDICTED: probable rRNA-processing protein EBP2 homolog [Nicotiana tabacum]	19.344	20.7587	16.0543	59.6495	43.035	46.747	0.375805	-1.41195	1.6595e-16	down	yes
107783228	XM_016604198.1	GO:0003723(RNA binding);GO:0005739(mitochondrion);GO:0006353(DNA-templated transcription, termination);GO:0006355(regulation of transcription, DNA-templated);GO:0009507(chloroplast)	PREDICTED: uncharacterized protein LOC107783228 [Nicotiana tabacum]	12.8371	9.87754	7.317	31.9458	25.5361	29.0488	0.347063	-1.52673	1.69387e-16	down	yes
107781297	XM_016601984.1	GO:0003755(peptidyl-prolyl cis-trans isomerase activity)	PREDICTED: peptidyl-prolyl cis-trans isomerase CYP19-3-like [Nicotiana tomentosiformis]	18.7139	22.3508	15.0454	65.7388	44.1598	52.4589	0.345596	-1.53284	1.72366e-16	down	yes
107765311	XM_016583937.1	GO:0003676(nucleic acid binding);GO:0003723(RNA binding);GO:0003968(RNA-directed 5'-3' RNA polymerase activity);GO:0005634(nucleus);GO:0006952(defense response);GO:0009615(response to virus);GO:0009751(response to salicylic acid);GO:0010025(wax biosynthetic process);GO:0016441(posttranscriptional gene silencing);GO:0030422(production of siRNA involved in RNA interference);GO:0060148(positive regu…	PREDICTED: RNA-dependent RNA polymerase 1-like, partial [Nicotiana tabacum]	24.0528	35.1024	24.5195	6.37906	9.51889	5.55241	3.90086	1.96379	1.73433e-16	up	yes
107778871	XM_016599196.1	GO:0005509(calcium ion binding)	PREDICTED: calcium-binding protein KIC-like [Nicotiana tabacum]	10.385	16.7976	14.6336	3.21374	3.20146	2.32915	4.78208	2.25764	1.74002e-16	up	yes
gene59299	gene59299	GO:0002237(response to molecule of bacterial origin);GO:0005524(ATP binding);GO:0005739(mitochondrion);GO:0005740(mitochondrial envelope);GO:0005741(mitochondrial outer membrane);GO:0005886(plasma membrane);GO:0008219(cell death);GO:0009411(response to UV);GO:0009617(response to bacterium);GO:0009626(plant-type hypersensitive response);GO:0009863(salicylic acid mediated signaling pathway);GO:0016…	PREDICTED: AAA-ATPase At3g50940-like [Nicotiana tomentosiformis]	0.810044	1.36803	1.30134	0.074838	0.063842	0.064499	17.1249	4.09802	1.76111e-16	up	yes
107826268	XM_016653235.1	GO:0005783(endoplasmic reticulum);GO:0006633(fatty acid biosynthetic process);GO:0009409(response to cold);GO:0009416(response to light stimulus);GO:0016020(membrane);GO:0016021(integral component of membrane);GO:0016746(transferase activity, transferring acyl groups);GO:0016747(transferase activity, transferring acyl groups other than amino-acyl groups);GO:0102336(3-oxo-arachidoyl-CoA synthase a…	PREDICTED: 3-ketoacyl-CoA synthase 3-like [Nicotiana sylvestris]	6.40247	5.68899	4.24538	15.4709	12.3711	17.1622	0.363007	-1.46193	1.7666e-16	down	yes
107780049	XM_016600570.1	GO:0004252(serine-type endopeptidase activity);GO:0005618(cell wall)	PREDICTED: subtilisin-like protease SBT1.9 [Nicotiana attenuata]	3.53096	4.84592	4.87244	0.539951	1.09482	0.86249	5.30554	2.4075	1.77817e-16	up	yes
107781697	XR_001647062.1;XR_001647063.1;XR_001647061.1;XR_001647065.1;XM_016602435.1;XR_001647064.1;XM_016602436.1	GO:0004175(endopeptidase activity);GO:0005634(nucleus);GO:0016926(protein desumoylation);GO:0016929(SUMO-specific protease activity);GO:0016929(SUMO-specific protease activity)	PREDICTED: uncharacterized protein LOC107781697 isoform X1 [Nicotiana tabacum];PREDICTED: uncharacterized protein LOC104215197 [Nicotiana sylvestris];PREDICTED: uncharacterized protein LOC107781697 isoform X2 [Nicotiana tabacum]	2.75162	3.05721	2.10625	6.69077	6.54868	7.45695	0.382437	-1.3867	1.83817e-16	down	yes
107798556	XM_016621569.1	GO:0003674(molecular_function);GO:0005576(extracellular region);GO:0005737(cytoplasm);GO:0009505(plant-type cell wall);GO:0009739(response to gibberellin);GO:0009740(gibberellic acid mediated signaling pathway)	PREDICTED: snakin-1 [Nicotiana tomentosiformis]	3.49793	2.64595	3.28404	15.3655	10.3221	11.7025	0.25215	-1.98765	1.92157e-16	down	yes
107832757	XM_016660632.1	GO:0005737(cytoplasm);GO:0008115(sarcosine oxidase activity);GO:0046653(tetrahydrofolate metabolic process);GO:0055114(oxidation-reduction process)	PREDICTED: probable sarcosine oxidase [Nicotiana tabacum]	1.55381	1.58272	1.69733	0.025142	0.087597	0.138678	19.2265	4.26502	1.95713e-16	up	yes
107780767	XM_016601352.1	GO:0004004(ATP-dependent RNA helicase activity);GO:0010501(RNA secondary structure unwinding)	PREDICTED: DEAD-box ATP-dependent RNA helicase 31-like isoform X1 [Nicotiana tomentosiformis]	32.9033	29.5973	24.7104	107.022	68.3779	82.2057	0.338544	-1.56258	1.97925e-16	down	yes
107832827	XM_016660719.1;XM_016660721.1	GO:0004784(superoxide dismutase activity);GO:0005515(protein binding);GO:0009295(nucleoid);GO:0009411(response to UV);GO:0009507(chloroplast);GO:0009534(chloroplast thylakoid);GO:0009579(thylakoid);GO:0042644(chloroplast nucleoid);GO:0046872(metal ion binding);GO:0055114(oxidation-reduction process);GO:0055114(oxidation-reduction process)	PREDICTED: superoxide dismutase [Fe], chloroplastic isoform X1 [Nicotiana tomentosiformis]	17.2393	15.3798	12.2285	55.7864	33.8539	54.9176	0.310239	-1.68855	1.98882e-16	down	yes
107818257	XM_016644240.1	GO:0005516(calmodulin binding);GO:0005739(mitochondrion);GO:0009733(response to auxin)	PREDICTED: auxin-induced protein 15A-like [Nicotiana tabacum]	3.51983	2.66501	3.45502	11.455	11.9721	10.9353	0.280535	-1.83375	1.99169e-16	down	yes
gene36512	gene36512	GO:0004674(protein serine/threonine kinase activity);GO:0005886(plasma membrane);GO:0006468(protein phosphorylation);GO:0006952(defense response);GO:0009506(plasmodesma)	PREDICTED: G-type lectin S-receptor-like serine/threonine-protein kinase CES101 isoform X1 [Nicotiana tomentosiformis]	2.10418	2.73406	1.77362	0.0001	0.089472	0.113094	32.6244	5.02788	2.01613e-16	up	yes
107774196	XR_001645449.1	NA		32.5318	39.8623	33.7756	3.89514	9.60477	7.62276	5.02634	2.32951	2.01641e-16	up	yes
gene12053	gene12053	GO:0005515(protein binding);GO:0005524(ATP binding);GO:0005576(extracellular region);GO:0006952(defense response);GO:0043531(ADP binding)	PREDICTED: putative disease resistance RPP13-like protein 1 [Nicotiana tomentosiformis]	0.348511	0.409231	0.305523	0.0001	0.020366	0.0001	51.7001	5.6921	2.07057e-16	up	yes
107764320	XM_016582879.1	NA	PREDICTED: early endosome antigen 1-like [Nicotiana tabacum]	2.83344	2.93283	2.16833	6.58815	7.0223	5.73177	0.410222	-1.28552	2.10139e-16	down	yes
107800859	XM_016624101.1;XM_016624102.1	GO:0004674(protein serine/threonine kinase activity);GO:0005886(plasma membrane);GO:0006468(protein phosphorylation);GO:0006468(protein phosphorylation)	PREDICTED: G-type lectin S-receptor-like serine/threonine-protein kinase SD2-5 isoform X1 [Nicotiana tomentosiformis]	2.77224	3.74153	2.48509	0.291095	0.591712	0.18925	8.394	3.06936	2.18996e-16	up	yes
107782375	XM_016603256.1	GO:0003700(DNA binding transcription factor activity);GO:0005634(nucleus);GO:0006355(regulation of transcription, DNA-templated);GO:0007623(circadian rhythm);GO:0008270(zinc ion binding);GO:0009909(regulation of flower development);GO:0010224(response to UV-B);GO:0030674(protein binding, bridging)	PREDICTED: zinc finger protein CONSTANS-like [Nicotiana sylvestris]	6.67069	8.00614	5.81175	0.729766	0.388354	0.320788	14.239	3.83177	2.3471e-16	up	yes
107811716	XM_016636703.1	GO:0005515(protein binding);GO:0005634(nucleus);GO:0005737(cytoplasm);GO:0009864(induced systemic resistance, jasmonic acid mediated signaling pathway);GO:0009944(polarity specification of adaxial/abaxial axis);GO:0009954(proximal/distal pattern formation);GO:0010227(floral organ abscission);GO:0010254(nectary development);GO:0010434(bract formation);GO:0010582(floral meristem determinacy);GO:001…	PREDICTED: regulatory protein NPR5-like [Nicotiana tomentosiformis]	3.53284	5.23788	5.0172	0.82306	0.778926	1.04415	5.21059	2.38145	2.38129e-16	up	yes
107782006	XM_016602840.1	GO:0004674(protein serine/threonine kinase activity);GO:0005886(plasma membrane);GO:0006468(protein phosphorylation)	PREDICTED: G-type lectin S-receptor-like serine/threonine-protein kinase At1g34300 [Nicotiana tabacum]	6.62823	10.6157	9.1132	1.4188	2.69615	1.50316	4.69145	2.23004	2.40113e-16	up	yes
107820139	XM_016646352.1	GO:0005737(cytoplasm);GO:0005886(plasma membrane);GO:0055114(oxidation-reduction process)	PREDICTED: probable NAD(P)H dehydrogenase (quinone) FQR1-like 2 [Nicotiana tabacum]	0.669798	0.830186	1.07093	3.59785	4.68893	5.26727	0.189678	-2.39837	2.46199e-16	down	yes
107777780	XM_016597912.1	GO:0003824(catalytic activity);GO:0005975(carbohydrate metabolic process);GO:0009507(chloroplast);GO:0009535(chloroplast thylakoid membrane);GO:0009773(photosynthetic electron transport in photosystem I);GO:0010628(positive regulation of gene expression);GO:0016020(membrane);GO:0030246(carbohydrate binding)	PREDICTED: uncharacterized protein LOC104243909 [Nicotiana sylvestris]	6.3764	4.63157	4.39009	14.8588	12.1703	16.8752	0.350718	-1.51162	2.56913e-16	down	yes
107760517	XM_016578576.1;XM_016578577.1	GO:0003674(molecular_function);GO:0005634(nucleus);GO:0008150(biological_process);GO:0008150(biological_process)	PREDICTED: uncharacterized protein LOC107760517 isoform X1 [Nicotiana tabacum];PREDICTED: uncharacterized protein LOC107760517 isoform X2 [Nicotiana tabacum]	0.691028	1.42789	1.03657	0.0432716	0.0001	0.0001	72.5873	6.18165	2.6525e-16	up	yes
107792525	XM_016614748.1	GO:0005886(plasma membrane);GO:0016301(kinase activity);GO:0016310(phosphorylation)	PREDICTED: probable receptor-like protein kinase At1g67000 [Nicotiana sylvestris]	2.31408	3.25819	2.47652	0.275143	0.504229	0.194056	8.2685	3.04763	2.72542e-16	up	yes
107790025	XM_016611921.1;XM_016611922.1	GO:0003674(molecular_function);GO:0005739(mitochondrion);GO:0008150(biological_process);GO:0009536(plastid);GO:0009941(chloroplast envelope);GO:0009941(chloroplast envelope)	PREDICTED: uncharacterized protein LOC104217569 isoform X1 [Nicotiana sylvestris];PREDICTED: uncharacterized protein LOC104217569 isoform X2 [Nicotiana sylvestris]	2.52803	2.07782	1.61497	7.90963	6.22427	6.57198	0.300438	-1.73486	2.76123e-16	down	yes
107768585	XM_016587706.1;XM_016587707.1	GO:0004674(protein serine/threonine kinase activity);GO:0005829(cytosol);GO:0006468(protein phosphorylation);GO:0035556(intracellular signal transduction);GO:0035556(intracellular signal transduction)	PREDICTED: uncharacterized protein LOC104094059 [Nicotiana tomentosiformis]	0.904973	0.404774	0.379122	3.36407	3.53314	3.45527	0.163137	-2.61585	2.78654e-16	down	yes
107789329	XM_016611115.1	GO:0005634(nucleus);GO:0005829(cytosol);GO:0008171(O-methyltransferase activity);GO:0009805(coumarin biosynthetic process);GO:0009809(lignin biosynthetic process);GO:0032259(methylation);GO:0042409(caffeoyl-CoA O-methyltransferase activity);GO:0046686(response to cadmium ion);GO:0046872(metal ion binding)	PREDICTED: caffeoyl-CoA O-methyltransferase 2 [Nicotiana tomentosiformis]	3.38672	5.09263	3.95483	0.464556	0.589325	0.475409	8.13069	3.02338	2.79158e-16	up	yes
107786349	XM_016607816.1	GO:0005887(integral component of plasma membrane)	PREDICTED: probable inorganic phosphate transporter 1-9 [Nicotiana tabacum]	1.15394	2.00926	1.97357	0.068039	0.0001	0.0001	75.2762	6.23412	2.87799e-16	up	yes
107827240	XM_016654338.1	GO:0004674(protein serine/threonine kinase activity);GO:0005886(plasma membrane);GO:0006468(protein phosphorylation)	PREDICTED: G-type lectin S-receptor-like serine/threonine-protein kinase RLK1 [Nicotiana tabacum]	3.95019	7.76617	6.35008	0.069682	0.606288	0.263908	19.2221	4.26469	3.06887e-16	up	yes
107796072	XM_016618792.1	GO:0005887(integral component of plasma membrane);GO:0006644(phospholipid metabolic process);GO:0007165(signal transduction);GO:0008195(phosphatidate phosphatase activity);GO:0046839(phospholipid dephosphorylation)	PREDICTED: proline-rich receptor-like protein kinase PERK15, partial [Nicotiana tabacum]	8.18409	10.7276	10.6274	1.2489	2.83833	1.52863	5.25994	2.39505	3.16347e-16	up	yes
107796663	XM_016619456.1	GO:0046658(anchored component of plasma membrane)	PREDICTED: lamin-like protein [Nicotiana tabacum]	5.04127	5.4083	2.71147	19.1292	15.3343	13.5082	0.274351	-1.86591	3.17393e-16	down	yes
107789456	XM_016611269.1	GO:0004672(protein kinase activity);GO:0004674(protein serine/threonine kinase activity);GO:0005524(ATP binding);GO:0005576(extracellular region);GO:0006468(protein phosphorylation);GO:0007169(transmembrane receptor protein tyrosine kinase signaling pathway);GO:0016021(integral component of membrane);GO:0016301(kinase activity);GO:0016310(phosphorylation)	PREDICTED: probable LRR receptor-like serine/threonine-protein kinase At4g37250 [Nicotiana tabacum]	3.50083	2.31573	1.57349	10.6001	7.70236	8.99781	0.270694	-1.88526	3.17844e-16	down	yes
107808769	XM_016633335.1	GO:0008150(biological_process);GO:0009507(chloroplast);GO:0009570(chloroplast stroma);GO:0016887(ATPase activity)	PREDICTED: ribosome-binding ATPase YchF-like [Nicotiana tabacum]	13.0952	13.4	7.98123	39.2599	28.4218	37.6078	0.327444	-1.61068	3.21911e-16	down	yes
107829132	XM_016656576.1	GO:0003755(peptidyl-prolyl cis-trans isomerase activity)	PREDICTED: peptidyl-prolyl cis-trans isomerase CYP19-3-like [Nicotiana tomentosiformis]	23.3549	25.3839	21.3127	76.9661	51.7714	60.1373	0.370888	-1.43094	3.2464e-16	down	yes
107777114	XM_016597103.1	NA	PREDICTED: putative leucine-rich repeat receptor-like serine/threonine-protein kinase At2g24130 [Nicotiana tabacum]	6.03769	7.13549	4.93971	0.0001	0.341984	0.068458	44.1195	5.46334	3.43259e-16	up	yes
107820889	XM_016647245.1;XM_016647250.1	GO:0005887(integral component of plasma membrane);GO:0008509(anion transmembrane transporter activity);GO:0051453(regulation of intracellular pH);GO:0098656(anion transmembrane transport);GO:0098656(anion transmembrane transport)	PREDICTED: probable boron transporter 7 [Nicotiana tabacum]	0.132646	0.676654	0.36044	0.0001	0.0001	0.0001	3899.13	11.9289	3.52663e-16	up	yes
107762861	XM_016581261.1	GO:0005576(extracellular region);GO:0009055(electron transfer activity);GO:0009507(chloroplast);GO:0016614(oxidoreductase activity, acting on CH-OH group of donors);GO:0050660(flavin adenine dinucleotide binding);GO:0055114(oxidation-reduction process)	PREDICTED: reticuline oxidase-like protein [Nicotiana tomentosiformis]	0.569365	3.63128	1.35484	0.026968	0.0001	0.0001	204.486	7.67586	3.59278e-16	up	yes
107766908	XM_016585804.1	GO:0008839(4-hydroxy-tetrahydrodipicolinate reductase);GO:0009570(chloroplast stroma);GO:0019877(diaminopimelate biosynthetic process)	PREDICTED: 4-hydroxy-tetrahydrodipicolinate reductase 1, chloroplastic-like [Nicotiana sylvestris]	20.1785	20.8925	15.6163	61.2648	42.7632	49.6851	0.368787	-1.43914	3.61289e-16	down	yes
107769382	XM_016588594.1	GO:0005576(extracellular region);GO:0016706(oxidoreductase activity, acting on paired donors, with incorporation or reduction of molecular oxygen, 2-oxoglutarate as one donor, and incorporation of one atom each of oxygen into both donors);GO:0018401(peptidyl-proline hydroxylation to 4-hydroxy-L-proline)	PREDICTED: probable prolyl 4-hydroxylase 6 [Nicotiana tabacum]	7.21479	9.55437	8.29195	1.36285	0.988807	1.99891	5.76042	2.52617	3.63186e-16	up	yes
107785134	XM_016606358.1	GO:0015131(oxaloacetate transmembrane transporter activity);GO:0015140(malate transmembrane transporter activity);GO:0016021(integral component of membrane);GO:0071423(malate transmembrane transport)	PREDICTED: dicarboxylate transporter 1, chloroplastic [Nicotiana tomentosiformis]	68.5419	60.0272	57.0382	241.822	161.102	150.776	0.335213	-1.57685	3.75934e-16	down	yes
107777965	XM_016598139.1	GO:0004568(chitinase activity);GO:0005576(extracellular region);GO:0006032(chitin catabolic process);GO:0008061(chitin binding)	PREDICTED: rhodanese-like domain-containing protein 4, chloroplastic [Nicotiana tomentosiformis]	46.9559	34.9947	25.1227	132.34	96.673	114.581	0.311627	-1.68211	3.99594e-16	down	yes
107818807	XM_016644855.1	GO:0003824(catalytic activity);GO:0003962(cystathionine gamma-synthase activity);GO:0004123(cystathionine gamma-lyase activity);GO:0005737(cytoplasm);GO:0005829(cytosol);GO:0006520(cellular amino acid metabolic process);GO:0009970(cellular response to sulfate starvation);GO:0018826(methionine gamma-lyase activity);GO:0019343(cysteine biosynthetic process via cystathionine);GO:0019346(transsulfura…	PREDICTED: methionine gamma-lyase-like [Nicotiana attenuata]	40.1132	44.7127	53.0729	8.07152	14.8863	11.9225	3.95349	1.98313	4.01381e-16	up	yes
107772527	XM_016592031.1	GO:0003723(RNA binding);GO:0003729(mRNA binding);GO:0006397(mRNA processing);GO:0008266(poly(U) RNA binding);GO:0009451(RNA modification);GO:0009507(chloroplast);GO:0009570(chloroplast stroma);GO:0009941(chloroplast envelope);GO:0045087(innate immune response)	PREDICTED: 31 kDa ribonucleoprotein, chloroplastic-like, partial [Nicotiana tabacum]	66.1187	64.3695	57.9032	180.835	132.816	162.981	0.395256	-1.33914	4.05005e-16	down	yes
107773630	XM_016593034.1;XM_016593033.1	GO:0004674(protein serine/threonine kinase activity);GO:0005886(plasma membrane);GO:0007166(cell surface receptor signaling pathway);GO:0007166(cell surface receptor signaling pathway)	PREDICTED: LEAF RUST 10 DISEASE-RESISTANCE LOCUS RECEPTOR-LIKE PROTEIN KINASE-like 1.1 isoform X2 [Nicotiana tabacum];PREDICTED: LEAF RUST 10 DISEASE-RESISTANCE LOCUS RECEPTOR-LIKE PROTEIN KINASE-like 1.1 isoform X1 [Nicotiana tabacum]	3.0668	4.06969	2.65777	0.0001	0.111641	0.0001	87.5731	6.45242	4.05743e-16	up	yes
107830480	XM_016658044.1	GO:0004197(cysteine-type endopeptidase activity);GO:0005615(extracellular space);GO:0005764(lysosome);GO:0051603(proteolysis involved in cellular protein catabolic process)	PREDICTED: cathepsin B-like [Nicotiana sylvestris]	25.6437	33.8383	44.3002	3.94877	9.25474	4.48381	5.86761	2.55277	4.16796e-16	up	yes
107805383	XM_016629416.1	GO:0007165(signal transduction);GO:0016020(membrane)	PREDICTED: ankyrin repeat-containing protein At3g12360-like [Nicotiana tabacum]	2.60948	3.72355	3.29052	0.106174	0.400796	0.09374	16.0203	4.00183	4.28494e-16	up	yes
107765860	XM_016584559.1;XR_001643523.1;XM_016584560.1	GO:0000209(protein polyubiquitination);GO:0003755(peptidyl-prolyl cis-trans isomerase activity);GO:0005634(nucleus);GO:0034450(ubiquitin-ubiquitin ligase activity);GO:0034450(ubiquitin-ubiquitin ligase activity)	PREDICTED: peptidyl-prolyl cis-trans isomerase CYP37, chloroplastic-like isoform X1 [Nicotiana tabacum];PREDICTED: peptidyl-prolyl cis-trans isomerase CYP37, chloroplastic-like isoform X2 [Nicotiana tabacum]	9.04472	8.58195	6.32618	24.6265	17.3514	24.3222	0.361279	-1.46881	4.30526e-16	down	yes
107790475	XM_016612397.1	GO:0000162(tryptophan biosynthetic process);GO:0004425(indole-3-glycerol-phosphate synthase activity);GO:0004640(phosphoribosylanthranilate isomerase activity)	PREDICTED: indole-3-glycerol phosphate synthase, chloroplastic-like [Nicotiana tabacum]	5.5524	4.82056	4.06405	11.1608	11.1755	13.2723	0.405436	-1.30245	4.47354e-16	down	yes
107783143	XR_001647393.1	NA		15.9466	17.5527	12.6477	43.1651	35.4735	39.8059	0.389608	-1.3599	4.47909e-16	down	yes
107827635	XM_016654810.1	GO:0003746(translation elongation factor activity);GO:0006414(translational elongation);GO:0009507(chloroplast);GO:0009570(chloroplast stroma)	PREDICTED: elongation factor P-like [Nicotiana tabacum]	40.1676	35.233	30.6399	135.588	78.6535	117.24	0.319898	-1.64431	4.67278e-16	down	yes
107811927	XM_016636917.1	GO:0003677(DNA binding);GO:0003700(DNA binding transcription factor activity);GO:0005515(protein binding);GO:0005634(nucleus);GO:0007275(multicellular organism development);GO:0009909(regulation of flower development);GO:0009933(meristem structural organization);GO:0009944(polarity specification of adaxial/abaxial axis);GO:0010093(specification of floral organ identity);GO:0010154(fruit developme…	PREDICTED: axial regulator YABBY 1-like [Nicotiana tomentosiformis]	1.81111	1.71176	1.33093	6.42523	5.24283	6.07108	0.273621	-1.86975	4.72747e-16	down	yes
107791291	XM_016613331.1	GO:0003333(amino acid transmembrane transport);GO:0005886(plasma membrane);GO:0015171(amino acid transmembrane transporter activity)	PREDICTED: LOW QUALITY PROTEIN: amino acid permease 6-like [Nicotiana tabacum]	12.9268	21.3449	18.6393	4.13713	3.39708	5.02904	4.21157	2.07436	4.75319e-16	up	yes
107769696	XM_016588932.1;XM_016588931.1;XM_016588933.1	GO:0004672(protein kinase activity);GO:0005524(ATP binding);GO:0005886(plasma membrane);GO:0006468(protein phosphorylation);GO:0016301(kinase activity);GO:0016310(phosphorylation);GO:0016310(phosphorylation)	PREDICTED: probable receptor-like protein kinase At5g47070 [Nicotiana sylvestris]	7.66956	11.0913	15.9076	1.10779	2.56661	1.61495	6.55439	2.71246	4.75939e-16	up	yes
107787097	XM_016608617.1	GO:0004124(cysteine synthase activity);GO:0005737(cytoplasm);GO:0006535(cysteine biosynthetic process from serine);GO:0030170(pyridoxal phosphate binding)	PREDICTED: bifunctional L-3-cyanoalanine synthase/cysteine synthase 2, mitochondrial-like [Nicotiana tabacum]	36.2466	32.4506	30.4117	71.2861	118.792	75.6272	0.373003	-1.42274	4.79384e-16	down	yes
107760508	XM_016578564.1;XM_016578563.1	GO:0000271(polysaccharide biosynthetic process);GO:0005794(Golgi apparatus);GO:0016757(transferase activity, transferring glycosyl groups);GO:0016757(transferase activity, transferring glycosyl groups)	PREDICTED: probable galacturonosyltransferase-like 3 isoform X2 [Nicotiana tabacum];PREDICTED: probable galacturonosyltransferase-like 3 isoform X1 [Nicotiana tabacum]	4.83646	5.85687	4.96686	13.5172	12.2273	11.2235	0.423614	-1.23918	4.92369e-16	down	yes
107822189	XM_016648735.1	NA	tyramine hydroxycinnamoyltransferase, partial [Nicotiana tabacum]	1.02046	2.3589	0.851341	0.0001	0.0001	0.044209	95.2669	6.5739	4.98234e-16	up	yes
107829740	XR_001658004.1	NA	PREDICTED: F-box protein At4g19940-like [Nicotiana attenuata]	5.29451	7.95294	4.14458	0.696889	1.29793	0.885388	6.03848	2.59418	5.03689e-16	up	yes
107787836	XM_016609444.1	GO:0004160(dihydroxy-acid dehydratase activity);GO:0009082(branched-chain amino acid biosynthetic process);GO:0009570(chloroplast stroma)	PREDICTED: dihydroxy-acid dehydratase, chloroplastic-like [Nicotiana tabacum]	14.2504	14.3307	10.3753	42.6997	29.1128	36.9256	0.358259	-1.48093	5.12122e-16	down	yes
107807002	XM_016631279.1	GO:0004638(phosphoribosylaminoimidazole carboxylase activity);GO:0004639(phosphoribosylaminoimidazolesuccinocarboxamide synthase activity);GO:0006189('de novo' IMP biosynthetic process);GO:0009570(chloroplast stroma);GO:0046084(adenine biosynthetic process)	PREDICTED: phosphoribosylaminoimidazole-succinocarboxamide synthase, chloroplastic [Nicotiana sylvestris]	11.9192	10.0649	9.16944	33.6258	23.7149	26.0203	0.373718	-1.41998	5.1467e-16	down	yes
107832799	XM_016660680.1	GO:0003677(DNA binding);GO:0003700(DNA binding transcription factor activity);GO:0005634(nucleus);GO:0006351(transcription, DNA-templated);GO:0006355(regulation of transcription, DNA-templated);GO:0007275(multicellular organism development);GO:0010014(meristem initiation);GO:0010199(organ boundary specification between lateral organs and the meristem)	PREDICTED: protein CUP-SHAPED COTYLEDON 3-like isoform X1 [Nicotiana sylvestris]	2.93849	4.24608	2.8653	0.218494	0.501223	0.514597	8.14207	3.02539	5.18007e-16	up	yes
107786573	XM_016608076.1	GO:0003674(molecular_function);GO:0005886(plasma membrane);GO:0008150(biological_process);GO:0016021(integral component of membrane)	PREDICTED: UPF0481 protein At3g47200-like [Nicotiana tabacum]	0.380811	0.71642	0.574063	0.025111	0.0001	0.0001	66.0303	6.04506	5.18324e-16	up	yes
107815294	XM_016640850.1	GO:0005737(cytoplasm);GO:0005773(vacuole);GO:0005794(Golgi apparatus);GO:0005829(cytosol);GO:0005886(plasma membrane);GO:0008270(zinc ion binding);GO:0009507(chloroplast);GO:0009535(chloroplast thylakoid membrane);GO:0009706(chloroplast inner membrane);GO:0009941(chloroplast envelope);GO:0016491(oxidoreductase activity);GO:0055114(oxidation-reduction process)	PREDICTED: putative quinone-oxidoreductase homolog, chloroplastic [Nicotiana tomentosiformis]	6.31345	7.72565	8.49961	1.07456	2.07474	1.17601	5.21088	2.38153	5.27839e-16	up	yes
107814550	XM_016639985.1	GO:0002181(cytoplasmic translation);GO:0003735(structural constituent of ribosome);GO:0022625(cytosolic large ribosomal subunit);GO:0030295(protein kinase activator activity);GO:0030687(preribosome, large subunit precursor);GO:0045860(positive regulation of protein kinase activity);GO:0070180(large ribosomal subunit rRNA binding)	PREDICTED: 60S acidic ribosomal protein P1-like [Nicotiana sylvestris]	4.94	6.42019	9.51371	0.227755	0.362519	0.0001	35.3571	5.14393	5.32196e-16	up	yes
107800765	XM_016623992.1	GO:0016021(integral component of membrane);GO:0042626(ATPase activity, coupled to transmembrane movement of substances);GO:0055085(transmembrane transport)	PREDICTED: LOW QUALITY PROTEIN: ABC transporter B family member 19-like [Nicotiana tabacum]	1.14562	1.31678	0.832014	3.59142	2.69332	3.66	0.331272	-1.59391	5.5545e-16	down	yes
107805602	XM_016629669.1	GO:0005506(iron ion binding);GO:0009507(chloroplast);GO:0016021(integral component of membrane);GO:0046872(metal ion binding)	PREDICTED: uncharacterized protein LOC107805602 [Nicotiana tabacum]	35.8267	35.4602	26.4389	91.2351	74.412	77.5744	0.401798	-1.31546	5.57455e-16	down	yes
107810988	XM_016635852.1	GO:0003677(DNA binding);GO:0005516(calmodulin binding);GO:0005634(nucleus);GO:0006351(transcription, DNA-templated);GO:0006355(regulation of transcription, DNA-templated);GO:0006950(response to stress)	PREDICTED: calmodulin-binding protein 60 D-like [Nicotiana tabacum]	16.0658	16.7053	15.0233	4.96053	6.10595	5.23617	2.93169	1.55173	5.59083e-16	up	yes
107790978	XM_016612959.1	GO:0005313(L-glutamate transmembrane transporter activity);GO:0005887(integral component of plasma membrane);GO:0015189(L-lysine transmembrane transporter activity);GO:0015297(antiporter activity);GO:0051938(L-glutamate import);GO:1903401(L-lysine transmembrane transport)	PREDICTED: cationic amino acid transporter 1-like [Nicotiana sylvestris]	1.39259	2.29581	2.31448	0.141607	0.268495	0.160233	10.5252	3.39577	5.65017e-16	up	yes
107818112	XM_016644050.1;XM_016644049.1	GO:0004674(protein serine/threonine kinase activity);GO:0005524(ATP binding);GO:0005886(plasma membrane);GO:0006468(protein phosphorylation);GO:0016020(membrane);GO:0016021(integral component of membrane);GO:0016301(kinase activity);GO:0016301(kinase activity)	PREDICTED: receptor-like protein kinase 5 isoform X1 [Nicotiana tabacum]	9.15649	10.963	9.46767	1.72282	3.53029	1.85715	4.16118	2.05699	5.69392e-16	up	yes
107822784	XM_016649350.1	GO:0000325(plant-type vacuole);GO:0005524(ATP binding);GO:0005774(vacuolar membrane);GO:0005886(plasma membrane);GO:0008559(xenobiotic transmembrane transporting ATPase activity);GO:0016021(integral component of membrane);GO:0042626(ATPase activity, coupled to transmembrane movement of substances);GO:0055085(transmembrane transport)	PREDICTED: ABC transporter C family member 8-like [Nicotiana tabacum]	2.98716	2.55591	2.29794	7.31035	5.61646	6.46218	0.404405	-1.30613	5.72661e-16	down	yes
107768552	XM_016587678.1	GO:0006364(rRNA processing);GO:0022627(cytosolic small ribosomal subunit);GO:0030686(90S preribosome);GO:0032040(small-subunit processome);GO:0042274(ribosomal small subunit biogenesis)	PREDICTED: 40S ribosomal protein S7-like [Nicotiana sylvestris]	42.0587	46.4346	46.223	128.55	98.1541	107.896	0.402618	-1.31252	5.74723e-16	down	yes
107790568	XM_016612512.1;XM_016612513.1	GO:0005886(plasma membrane);GO:0016021(integral component of membrane);GO:0042626(ATPase activity, coupled to transmembrane movement of substances);GO:0042626(ATPase activity, coupled to transmembrane movement of substances)	PREDICTED: ABC transporter G family member 18-like isoform X1 [Nicotiana tomentosiformis]	1.94149	3.44728	3.13466	0.198264	0.433857	0.108811	11.5037	3.52402	5.85135e-16	up	yes
107770736	XM_016590067.1;XM_016590068.1	GO:0005794(Golgi apparatus);GO:0016413(O-acetyltransferase activity);GO:0071554(cell wall organization or biogenesis);GO:0071554(cell wall organization or biogenesis)	PREDICTED: protein PMR5-like isoform X1 [Nicotiana sylvestris]	0.966564	0.572501	0.782812	3.47604	4.16332	3.07343	0.216739	-2.20597	5.9514e-16	down	yes
107763206	XM_016581675.1	GO:0004674(protein serine/threonine kinase activity);GO:0005886(plasma membrane);GO:0007166(cell surface receptor signaling pathway)	PREDICTED: inactive serine/threonine-protein kinase At1g67470-like [Nicotiana sylvestris]	11.559	12.161	12.5799	3.35541	4.22321	3.93523	3.15272	1.6566	5.95935e-16	up	yes
107761547	XM_016579771.1	GO:0003674(molecular_function);GO:0008150(biological_process);GO:0009507(chloroplast)	PREDICTED: uncharacterized protein LOC104112009 [Nicotiana tomentosiformis]	10.284	12.8235	13.2732	0.489783	1.74847	1.84145	8.91748	3.15664	5.9694e-16	up	yes
107812680	XM_016637832.1	GO:0004672(protein kinase activity);GO:0004675(transmembrane receptor protein serine/threonine kinase activity);GO:0005524(ATP binding);GO:0005576(extracellular region);GO:0005794(Golgi apparatus);GO:0005829(cytosol);GO:0005886(plasma membrane);GO:0006468(protein phosphorylation);GO:0007166(cell surface receptor signaling pathway);GO:0009506(plasmodesma);GO:0016021(integral component of membrane)	PREDICTED: receptor-like kinase TMK4 [Nicotiana tabacum]	2.96828	2.54451	2.07713	5.67816	7.0714	5.80234	0.409119	-1.28941	6.24062e-16	down	yes
107791490	XM_016613577.1;XM_016613578.1	GO:0005509(calcium ion binding);GO:0005544(calcium-dependent phospholipid binding);GO:0005886(plasma membrane);GO:0005886(plasma membrane)	PREDICTED: FT-interacting protein 1 [Nicotiana tomentosiformis]	0.0375857	0.0001	0.0001	0.846638	0.512487	0.49036	0.0204304	-5.61314	6.62114e-16	down	yes
107777300	XM_016597296.1	GO:0000977(RNA polymerase II regulatory region sequence-specific DNA binding);GO:0003677(DNA binding);GO:0003700(DNA binding transcription factor activity);GO:0005634(nucleus);GO:0009555(pollen development);GO:0045893(positive regulation of transcription, DNA-templated)	PREDICTED: basic leucine zipper 61-like [Nicotiana sylvestris]	2.72061	1.14252	0.902342	9.23421	8.68858	8.3152	0.181625	-2.46097	6.70425e-16	down	yes
107793424	XM_016615772.1;XM_016615771.1;XM_016615770.1	GO:0005634(nucleus);GO:0005634(nucleus)	PREDICTED: dnaJ protein homolog isoform X2 [Nicotiana tabacum];PREDICTED: dnaJ protein homolog isoform X1 [Nicotiana tabacum]	571.048	522.26	764.201	88.0236	186.299	106.876	4.87282	2.28476	6.72721e-16	up	yes
107776521	XM_016596436.1	GO:0003677(DNA binding);GO:0003700(DNA binding transcription factor activity);GO:0005634(nucleus);GO:0006351(transcription, DNA-templated);GO:0006355(regulation of transcription, DNA-templated);GO:0010067(procambium histogenesis);GO:0010087(phloem or xylem histogenesis);GO:0045893(positive regulation of transcription, DNA-templated);GO:0046872(metal ion binding)	PREDICTED: dof zinc finger protein DOF5.6-like [Nicotiana sylvestris]	1.64363	3.11282	2.32593	0.138154	0.068369	0.208637	17.0594	4.09249	6.90288e-16	up	yes
107809769	XM_016634459.1;XM_016634460.1	GO:0006633(fatty acid biosynthetic process);GO:0006636(unsaturated fatty acid biosynthetic process);GO:0009507(chloroplast);GO:0009706(chloroplast inner membrane);GO:0009941(chloroplast envelope);GO:0010205(photoinhibition);GO:0016021(integral component of membrane);GO:0016491(oxidoreductase activity);GO:0045485(omega-6 fatty acid desaturase activity);GO:0055114(oxidation-reduction process);GO:00…	PREDICTED: omega-6 fatty acid desaturase, chloroplastic-like isoform X1 [Nicotiana tabacum];PREDICTED: omega-6 fatty acid desaturase, chloroplastic-like isoform X2 [Nicotiana tabacum]	39.8932	28.7999	22.0168	119.098	86.1107	86.5776	0.310878	-1.68558	7.04217e-16	down	yes
107819045	XM_016645121.1	GO:0004842(ubiquitin-protein transferase activity);GO:0019005(SCF ubiquitin ligase complex);GO:0031146(SCF-dependent proteasomal ubiquitin-dependent protein catabolic process)	PREDICTED: F-box protein At5g03970-like [Nicotiana sylvestris]	8.85387	10.9631	12.5632	2.07114	2.9891	3.08968	3.97307	1.99026	7.0804e-16	up	yes
107812674	XM_016637824.1;XM_016637825.1;XM_016637827.1;XM_016637826.1	GO:0005871(kinesin complex);GO:0007018(microtubule-based movement);GO:0008574(ATP-dependent microtubule motor activity, plus-end-directed);GO:0008574(ATP-dependent microtubule motor activity, plus-end-directed)	PREDICTED: 125 kDa kinesin-related protein-like isoform X1 [Nicotiana tabacum];PREDICTED: 125 kDa kinesin-related protein-like isoform X3 [Nicotiana tabacum];PREDICTED: 125 kDa kinesin-related protein-like isoform X2 [Nicotiana tabacum]	1.01237	1.54925	1.31691	0.13145	0.204958	0.160483	7.80561	2.96451	7.14156e-16	up	yes
107762038	XM_016580346.1	GO:0007165(signal transduction);GO:0016020(membrane)	PREDICTED: ankyrin repeat-containing protein At5g02620-like [Nicotiana tabacum]	1.87965	2.69077	1.97911	0.029121	0.196928	0.139373	17.9232	4.16376	7.24184e-16	up	yes
107781509	XM_016602226.1	GO:0004190(aspartic-type endopeptidase activity);GO:0006508(proteolysis);GO:0030163(protein catabolic process)	PREDICTED: aspartyl protease family protein At5g10770-like [Nicotiana tabacum]	1.56295	1.66662	1.36843	4.42027	4.72453	4.62103	0.334015	-1.58201	7.64631e-16	down	yes
gene54398	gene54398	GO:0004674(protein serine/threonine kinase activity);GO:0005886(plasma membrane);GO:0006468(protein phosphorylation);GO:0006952(defense response);GO:0009506(plasmodesma)	PREDICTED: G-type lectin S-receptor-like serine/threonine-protein kinase At4g03230 isoform X1 [Nicotiana tabacum]	5.14819	4.46915	4.52576	1.45895	1.48155	1.38494	3.26975	1.70918	7.66563e-16	up	yes
107766366	XM_016585138.1	GO:0005634(nucleus);GO:0006203(dGTP catabolic process);GO:0008832(dGTPase activity)	PREDICTED: deoxynucleoside triphosphate triphosphohydrolase SAMHD1 homolog [Nicotiana tabacum]	0.435688	0.604219	0.980683	0.0001	0.0001	0.025187	79.5915	6.31454	7.67769e-16	up	yes
107793714	XM_016616118.1	GO:0003735(structural constituent of ribosome);GO:0006412(translation)	PREDICTED: mitochondrial phosphate carrier protein 3, mitochondrial-like [Nicotiana sylvestris]	0.954238	1.66116	1.22661	0.053507	0.076942	0.1116	15.8729	3.98849	7.70854e-16	up	yes
107818193	XM_016644140.1	GO:0005525(GTP binding);GO:0005737(cytoplasm);GO:0009734(auxin-activated signaling pathway);GO:0009825(multidimensional cell growth);GO:0009926(auxin polar transport);GO:0009933(meristem structural organization);GO:0009956(radial pattern formation);GO:0009965(leaf morphogenesis);GO:0010305(leaf vascular tissue pattern formation);GO:0010540(basipetal auxin transport);GO:0016021(integral component …	PREDICTED: protein TORNADO 1 [Nicotiana sylvestris]	0.515471	1.2577	0.997773	0.07098	0.078527	0.037633	14.8068	3.88819	8.02522e-16	up	yes
107793404	XM_016615748.1	GO:0005344(oxygen carrier activity);GO:0005737(cytoplasm);GO:0006631(fatty acid metabolic process);GO:0009735(response to cytokinin);GO:0015671(oxygen transport);GO:0019432(triglyceride biosynthetic process);GO:0019825(oxygen binding);GO:0020037(heme binding);GO:0046872(metal ion binding)	PREDICTED: non-symbiotic hemoglobin 2 [Nicotiana tabacum]	37.3226	55.3582	53.9674	10.5384	16.852	12.012	3.72181	1.89601	8.50489e-16	up	yes
107807021	XM_016631301.1	GO:0004674(protein serine/threonine kinase activity);GO:0005886(plasma membrane);GO:0006468(protein phosphorylation)	PREDICTED: G-type lectin S-receptor-like serine/threonine-protein kinase LECRK3 [Nicotiana attenuata]	4.46829	5.07278	4.61313	0.435305	1.05534	0.787278	6.21364	2.63544	8.52111e-16	up	yes
107794383	XM_016616865.1	GO:0003883(CTP synthase activity);GO:0005737(cytoplasm)	PREDICTED: CTP synthase-like [Nicotiana sylvestris]	5.12	4.78429	3.82954	11.0409	10.2819	9.87721	0.440187	-1.18381	8.69482e-16	down	yes
107815365	XM_016640936.1	GO:0004386(helicase activity);GO:0008150(biological_process)	PREDICTED: uncharacterized protein LOC104105219 [Nicotiana tomentosiformis]	5.48042	4.952	4.17761	11.6437	11.3399	14.327	0.391578	-1.35263	8.72356e-16	down	yes
107773673	XM_016593081.1	GO:0005886(plasma membrane);GO:0007165(signal transduction);GO:0009617(response to bacterium);GO:0009682(induced systemic resistance);GO:0016021(integral component of membrane);GO:0031347(regulation of defense response);GO:1900426(positive regulation of defense response to bacterium);GO:1902290(positive regulation of defense response to oomycetes)	PREDICTED: receptor-like protein 51, partial [Nicotiana tabacum]	1.43223	1.37861	0.875059	5.08807	5.78918	3.56601	0.255199	-1.97031	8.80086e-16	down	yes
107788247	XM_016609919.1	GO:0000027(ribosomal large subunit assembly);GO:0003735(structural constituent of ribosome);GO:0006412(translation);GO:0022625(cytosolic large ribosomal subunit)	PREDICTED: 60S ribosomal protein L3 [Nicotiana sylvestris]	82.9545	91.5935	82.5497	278.084	185.897	223.702	0.373861	-1.41943	8.93354e-16	down	yes
107812993	XM_016638191.1;XM_016638192.1	GO:0005515(protein binding);GO:0005515(protein binding)	PREDICTED: TMV resistance protein N-like isoform X1 [Nicotiana tabacum];PREDICTED: TMV resistance protein N-like isoform X2 [Nicotiana sylvestris]	1.63564	1.98709	1.65536	0.203165	0.15936	0.303514	7.92459	2.98634	9.0675e-16	up	yes
107822518	XM_016649073.1;XM_016649074.1	GO:0003674(molecular_function);GO:0005576(extracellular region);GO:0005886(plasma membrane);GO:0008150(biological_process);GO:0016020(membrane);GO:0016020(membrane)	PREDICTED: uncharacterized protein LOC107822518 isoform X1 [Nicotiana tabacum];PREDICTED: uncharacterized protein LOC107822518 isoform X2 [Nicotiana tabacum]	5.36315	5.97515	5.06846	1.48137	1.28977	1.34011	3.99071	1.99664	9.3492e-16	up	yes
107778878	XM_016599203.1	GO:0009813(flavonoid biosynthetic process);GO:0043231(intracellular membrane-bounded organelle);GO:0052696(flavonoid glucuronidation);GO:0080043(quercetin 3-O-glucosyltransferase activity);GO:0080044(quercetin 7-O-glucosyltransferase activity)	PREDICTED: crocetin glucoside glucosyltransferase-like [Nicotiana sylvestris]	1.35246	1.6703	0.573598	0.0001	0.0001	0.046056	77.749	6.28075	9.50044e-16	up	yes
107808067	XM_016632550.1	GO:0004559(alpha-mannosidase activity);GO:0006013(mannose metabolic process);GO:0006517(protein deglycosylation)	PREDICTED: alpha-mannosidase-like, partial [Nicotiana tabacum]	8.64212	14.6972	12.5681	3.45437	2.59885	2.37272	4.26154	2.09137	9.50429e-16	up	yes
107830408	XM_016657955.1	GO:0005829(cytosol);GO:0008964(phosphoenolpyruvate carboxylase activity);GO:0009507(chloroplast);GO:0048046(apoplast);GO:0048366(leaf development)	PREDICTED: phosphoenolpyruvate carboxylase-like [Nicotiana sylvestris]	34.3668	40.2699	29.8428	187.495	110.243	89.8684	0.269551	-1.89137	9.60206e-16	down	yes
107820476	XM_016646765.1	NA	PREDICTED: calmodulin-binding protein 25-like [Nicotiana tabacum]	19.1948	25.475	21.7314	6.18589	6.95076	5.18999	3.62321	1.85727	9.60212e-16	up	yes
107779361	XM_016599784.1	GO:0009733(response to auxin)	PREDICTED: auxin-responsive protein IAA20-like [Nicotiana tabacum]	1.88804	1.17427	1.39127	5.37586	5.94564	7.72394	0.23384	-2.09641	9.61856e-16	down	yes
107824633	XM_016651437.1	GO:0005575(cellular_component)	PREDICTED: uncharacterized protein LOC107824633 [Nicotiana tabacum]	4.97739	5.15181	11.0696	0.272071	0.241627	0.0001	41.259	5.36664	1.00341e-15	up	yes
107765913	XM_016584614.1;XM_016584615.1	GO:0003713(transcription coactivator activity);GO:0005622(intracellular);GO:0005737(cytoplasm);GO:0005737(cytoplasm)	PREDICTED: BRCT domain-containing protein At4g02110-like isoform X1 [Nicotiana tomentosiformis]	1.89593	2.20469	2.56804	0.539895	0.601829	0.46819	4.14224	2.05041	1.03109e-15	up	yes
107832462	XM_016660307.1	GO:0005471(ATP:ADP antiporter activity);GO:0005524(ATP binding);GO:0009507(chloroplast);GO:0009536(plastid);GO:0009941(chloroplast envelope);GO:0016020(membrane);GO:0016021(integral component of membrane);GO:0031969(chloroplast membrane)	PREDICTED: plastidic ATP/ADP-transporter [Nicotiana tomentosiformis]	24.5145	21.3759	16.6724	55.6663	49.6709	48.8272	0.405819	-1.30109	1.06501e-15	down	yes
107805069	XM_016629048.1	GO:0005504(fatty acid binding);GO:0005739(mitochondrion);GO:0006631(fatty acid metabolic process);GO:0009507(chloroplast);GO:0009536(plastid);GO:0009570(chloroplast stroma);GO:0009941(chloroplast envelope);GO:0016872(intramolecular lyase activity)	PREDICTED: fatty-acid-binding protein 1-like [Nicotiana sylvestris]	5.61292	3.83591	3.16232	12.814	12.1369	13.0222	0.332108	-1.59028	1.08425e-15	down	yes
107793233	XM_016615537.1	GO:0003755(peptidyl-prolyl cis-trans isomerase activity)	PREDICTED: peptidyl-prolyl cis-trans isomerase CYP26-2, chloroplastic-like [Nicotiana tabacum]	27.0276	23.8876	19.5225	72.5842	50.6577	75.2577	0.354851	-1.49472	1.09026e-15	down	yes
107821157	XR_001656078.1	GO:0003871(5-methyltetrahydropteroyltriglutamate-homocysteine S-methyltransferase activity);GO:0005576(extracellular region);GO:0005829(cytosol);GO:0008705(methionine synthase activity);GO:0050667(homocysteine metabolic process)	PREDICTED: 5-methyltetrahydropteroyltriglutamate--homocysteine methyltransferase-like [Nicotiana sylvestris]	7.67087	6.34091	5.59159	16.7293	15.4372	14.4327	0.42068	-1.24921	1.09448e-15	down	yes
107819553	XM_016645672.1	GO:0000050(urea cycle);GO:0004585(ornithine carbamoyltransferase activity);GO:0005737(cytoplasm);GO:0042450(arginine biosynthetic process via ornithine);GO:0043231(intracellular membrane-bounded organelle)	PREDICTED: ornithine carbamoyltransferase, chloroplastic-like [Nicotiana tabacum]	10.0441	11.2059	8.15407	36.2305	21.6116	27.8096	0.343299	-1.54246	1.1436e-15	down	yes
107797936	XM_016620859.1	GO:0000304(response to singlet oxygen);GO:0005524(ATP binding);GO:0005783(endoplasmic reticulum);GO:0005886(plasma membrane);GO:0009737(response to abscisic acid);GO:0016021(integral component of membrane);GO:0016787(hydrolase activity);GO:0016887(ATPase activity)	PREDICTED: AAA-ATPase At3g28580-like [Nicotiana tabacum]	1.34193	3.81894	3.03619	0.0001	0.073559	0.118333	42.6948	5.41599	1.15341e-15	up	yes
107780545	XM_016601097.1;XM_016601098.1	GO:0005249(voltage-gated potassium channel activity);GO:0005887(integral component of plasma membrane);GO:0042391(regulation of membrane potential);GO:0042391(regulation of membrane potential)	PREDICTED: cyclic nucleotide-gated ion channel 4-like isoform X1 [Nicotiana sylvestris];PREDICTED: cyclic nucleotide-gated ion channel 4-like isoform X2 [Nicotiana sylvestris]	19.7348	26.9491	25.5867	2.34832	6.77334	3.22617	5.8529	2.54915	1.1853e-15	up	yes
107760759	XM_016578860.1	GO:0010334(sesquiterpene synthase activity);GO:0016838(carbon-oxygen lyase activity, acting on phosphates);GO:0045339(farnesyl diphosphate catabolic process);GO:0051762(sesquiterpene biosynthetic process)	PREDICTED: 5-epi-aristolochene synthase-like, partial [Nicotiana tabacum]	4.27524	6.93262	5.82749	0.075992	0.339162	0.0001	41.0239	5.35839	1.21726e-15	up	yes
107780809	XM_016601399.1;XM_016601430.1;XM_016601444.1;XM_016601423.1;XM_016601450.1;XM_016601409.1;XM_016601467.1;XM_016601457.1;XM_016601391.1;XM_016601475.1;XM_016601417.1;XM_016601461.1;XM_016601437.1	GO:0004674(protein serine/threonine kinase activity);GO:0005524(ATP binding);GO:0005886(plasma membrane);GO:0006468(protein phosphorylation);GO:0007169(transmembrane receptor protein tyrosine kinase signaling pathway);GO:0009507(chloroplast);GO:0016021(integral component of membrane);GO:0016301(kinase activity);GO:0016301(kinase activity)	PREDICTED: LRR receptor-like serine/threonine-protein kinase EFR isoform X2 [Nicotiana sylvestris];PREDICTED: probable LRR receptor-like serine/threonine-protein kinase At3g47570 isoform X3 [Nicotiana sylvestris];PREDICTED: probable LRR receptor-like serine/threonine-protein kinase At3g47570 isoform X1 [Nicotiana sylvestris]	1.66662	1.49527	1.15148	0.127089	0.27532	0.327623	5.90848	2.56279	1.22049e-15	up	yes
107808619	XM_016633144.1	GO:0004672(protein kinase activity);GO:0004674(protein serine/threonine kinase activity);GO:0005524(ATP binding);GO:0005774(vacuolar membrane);GO:0005886(plasma membrane);GO:0006468(protein phosphorylation);GO:0007169(transmembrane receptor protein tyrosine kinase signaling pathway);GO:0009506(plasmodesma);GO:0016021(integral component of membrane);GO:0016301(kinase activity)	PREDICTED: probable inactive receptor kinase At1g48480 [Nicotiana tabacum]	5.24604	4.57775	3.16538	14.7511	10.2884	12.1656	0.349123	-1.51819	1.26405e-15	down	yes
107785574	XM_016606909.1	GO:0004072(aspartate kinase activity);GO:0004412(homoserine dehydrogenase activity);GO:0005524(ATP binding);GO:0009067(aspartate family amino acid biosynthetic process);GO:0009086(methionine biosynthetic process);GO:0009088(threonine biosynthetic process);GO:0009089(lysine biosynthetic process via diaminopimelate);GO:0009090(homoserine biosynthetic process);GO:0009507(chloroplast);GO:0009570(chlo…	PREDICTED: bifunctional aspartokinase/homoserine dehydrogenase 1, chloroplastic-like isoform X1 [Nicotiana tomentosiformis]	1.84805	2.05828	1.65913	5.94298	4.16802	5.62951	0.353575	-1.49991	1.26732e-15	down	yes
107819571	XM_016645692.1	GO:0004197(cysteine-type endopeptidase activity);GO:0005515(protein binding);GO:0006508(proteolysis);GO:0006952(defense response);GO:0043068(positive regulation of programmed cell death)	PREDICTED: metacaspase-1-like [Nicotiana tabacum]	2.43538	3.77554	4.1103	0.505133	0.474058	0.286971	8.15158	3.02708	1.27014e-15	up	yes
107824278	XM_016651028.1	GO:0000287(magnesium ion binding);GO:0004743(pyruvate kinase activity);GO:0005524(ATP binding);GO:0005829(cytosol);GO:0006096(glycolytic process);GO:0006629(lipid metabolic process);GO:0009507(chloroplast);GO:0009570(chloroplast stroma);GO:0010431(seed maturation);GO:0016301(kinase activity);GO:0030955(potassium ion binding);GO:0046686(response to cadmium ion)	PREDICTED: pyruvate kinase isozyme A, chloroplastic-like [Nicotiana sylvestris]	3.5241	4.13183	3.03246	9.71503	8.85786	7.47364	0.410357	-1.28505	1.28124e-15	down	yes
107804483	XM_016628384.1	GO:0005829(cytosol)	PREDICTED: 40S ribosomal protein S3a-like [Nicotiana tomentosiformis]	48.9309	54.1176	48.3639	159.742	106.312	137.258	0.375422	-1.41342	1.28521e-15	down	yes
107799408	XM_016622517.1	GO:0010334(sesquiterpene synthase activity);GO:0016838(carbon-oxygen lyase activity, acting on phosphates);GO:0045339(farnesyl diphosphate catabolic process);GO:0051762(sesquiterpene biosynthetic process)	PREDICTED: 5-epi-aristolochene synthase 3 [Nicotiana tabacum]	12.0067	18.1369	10.3386	0.390518	1.9433	0.498095	14.295	3.83744	1.28981e-15	up	yes
107813271	XM_016638518.1	GO:0005634(nucleus);GO:0009055(electron transfer activity);GO:0015035(protein disulfide oxidoreductase activity);GO:0035556(intracellular signal transduction);GO:0045454(cell redox homeostasis)	PREDICTED: uncharacterized protein LOC107813271 [Nicotiana tabacum]	1.99701	2.74078	2.27941	0.083456	0.330547	0.086555	14.0188	3.80929	1.29222e-15	up	yes
107824442	XM_016651200.1;XM_016651201.1	GO:0004650(polygalacturonase activity);GO:0005975(carbohydrate metabolic process);GO:0005975(carbohydrate metabolic process)	PREDICTED: probable polygalacturonase isoform X1 [Nicotiana sylvestris];PREDICTED: probable polygalacturonase isoform X2 [Nicotiana sylvestris]	0.874323	0.758167	0.919982	3.07296	2.81934	3.08058	0.284465	-1.81368	1.30549e-15	down	yes
107784110	XM_016605181.1	GO:0005509(calcium ion binding);GO:0005515(protein binding);GO:0005886(plasma membrane);GO:0050832(defense response to fungus)	PREDICTED: probable calcium-binding protein CML36 [Nicotiana sylvestris]	9.17359	11.1565	10.2316	2.66324	2.33787	3.06214	3.79025	1.92229	1.30817e-15	up	yes
107808265	XM_016632772.1	GO:0005576(extracellular region);GO:0005829(cytosol);GO:0006949(syncytium formation);GO:0009505(plant-type cell wall);GO:0009506(plasmodesma);GO:0009664(plant-type cell wall organization);GO:0009826(unidimensional cell growth);GO:0009828(plant-type cell wall loosening);GO:0009831(plant-type cell wall modification involved in multidimensional cell growth);GO:0016020(membrane)	PREDICTED: expansin-A6-like [Nicotiana attenuata]	4.48628	7.13351	8.10887	0.432287	0.30055	0.032397	25.7812	4.68825	1.31451e-15	up	yes
107800538	XM_016623729.1	GO:0002237(response to molecule of bacterial origin);GO:0005515(protein binding);GO:0005775(vacuolar lumen);GO:0005886(plasma membrane);GO:0006486(protein glycosylation);GO:0009877(nodulation);GO:1900150(regulation of defense response to fungus);GO:1902290(positive regulation of defense response to oomycetes)	PREDICTED: lysM domain receptor-like kinase 4 [Nicotiana sylvestris]	42.8317	57.0219	44.9524	6.52183	15.3724	7.62068	4.90619	2.2946	1.31559e-15	up	yes
107808875	XM_016633437.1	GO:0009507(chloroplast);GO:0009570(chloroplast stroma)	PREDICTED: rubisco accumulation factor 2, chloroplastic-like [Nicotiana tabacum]	28.129	25.2264	22.1188	71.8354	53.0478	67.9605	0.391374	-1.35338	1.33035e-15	down	yes
107802063	XM_016625506.1	GO:0005515(protein binding);GO:0005737(cytoplasm);GO:0005829(cytosol);GO:0006559(L-phenylalanine catabolic process);GO:0006952(defense response);GO:0006979(response to oxidative stress);GO:0009611(response to wounding);GO:0009699(phenylpropanoid biosynthetic process);GO:0009800(cinnamic acid biosynthetic process);GO:0045548(phenylalanine ammonia-lyase activity);GO:0080167(response to karrikin)	PREDICTED: phenylalanine ammonia-lyase-like [Nicotiana tabacum]	0.307282	0.524606	0.327657	2.90885	1.77312	1.7993	0.178907	-2.48272	1.33984e-15	down	yes
107810280	XM_016635035.1;XM_016635036.1	GO:0003735(structural constituent of ribosome);GO:0006412(translation);GO:0006412(translation)	PREDICTED: probable envelope ADP,ATP carrier protein, chloroplastic [Nicotiana sylvestris]	9.09687	8.78579	6.17327	27.3948	18.3188	21.3974	0.35845	-1.48016	1.36377e-15	down	yes
107775512	XM_016595249.1	GO:0008219(cell death);GO:0031347(regulation of defense response);GO:0034051(negative regulation of plant-type hypersensitive response)	PREDICTED: thioredoxin-like protein CITRX, chloroplastic [Nicotiana sylvestris]	35.975	29.5843	19.4476	122.506	73.1885	101.063	0.286453	-1.80363	1.39768e-15	down	yes
107807631	XM_016632052.1	GO:0003755(peptidyl-prolyl cis-trans isomerase activity)	PREDICTED: peptidyl-prolyl cis-trans isomerase-like [Nicotiana tomentosiformis]	75.8691	99.7635	76.3715	19.3588	23.149	29.0271	3.52282	1.81673	1.40816e-15	up	yes
107765118	XM_016583727.1	GO:0003674(molecular_function);GO:0005737(cytoplasm);GO:0005886(plasma membrane);GO:0006979(response to oxidative stress);GO:0016021(integral component of membrane)	PREDICTED: protein PLANT CADMIUM RESISTANCE 2-like [Nicotiana tomentosiformis]	14.6488	18.3841	22.0857	2.79394	5.40791	3.71068	4.62694	2.21006	1.4325e-15	up	yes
107810202	XM_016634953.1;XM_016634955.1;XM_016634954.1;XM_016634956.1	GO:0003674(molecular_function);GO:0016021(integral component of membrane);GO:0016021(integral component of membrane)	PREDICTED: UPF0496 protein At4g34320-like [Nicotiana sylvestris]	0.854591	0.621452	0.735364	0.0209635	0.0612526	0.0346176	18.9278	4.24244	1.58421e-15	up	yes
107802185	XM_016625640.1	GO:0005215(transporter activity);GO:0005886(plasma membrane);GO:0006857(oligopeptide transport);GO:0010336(gibberellic acid homeostasis);GO:0016020(membrane);GO:0016021(integral component of membrane);GO:0022857(transmembrane transporter activity);GO:0042128(nitrate assimilation);GO:0055085(transmembrane transport);GO:0097708(intracellular vesicle)	PREDICTED: protein NRT1/ PTR FAMILY 3.1-like [Nicotiana tabacum]	168.357	187.129	193.341	35.2341	61.4144	54.7515	3.62501	1.85798	1.59198e-15	up	yes
107787227	XM_016608767.1	GO:0003723(RNA binding);GO:0003735(structural constituent of ribosome);GO:0006412(translation);GO:0022618(ribonucleoprotein complex assembly);GO:0022625(cytosolic large ribosomal subunit)	60s ribosomal protein l38, partial [Nicotiana attenuata]	30.4345	33.0648	27.7636	87.1666	66.0677	68.8369	0.410962	-1.28292	1.62845e-15	down	yes
gene55664	gene55664	GO:0000166(nucleotide binding);GO:0002230(positive regulation of defense response to virus by host);GO:0002239(response to oomycetes);GO:0005515(protein binding);GO:0005524(ATP binding);GO:0005886(plasma membrane);GO:0006952(defense response);GO:0007165(signal transduction);GO:0009416(response to light stimulus);GO:0009611(response to wounding);GO:0009626(plant-type hypersensitive response);GO:00…	PREDICTED: putative late blight resistance protein homolog R1A-3 isoform X1 [Nicotiana attenuata]	0.366489	0.567866	0.849561	0.0001	0.028154	0.0001	62.9158	5.97535	1.63963e-15	up	yes
107769201	XM_016588402.1;XM_016588403.1	GO:0010334(sesquiterpene synthase activity);GO:0016838(carbon-oxygen lyase activity, acting on phosphates);GO:0045339(farnesyl diphosphate catabolic process);GO:0051762(sesquiterpene biosynthetic process);GO:0051762(sesquiterpene biosynthetic process)	PREDICTED: 5-epi-aristolochene synthase-like isoform X1 [Nicotiana tabacum];PREDICTED: 5-epi-aristolochene synthase-like isoform X2 [Nicotiana tabacum]	11.4723	18.8079	12.1054	0.191699	1.55559	0.455825	19.2389	4.26595	1.64551e-15	up	yes
107824214	XM_016650956.1	GO:0005887(integral component of plasma membrane)	PREDICTED: probable inorganic phosphate transporter 1-9 [Nicotiana tomentosiformis]	3.26463	3.80712	2.97848	0.500604	0.746094	0.711248	5.13305	2.35982	1.67987e-15	up	yes
107800716	XM_016623940.1	GO:0004565(beta-galactosidase activity);GO:0005618(cell wall);GO:0005773(vacuole)	PREDICTED: beta-galactosidase-like [Nicotiana tabacum]	0.527357	0.618573	1.08228	0.032175	0.046838	0.032792	19.9294	4.31683	1.7232e-15	up	yes
107828054	XM_016655300.1	NA	PREDICTED: flocculation protein FLO11-like [Nicotiana attenuata]	2.43746	3.03851	3.65392	0.0001	0.197505	0.058051	35.7116	5.15832	1.73544e-15	up	yes
107807939	XM_016632394.1	GO:0005576(extracellular region);GO:0006869(lipid transport);GO:0008289(lipid binding);GO:0009535(chloroplast thylakoid membrane)	PREDICTED: 14 kDa proline-rich protein DC2.15-like [Nicotiana sylvestris]	40.7794	38.065	37.1322	164.995	86.4304	120.92	0.311475	-1.68281	1.73602e-15	down	yes
107807997	XM_016632477.1	GO:0003735(structural constituent of ribosome);GO:0006412(translation);GO:0022627(cytosolic small ribosomal subunit)	PREDICTED: 40S ribosomal protein S4-like [Nicotiana sylvestris]	49.4368	56.047	51.7786	179.706	114.755	137.41	0.364141	-1.45743	1.80865e-15	down	yes
107795237	XM_016617832.1	GO:0016020(membrane);GO:0016709(oxidoreductase activity, acting on paired donors, with incorporation or reduction of molecular oxygen, NAD(P)H as one donor, and incorporation of one atom of oxygen);GO:0044550(secondary metabolite biosynthetic process)	PREDICTED: 5-epiaristolochene 1,3-dihydroxylase-like [Nicotiana tabacum]	34.3594	44.8994	26.8009	3.70239	9.70894	4.04854	6.07448	2.60276	1.82471e-15	up	yes
107762686	XM_016581058.1	GO:0005737(cytoplasm);GO:0009408(response to heat)	PREDICTED: 17.3 kDa class II heat shock protein-like, partial [Nicotiana tabacum]	0.648288	0.596799	0.274301	5.99143	3.5526	6.67862	0.0936584	-3.41645	1.83232e-15	down	yes
107784033	XM_016605087.1	GO:0005249(voltage-gated potassium channel activity);GO:0005887(integral component of plasma membrane);GO:0042391(regulation of membrane potential)	PREDICTED: cyclic nucleotide-gated ion channel 4-like [Nicotiana tabacum]	21.9392	30.1611	30.2614	3.58889	8.51675	4.31623	5.01536	2.32635	1.83658e-15	up	yes
107798628	XM_016621646.1	GO:0003674(molecular_function);GO:0005739(mitochondrion);GO:0006950(response to stress)	PREDICTED: uncharacterized protein LOC104110740 [Nicotiana tomentosiformis]	1.68922	6.23649	3.16702	0.0001	0.094597	0.083709	62.1769	5.95831	1.88545e-15	up	yes
107781341	XM_016602030.1	GO:0005515(protein binding)	PREDICTED: translocase of chloroplast 34-like [Nicotiana tabacum]	27.0299	25.0358	17.3289	81.6319	54.9215	64.0204	0.345981	-1.53124	2.01365e-15	down	yes
107802918	XM_016626498.1;XR_001651920.1	GO:0004148(dihydrolipoyl dehydrogenase activity);GO:0005730(nucleolus);GO:0005739(mitochondrion);GO:0005829(cytosol);GO:0006086(acetyl-CoA biosynthetic process from pyruvate);GO:0009507(chloroplast);GO:0009570(chloroplast stroma);GO:0009941(chloroplast envelope);GO:0045454(cell redox homeostasis);GO:0046685(response to arsenic-containing substance);GO:0050660(flavin adenine dinucleotide binding);…	PREDICTED: dihydrolipoyl dehydrogenase 2, chloroplastic-like [Nicotiana tomentosiformis]	5.4524	4.63912	4.26779	15.3142	9.86111	15.534	0.352728	-1.50337	2.01586e-15	down	yes
107770450	XM_016589756.1	GO:0004970(ionotropic glutamate receptor activity);GO:0005217(intracellular ligand-gated ion channel activity);GO:0006811(ion transport);GO:0006874(cellular calcium ion homeostasis);GO:0009416(response to light stimulus);GO:0016021(integral component of membrane)	PREDICTED: glutamate receptor 2.8-like [Nicotiana tabacum]	0.401835	0.427766	0.103576	0.0001	0.0001	0.0001	3110.59	11.603	2.05974e-15	up	yes
107815256	XM_016640819.1	GO:0009813(flavonoid biosynthetic process);GO:0043231(intracellular membrane-bounded organelle);GO:0052696(flavonoid glucuronidation);GO:0080043(quercetin 3-O-glucosyltransferase activity);GO:0080044(quercetin 7-O-glucosyltransferase activity)	PREDICTED: UDP-glycosyltransferase 74B1-like [Nicotiana tabacum]	0.479191	1.53193	0.919723	0.031935	0.0001	0.0001	91.2041	6.51103	2.06105e-15	up	yes
107787887	XM_016609502.1	GO:0003674(molecular_function);GO:0005634(nucleus);GO:0009507(chloroplast);GO:0009570(chloroplast stroma);GO:0010275(NAD(P)H dehydrogenase complex assembly);GO:0010598(NAD(P)H dehydrogenase complex (plastoquinone));GO:0016020(membrane)	PREDICTED: uncharacterized protein LOC104220785 [Nicotiana sylvestris]	8.26061	6.45447	5.37373	21.1917	15.6242	23.1572	0.334963	-1.57793	2.06262e-15	down	yes
107811314	XM_016636214.1	GO:0005794(Golgi apparatus);GO:0016413(O-acetyltransferase activity);GO:0071554(cell wall organization or biogenesis)	PREDICTED: protein trichome birefringence-like 39 [Nicotiana tabacum]	4.78879	6.22147	3.97823	13.3545	17.0223	10.5043	0.366637	-1.44758	2.1515e-15	down	yes
107771333	XM_016590683.1	GO:0005886(plasma membrane);GO:0008150(biological_process);GO:0016021(integral component of membrane)	PREDICTED: uncharacterized protein LOC107771333 [Nicotiana tabacum]	2.94478	3.03832	2.86494	0.184673	0.27466	0.095315	15.9526	3.99572	2.18317e-15	up	yes
107808861	XM_016633428.1	GO:0005737(cytoplasm);GO:0030001(metal ion transport);GO:0046914(transition metal ion binding);GO:0046916(cellular transition metal ion homeostasis)	PREDICTED: heavy metal-associated isoprenylated plant protein 20 [Nicotiana tomentosiformis]	5.19844	16.2169	14.633	0.276408	1.2381	0.785239	15.6749	3.97038	2.20328e-15	up	yes
107800214	XM_016623364.1	GO:0003674(molecular_function);GO:0008150(biological_process);GO:0009507(chloroplast)	PREDICTED: uncharacterized protein LOC107800214 [Nicotiana tabacum]	7.34278	8.2239	7.90328	1.77077	2.13352	2.68981	3.55924	1.83157	2.24888e-15	up	yes
107819763	XM_016645911.1	GO:0004674(protein serine/threonine kinase activity);GO:0005524(ATP binding);GO:0005886(plasma membrane);GO:0006468(protein phosphorylation);GO:0016021(integral component of membrane);GO:0016301(kinase activity);GO:0046777(protein autophosphorylation)	PREDICTED: probable serine/threonine-protein kinase At1g01540 [Nicotiana sylvestris]	8.71228	8.81273	8.18251	19.7745	19.176	16.4154	0.464321	-1.10681	2.25198e-15	down	yes
107804502	XM_016628409.1	GO:0007275(multicellular organism development);GO:0010268(brassinosteroid homeostasis);GO:0010295((+)-abscisic acid 8'-hydroxylase activity);GO:0016125(sterol metabolic process);GO:0016132(brassinosteroid biosynthetic process)	PREDICTED: abscisic acid 8'-hydroxylase 4-like [Nicotiana sylvestris]	0.813124	0.853119	0.186581	5.86018	3.79344	4.72295	0.128878	-2.95592	2.28465e-15	down	yes
107798308	XM_016621280.1	GO:0005829(cytosol);GO:0006412(translation);GO:0015935(small ribosomal subunit);GO:0042254(ribosome biogenesis)	PREDICTED: 40S ribosomal protein S18-like [Nicotiana tomentosiformis]	38.7647	39.7253	41.6341	129.562	86.1846	102.926	0.376951	-1.40755	2.37491e-15	down	yes
107763850	XM_016582356.1	GO:0005887(integral component of plasma membrane);GO:0008509(anion transmembrane transporter activity);GO:0051453(regulation of intracellular pH);GO:0098656(anion transmembrane transport)	PREDICTED: probable boron transporter 2, partial [Nicotiana tabacum]	20.0391	26.8828	24.7197	7.9981	7.92164	7.04483	3.11966	1.64139	2.3895e-15	up	yes
107807459	XM_016631856.1;XM_016631857.1	GO:0004826(phenylalanine-tRNA ligase activity);GO:0005737(cytoplasm);GO:0006432(phenylalanyl-tRNA aminoacylation);GO:0070042(rRNA (uridine-N3-)-methyltransferase activity);GO:0070475(rRNA base methylation);GO:0070475(rRNA base methylation)	PREDICTED: uncharacterized protein At4g26485-like isoform X1 [Nicotiana tabacum];PREDICTED: uncharacterized protein At4g26485-like isoform X2 [Nicotiana tabacum]	1.59305	2.6104	2.21931	0.072899	0.106501	0.218652	16.1355	4.01216	2.40713e-15	up	yes
107788210	XM_016609886.1	GO:0004857(enzyme inhibitor activity)	PREDICTED: 21 kDa protein-like [Nicotiana tabacum]	6.37614	8.03001	5.99756	0.0001	0.175946	0.418647	34.3097	5.10054	2.43327e-15	up	yes
107774868	XM_016594517.1	GO:0005794(Golgi apparatus);GO:0005886(plasma membrane);GO:0016021(integral component of membrane);GO:0019706(protein-cysteine S-palmitoyltransferase activity);GO:0030659(cytoplasmic vesicle membrane)	PREDICTED: probable protein S-acyltransferase 22 [Nicotiana tabacum]	2.46709	2.23872	2.25124	7.03074	5.31189	5.40264	0.392051	-1.35089	2.49736e-15	down	yes
107785203	XM_016606443.1	GO:0046658(anchored component of plasma membrane)	PREDICTED: early nodulin-like protein 1 [Nicotiana tomentosiformis]	1.36287	3.75123	3.42813	0.158523	0.104037	0.092061	24.0883	4.59026	2.5135e-15	up	yes
107781692	XM_016602431.1	GO:0004672(protein kinase activity);GO:0004674(protein serine/threonine kinase activity);GO:0005524(ATP binding);GO:0005576(extracellular region);GO:0005886(plasma membrane);GO:0009506(plasmodesma);GO:0009741(response to brassinosteroid);GO:0009742(brassinosteroid mediated signaling pathway);GO:0009791(post-embryonic development);GO:0009826(unidimensional cell growth);GO:0016021(integral componen…	PREDICTED: receptor-like protein kinase THESEUS 1 [Nicotiana tabacum]	2.58489	2.75817	1.72647	7.01248	5.53021	6.25165	0.376152	-1.41061	2.60665e-15	down	yes
[truncated: 6,365 more rows]
