# Supplementary material for: Transcriptional Modulation of Plant Defense Genes by a Bipartite Begomovirus Promotes the Performance of Its Whitefly Vector
Source: Viruses. 2024 Oct 23;16(11):1654. doi: 10.3390/v16111654 (PMC11598951; doi:10.3390/v16111654)
Supplement: Supplementary file 1 [file viruses-16-01654-s001.zip › viruses-3269906-supplementary/6 Table S4 Results of GO enrichment analysis.xlsx]

## Sheet: Sheet1
GO_ID	GO_Term	GO_function	GO_class	S gene number	TS gene number	B gene number	TB gene number	pvalue
GO:0006952	defense response	biological_process	5	298	6734	1532	56221	0
GO:0005886	plasma membrane	cellular_component	4	1105	6734	7180	56221	0
GO:0006468	protein phosphorylation	biological_process	9	333	6734	1571	56221	4.44089e-16
GO:0004674	protein serine/threonine kinase activity	molecular_function	8	360	6734	1777	56221	8.88178e-16
GO:0009506	plasmodesma	cellular_component	5	315	6734	1763	56221	1.74749e-13
GO:0000786	nucleosome	cellular_component	5	34	6734	73	56221	2.64788e-13
GO:0005576	extracellular region	cellular_component	3	444	6734	2684	56221	5.90528e-13
GO:0042742	defense response to bacterium	biological_process	8	114	6734	498	56221	6.12765e-12
GO:0022625	cytosolic large ribosomal subunit	cellular_component	8	111	6734	486	56221	1.33777e-11
GO:0003735	structural constituent of ribosome	molecular_function	4	188	6734	991	56221	1.05058e-10
GO:0006334	nucleosome assembly	biological_process	7	42	6734	124	56221	1.59827e-10
GO:0016301	kinase activity	molecular_function	6	255	6734	1483	56221	1.60952e-09
GO:0031492	nucleosomal DNA binding	molecular_function	8	17	6734	31	56221	1.05194e-08
GO:0050832	defense response to fungus	biological_process	8	84	6734	380	56221	1.86516e-08
GO:0005887	integral component of plasma membrane	cellular_component	6	146	6734	775	56221	1.92192e-08
GO:0048046	apoplast	cellular_component	4	118	6734	597	56221	2.96643e-08
GO:0005524	ATP binding	molecular_function	5	495	6734	3297	56221	4.58103e-08
GO:0006412	translation	biological_process	8	139	6734	740	56221	4.96991e-08
GO:0009751	response to salicylic acid	biological_process	6	70	6734	306	56221	6.70751e-08
GO:0004197	cysteine-type endopeptidase activity	molecular_function	8	40	6734	145	56221	2.76066e-07
GO:0043765	T/G mismatch-specific endonuclease activity	molecular_function	9	7	6734	7	56221	3.52719e-07
GO:0009570	chloroplast stroma	cellular_component	8	195	6734	1152	56221	3.96921e-07
GO:0022627	cytosolic small ribosomal subunit	cellular_component	8	55	6734	232	56221	4.85429e-07
GO:0030163	protein catabolic process	biological_process	7	57	6734	246	56221	6.75865e-07
GO:0043531	ADP binding	molecular_function	9	105	6734	550	56221	9.24392e-07
GO:0008219	cell death	biological_process	4	24	6734	71	56221	1.31268e-06
GO:0009409	response to cold	biological_process	5	115	6734	624	56221	1.76047e-06
GO:0009627	systemic acquired resistance	biological_process	7	15	6734	33	56221	1.82232e-06
GO:0051276	chromosome organization	biological_process	6	15	6734	33	56221	1.82232e-06
GO:0009414	response to water deprivation	biological_process	5	115	6734	627	56221	2.23091e-06
GO:0048281	inflorescence morphogenesis	biological_process	5	7	6734	8	56221	2.52629e-06
GO:0080169	cellular response to boron-containing substance deprivation	biological_process	9	7	6734	8	56221	2.52629e-06
GO:0055114	oxidation-reduction process	biological_process	4	267	6734	1704	56221	2.584e-06
GO:0009737	response to abscisic acid	biological_process	6	141	6734	811	56221	3.66374e-06
GO:0009626	plant-type hypersensitive response	biological_process	6	59	6734	271	56221	3.70459e-06
GO:0051762	sesquiterpene biosynthetic process	biological_process	10	23	6734	70	56221	3.76325e-06
GO:0051603	proteolysis involved in cellular protein catabolic process	biological_process	8	55	6734	247	56221	3.81804e-06
GO:0010183	pollen tube guidance	biological_process	4	22	6734	66	56221	4.65195e-06
GO:0002237	response to molecule of bacterial origin	biological_process	6	22	6734	66	56221	4.65195e-06
GO:0009579	thylakoid	cellular_component	5	71	6734	348	56221	4.85647e-06
GO:0010290	chlorophyll catabolite transmembrane transporter activity	molecular_function	5	8	6734	11	56221	4.97292e-06
GO:0015431	glutathione S-conjugate-exporting ATPase activity	molecular_function	10	8	6734	11	56221	4.97292e-06
GO:0005262	calcium channel activity	molecular_function	8	9	6734	14	56221	5.72866e-06
GO:0030246	carbohydrate binding	molecular_function	4	47	6734	203	56221	6.23878e-06
GO:0005773	vacuole	cellular_component	6	164	6734	984	56221	7.83317e-06
GO:0009755	hormone-mediated signaling pathway	biological_process	5	18	6734	50	56221	9.98794e-06
GO:0009507	chloroplast	cellular_component	7	776	6734	5648	56221	1.29664e-05
GO:0005516	calmodulin binding	molecular_function	5	82	6734	430	56221	1.39902e-05
GO:0007169	transmembrane receptor protein tyrosine kinase signaling pathway	biological_process	7	69	6734	346	56221	1.4467e-05
GO:0046620	regulation of organ growth	biological_process	7	19	6734	56	56221	1.52913e-05
GO:0005764	lysosome	cellular_component	8	28	6734	103	56221	2.13892e-05
GO:0030001	metal ion transport	biological_process	8	41	6734	177	56221	2.31877e-05
GO:0009926	auxin polar transport	biological_process	8	37	6734	155	56221	2.82974e-05
GO:0080142	regulation of salicylic acid biosynthetic process	biological_process	9	7	6734	10	56221	3.03938e-05
GO:0080027	response to herbivore	biological_process	7	7	6734	10	56221	3.03938e-05
GO:0010325	raffinose family oligosaccharide biosynthetic process	biological_process	8	7	6734	10	56221	3.03938e-05
GO:1900056	negative regulation of leaf senescence	biological_process	10	14	6734	36	56221	3.53599e-05
GO:0033500	carbohydrate homeostasis	biological_process	7	10	6734	20	56221	3.55058e-05
GO:0016157	sucrose synthase activity	molecular_function	8	10	6734	20	56221	3.55058e-05
GO:0016602	CCAAT-binding factor complex	cellular_component	7	13	6734	32	56221	3.89376e-05
GO:0010200	response to chitin	biological_process	7	64	6734	324	56221	3.89447e-05
GO:0009617	response to bacterium	biological_process	7	44	6734	199	56221	4.00595e-05
GO:0006779	porphyrin-containing compound biosynthetic process	biological_process	8	9	6734	17	56221	4.95603e-05
GO:0006816	calcium ion transport	biological_process	10	13	6734	33	56221	5.72106e-05
GO:0046916	cellular transition metal ion homeostasis	biological_process	11	37	6734	160	56221	5.85629e-05
GO:0048194	Golgi vesicle budding	biological_process	8	11	6734	25	56221	6.40325e-05
GO:0010476	gibberellin mediated signaling pathway	biological_process	6	6	6734	8	56221	6.64748e-05
GO:0010331	gibberellin binding	molecular_function	6	6	6734	8	56221	6.64748e-05
GO:0046914	transition metal ion binding	molecular_function	7	37	6734	161	56221	6.73525e-05
GO:0007165	signal transduction	biological_process	4	126	6734	755	56221	7.75023e-05
GO:0008061	chitin binding	molecular_function	5	22	6734	78	56221	8.63608e-05
GO:0007231	osmosensory signaling pathway	biological_process	5	9	6734	18	56221	8.85574e-05
GO:0010334	sesquiterpene synthase activity	molecular_function	8	24	6734	89	56221	9.23206e-05
GO:0009862	systemic acquired resistance, salicylic acid mediated signaling pathway	biological_process	6	12	6734	30	56221	9.24266e-05
GO:0015995	chlorophyll biosynthetic process	biological_process	9	20	6734	68	56221	9.41988e-05
GO:0009941	chloroplast envelope	cellular_component	7	165	6734	1038	56221	9.51822e-05
GO:0009817	defense response to fungus, incompatible interaction	biological_process	7	18	6734	58	56221	9.66774e-05
GO:0010942	positive regulation of cell death	biological_process	7	11	6734	26	56221	9.89813e-05
GO:0051213	dioxygenase activity	molecular_function	5	51	6734	252	56221	0.000119473
GO:0031428	box C/D snoRNP complex	cellular_component	6	8	6734	15	56221	0.000124094
GO:0016630	protochlorophyllide reductase activity	molecular_function	7	5	6734	6	56221	0.00013299
GO:0007638	mechanosensory behavior	biological_process	4	5	6734	6	56221	0.00013299
GO:0016717	oxidoreductase activity, acting on paired donors, with oxidation of a pair of donors resulting in the reduction of molecular oxygen to two molecules of water	molecular_function	6	7	6734	12	56221	0.000161038
GO:0004568	chitinase activity	molecular_function	7	21	6734	76	56221	0.000170303
GO:0004420	hydroxymethylglutaryl-CoA reductase (NADPH) activity	molecular_function	7	6	6734	9	56221	0.000179064
GO:0005740	mitochondrial envelope	cellular_component	6	14	6734	41	56221	0.000183435
GO:0004418	hydroxymethylbilane synthase activity	molecular_function	6	4	6734	4	56221	0.000205664
GO:0080165	callose deposition in phloem sieve plate	biological_process	7	4	6734	4	56221	0.000205664
GO:0018160	peptidyl-pyrromethane cofactor linkage	biological_process	10	4	6734	4	56221	0.000205664
GO:0010618	aerenchyma formation	biological_process	5	4	6734	4	56221	0.000205664
GO:0045792	negative regulation of cell size	biological_process	7	4	6734	4	56221	0.000205664
GO:0000304	response to singlet oxygen	biological_process	7	8	6734	16	56221	0.000222079
GO:0045339	farnesyl diphosphate catabolic process	biological_process	9	13	6734	37	56221	0.000223818
GO:0006979	response to oxidative stress	biological_process	5	83	6734	472	56221	0.000224563
GO:0000027	ribosomal large subunit assembly	biological_process	9	24	6734	95	56221	0.000273802
GO:0001666	response to hypoxia	biological_process	5	23	6734	90	56221	0.000303591
GO:0040008	regulation of growth	biological_process	5	39	6734	186	56221	0.00033784
GO:0005618	cell wall	cellular_component	5	166	6734	1073	56221	0.000343997
GO:0048444	floral organ morphogenesis	biological_process	5	9	6734	21	56221	0.000382189
GO:0015116	sulfate transmembrane transporter activity	molecular_function	8	16	6734	54	56221	0.00041799
GO:0008310	single-stranded DNA 3'-5' exodeoxyribonuclease activity	molecular_function	10	5	6734	7	56221	0.000419182
GO:0046658	anchored component of plasma membrane	cellular_component	6	72	6734	407	56221	0.000468485
GO:0009698	phenylpropanoid metabolic process	biological_process	6	10	6734	26	56221	0.000516828
GO:0004144	diacylglycerol O-acyltransferase activity	molecular_function	9	14	6734	45	56221	0.000546303
GO:0032544	plastid translation	biological_process	9	7	6734	14	56221	0.000560731
GO:0000014	single-stranded DNA endodeoxyribonuclease activity	molecular_function	9	7	6734	14	56221	0.000560731
GO:0036263	L-DOPA monooxygenase activity	molecular_function	8	7	6734	14	56221	0.000560731
GO:0004503	monophenol monooxygenase activity	molecular_function	7	7	6734	14	56221	0.000560731
GO:0098687	chromosomal region	cellular_component	6	7	6734	14	56221	0.000560731
GO:0002229	defense response to oomycetes	biological_process	8	17	6734	61	56221	0.000616129
GO:0031347	regulation of defense response	biological_process	7	25	6734	106	56221	0.000632447
GO:0006950	response to stress	biological_process	4	29	6734	130	56221	0.000653183
GO:0006783	heme biosynthetic process	biological_process	9	12	6734	36	56221	0.000671588
GO:0004672	protein kinase activity	molecular_function	7	101	6734	617	56221	0.000728982
GO:0009501	amyloplast	cellular_component	7	10	6734	27	56221	0.00073321
GO:0009816	defense response to bacterium, incompatible interaction	biological_process	7	22	6734	90	56221	0.000781434
GO:0070588	calcium ion transmembrane transport	biological_process	11	6	6734	11	56221	0.000794696
GO:1900150	regulation of defense response to fungus	biological_process	7	11	6734	32	56221	0.000833889
GO:0070181	small ribosomal subunit rRNA binding	molecular_function	8	11	6734	32	56221	0.000833889
GO:0051707	response to other organism	biological_process	6	25	6734	108	56221	0.000846351
GO:0004012	phospholipid-translocating ATPase activity	molecular_function	6	12	6734	37	56221	0.000886517
GO:0006636	unsaturated fatty acid biosynthetic process	biological_process	11	13	6734	42	56221	0.000901092
GO:0009407	toxin catabolic process	biological_process	6	22	6734	91	56221	0.000915571
GO:0019365	pyridine nucleotide salvage	biological_process	9	4	6734	5	56221	0.000929834
GO:0006769	nicotinamide metabolic process	biological_process	7	4	6734	5	56221	0.000929834
GO:0010120	camalexin biosynthetic process	biological_process	9	8	6734	19	56221	0.000935525
GO:0006869	lipid transport	biological_process	7	41	6734	209	56221	0.000993633
GO:0009505	plant-type cell wall	cellular_component	6	98	6734	602	56221	0.00103692
GO:0019432	triglyceride biosynthetic process	biological_process	10	15	6734	53	56221	0.00106128
GO:0009734	auxin-activated signaling pathway	biological_process	6	60	6734	337	56221	0.00111817
GO:0002181	cytoplasmic translation	biological_process	9	31	6734	147	56221	0.00117337
GO:0009986	cell surface	cellular_component	4	10	6734	29	56221	0.00138964
GO:0009864	induced systemic resistance, jasmonic acid mediated signaling pathway	biological_process	6	10	6734	29	56221	0.00138964
GO:0008289	lipid binding	molecular_function	4	52	6734	286	56221	0.00143377
GO:0006949	syncytium formation	biological_process	4	13	6734	44	56221	0.00145703
GO:0008559	xenobiotic transmembrane transporting ATPase activity	molecular_function	9	12	6734	39	56221	0.00148941
GO:0042128	nitrate assimilation	biological_process	8	29	6734	137	56221	0.00155998
GO:0009979	16:0 monogalactosyldiacylglycerol desaturase activity	molecular_function	7	3	6734	3	56221	0.00171772
GO:0008614	pyridoxine metabolic process	biological_process	6	3	6734	3	56221	0.00171772
GO:0060148	positive regulation of posttranscriptional gene silencing	biological_process	7	3	6734	3	56221	0.00171772
GO:0004056	argininosuccinate lyase activity	molecular_function	7	3	6734	3	56221	0.00171772
GO:0016776	phosphotransferase activity, phosphate group as acceptor	molecular_function	6	3	6734	3	56221	0.00171772
GO:1903600	glutaminase complex	cellular_component	5	3	6734	3	56221	0.00171772
GO:0044283	small molecule biosynthetic process	biological_process	5	3	6734	3	56221	0.00171772
GO:0006006	glucose metabolic process	biological_process	8	14	6734	50	56221	0.00172378
GO:0009611	response to wounding	biological_process	5	79	6734	477	56221	0.00184979
GO:0047196	long-chain-alcohol O-fatty-acyltransferase activity	molecular_function	8	10	6734	30	56221	0.00186284
GO:0034220	ion transmembrane transport	biological_process	7	32	6734	158	56221	0.0019762
GO:0005615	extracellular space	cellular_component	4	43	6734	230	56221	0.00203623
GO:0008622	epsilon DNA polymerase complex	cellular_component	6	5	6734	9	56221	0.00204198
GO:0045548	phenylalanine ammonia-lyase activity	molecular_function	7	5	6734	9	56221	0.00204198
GO:0009295	nucleoid	cellular_component	3	13	6734	46	56221	0.00227118
GO:0000209	protein polyubiquitination	biological_process	12	42	6734	225	56221	0.00234469
GO:0009723	response to ethylene	biological_process	6	55	6734	313	56221	0.00234671
GO:0007267	cell-cell signaling	biological_process	5	6	6734	13	56221	0.0023846
GO:0003863	3-methyl-2-oxobutanoate dehydrogenase (2-methylpropanoyl-transferring) activity	molecular_function	7	6	6734	13	56221	0.0023846
GO:0003968	RNA-directed 5'-3' RNA polymerase activity	molecular_function	9	6	6734	13	56221	0.0023846
GO:0020037	heme binding	molecular_function	6	48	6734	266	56221	0.0024836
GO:0004359	glutaminase activity	molecular_function	7	4	6734	6	56221	0.00252352
GO:0004318	enoyl-[acyl-carrier-protein] reductase (NADH) activity	molecular_function	8	4	6734	6	56221	0.00252352
GO:0008430	selenium binding	molecular_function	4	4	6734	6	56221	0.00252352
GO:0010225	response to UV-C	biological_process	8	4	6734	6	56221	0.00252352
GO:0005835	fatty acid synthase complex	cellular_component	4	4	6734	6	56221	0.00252352
GO:0003958	NADPH-hemoprotein reductase activity	molecular_function	7	4	6734	6	56221	0.00252352
GO:0016631	enoyl-[acyl-carrier-protein] reductase activity	molecular_function	7	4	6734	6	56221	0.00252352
GO:0000154	rRNA modification	biological_process	12	4	6734	6	56221	0.00252352
GO:0009740	gibberellic acid mediated signaling pathway	biological_process	7	31	6734	154	56221	0.00253741
GO:0008194	UDP-glycosyltransferase activity	molecular_function	6	23	6734	105	56221	0.00286687
GO:0016020	membrane	cellular_component	3	391	6734	2864	56221	0.00288896
GO:0071446	cellular response to salicylic acid stimulus	biological_process	7	10	6734	32	56221	0.00319613
GO:0004130	cytochrome-c peroxidase activity	molecular_function	5	7	6734	18	56221	0.00336703
GO:0042793	plastid transcription	biological_process	9	7	6734	18	56221	0.00336703
GO:0016624	oxidoreductase activity, acting on the aldehyde or oxo group of donors, disulfide as acceptor	molecular_function	6	5	6734	10	56221	0.0036819
GO:0005094	Rho GDP-dissociation inhibitor activity	molecular_function	8	5	6734	10	56221	0.0036819
GO:0010929	positive regulation of auxin mediated signaling pathway	biological_process	9	5	6734	10	56221	0.0036819
GO:0009411	response to UV	biological_process	7	17	6734	71	56221	0.00370668
GO:0006817	phosphate ion transport	biological_process	9	6	6734	14	56221	0.00375251
GO:0048027	mRNA 5'-UTR binding	molecular_function	8	6	6734	14	56221	0.00375251
GO:0016798	hydrolase activity, acting on glycosyl bonds	molecular_function	5	21	6734	95	56221	0.00380305
GO:0004553	hydrolase activity, hydrolyzing O-glycosyl compounds	molecular_function	6	61	6734	362	56221	0.00382174
GO:0008519	ammonium transmembrane transporter activity	molecular_function	7	8	6734	23	56221	0.00390852
GO:0006624	vacuolar protein processing	biological_process	9	8	6734	23	56221	0.00390852
GO:0015695	organic cation transport	biological_process	8	8	6734	23	56221	0.00390852
GO:0072488	ammonium transmembrane transport	biological_process	9	8	6734	23	56221	0.00390852
GO:0019740	nitrogen utilization	biological_process	3	8	6734	23	56221	0.00390852
GO:0005840	ribosome	cellular_component	6	25	6734	120	56221	0.00393185
GO:0004364	glutathione transferase activity	molecular_function	6	27	6734	133	56221	0.00409009
GO:0006749	glutathione metabolic process	biological_process	8	27	6734	133	56221	0.00409009
GO:0030515	snoRNA binding	molecular_function	7	10	6734	33	56221	0.00410029
GO:0004714	transmembrane receptor protein tyrosine kinase activity	molecular_function	9	9	6734	28	56221	0.00411643
GO:0016838	carbon-oxygen lyase activity, acting on phosphates	molecular_function	6	13	6734	49	56221	0.00415973
GO:0015254	glycerol channel activity	molecular_function	7	29	6734	146	56221	0.00417359
GO:0009992	cellular water homeostasis	biological_process	8	29	6734	146	56221	0.00417359
GO:0006970	response to osmotic stress	biological_process	5	46	6734	260	56221	0.00441509
GO:0055085	transmembrane transport	biological_process	6	78	6734	487	56221	0.00476358
GO:0030976	thiamine pyrophosphate binding	molecular_function	6	7	6734	19	56221	0.0047854
GO:0052696	flavonoid glucuronidation	biological_process	6	61	6734	366	56221	0.00488751
GO:0008131	primary amine oxidase activity	molecular_function	7	13	6734	50	56221	0.00501561
GO:0009863	salicylic acid mediated signaling pathway	biological_process	5	17	6734	73	56221	0.00501595
GO:0009672	auxin:proton symporter activity	molecular_function	11	8	6734	24	56221	0.00525499
GO:0071219	cellular response to molecule of bacterial origin	biological_process	7	8	6734	24	56221	0.00525499
GO:0008832	dGTPase activity	molecular_function	8	4	6734	7	56221	0.00532931
GO:0048307	ferredoxin-nitrite reductase activity	molecular_function	7	4	6734	7	56221	0.00532931
GO:2000038	regulation of stomatal complex development	biological_process	8	4	6734	7	56221	0.00532931
GO:0050421	nitrite reductase (NO-forming) activity	molecular_function	7	4	6734	7	56221	0.00532931
GO:0030896	checkpoint clamp complex	cellular_component	4	4	6734	7	56221	0.00532931
GO:0005712	chiasma	cellular_component	7	4	6734	7	56221	0.00532931
GO:0047889	ferredoxin-nitrate reductase activity	molecular_function	7	4	6734	7	56221	0.00532931
GO:0004148	dihydrolipoyl dehydrogenase activity	molecular_function	7	4	6734	7	56221	0.00532931
GO:0008936	nicotinamidase activity	molecular_function	7	4	6734	7	56221	0.00532931
GO:0009741	response to brassinosteroid	biological_process	6	21	6734	98	56221	0.00556277
GO:0015250	water channel activity	molecular_function	7	29	6734	149	56221	0.00562065
GO:0008964	phosphoenolpyruvate carboxylase activity	molecular_function	8	6	6734	15	56221	0.00562566
GO:0009939	positive regulation of gibberellic acid mediated signaling pathway	biological_process	9	6	6734	15	56221	0.00562566
GO:0080025	phosphatidylinositol-3,5-bisphosphate binding	molecular_function	9	6	6734	15	56221	0.00562566
GO:0032436	positive regulation of proteasomal ubiquitin-dependent protein catabolic process	biological_process	12	18	6734	80	56221	0.00580507
GO:0005509	calcium ion binding	molecular_function	7	75	6734	470	56221	0.00606626
GO:0045004	DNA replication proofreading	biological_process	9	5	6734	11	56221	0.0060879
GO:0006272	leading strand elongation	biological_process	10	5	6734	11	56221	0.0060879
GO:0001561	fatty acid alpha-oxidation	biological_process	11	5	6734	11	56221	0.0060879
GO:0006297	nucleotide-excision repair, DNA gap filling	biological_process	8	5	6734	11	56221	0.0060879
GO:0006598	polyamine catabolic process	biological_process	10	5	6734	11	56221	0.0060879
GO:0031349	positive regulation of defense response	biological_process	8	5	6734	11	56221	0.0060879
GO:0046592	polyamine oxidase activity	molecular_function	7	5	6734	11	56221	0.0060879
GO:0006287	base-excision repair, gap-filling	biological_process	8	5	6734	11	56221	0.0060879
GO:0016553	base conversion or substitution editing	biological_process	10	3	6734	4	56221	0.0062539
GO:0043489	RNA stabilization	biological_process	10	3	6734	4	56221	0.0062539
GO:0008839	4-hydroxy-tetrahydrodipicolinate reductase	molecular_function	7	3	6734	4	56221	0.0062539
GO:0050313	sulfur dioxygenase activity	molecular_function	7	3	6734	4	56221	0.0062539
GO:0030424	axon	cellular_component	6	3	6734	4	56221	0.0062539
GO:0071291	cellular response to selenium ion	biological_process	7	3	6734	4	56221	0.0062539
GO:0047951	glutathione thiolesterase activity	molecular_function	7	3	6734	4	56221	0.0062539
GO:2000582	positive regulation of ATP-dependent microtubule motor activity, plus-end-directed	biological_process	9	3	6734	4	56221	0.0062539
GO:0090706	specification of plant organ position	biological_process	6	3	6734	4	56221	0.0062539
GO:0022821	potassium ion antiporter activity	molecular_function	7	3	6734	4	56221	0.0062539
GO:0009940	amino-terminal vacuolar sorting propeptide binding	molecular_function	8	3	6734	4	56221	0.0062539
GO:0003988	acetyl-CoA C-acyltransferase activity	molecular_function	8	3	6734	4	56221	0.0062539
GO:0010209	vacuolar sorting signal binding	molecular_function	7	3	6734	4	56221	0.0062539
GO:0010430	fatty acid omega-oxidation	biological_process	11	3	6734	4	56221	0.0062539
GO:0019395	fatty acid oxidation	biological_process	10	3	6734	4	56221	0.0062539
GO:0043157	response to cation stress	biological_process	7	3	6734	4	56221	0.0062539
GO:0004425	indole-3-glycerol-phosphate synthase activity	molecular_function	7	3	6734	4	56221	0.0062539
GO:0010111	glyoxysome organization	biological_process	7	3	6734	4	56221	0.0062539
GO:0048364	root development	biological_process	6	49	6734	286	56221	0.00638921
GO:0003755	peptidyl-prolyl cis-trans isomerase activity	molecular_function	6	26	6734	131	56221	0.00648813
GO:0009082	branched-chain amino acid biosynthetic process	biological_process	10	10	6734	35	56221	0.00650505
GO:0009056	catabolic process	biological_process	4	10	6734	35	56221	0.00650505
GO:0008266	poly(U) RNA binding	molecular_function	9	10	6734	35	56221	0.00650505
GO:0009791	post-embryonic development	biological_process	4	15	6734	63	56221	0.00654125
GO:1902584	positive regulation of response to water deprivation	biological_process	7	7	6734	20	56221	0.00661029
GO:0006559	L-phenylalanine catabolic process	biological_process	11	9	6734	30	56221	0.0068352
GO:0004034	aldose 1-epimerase activity	molecular_function	7	9	6734	30	56221	0.0068352
GO:0030570	pectate lyase activity	molecular_function	7	13	6734	52	56221	0.00714834
GO:0045087	innate immune response	biological_process	5	20	6734	94	56221	0.00727451
GO:0009408	response to heat	biological_process	5	65	6734	403	56221	0.0079384
GO:0004737	pyruvate decarboxylase activity	molecular_function	7	6	6734	16	56221	0.00809905
GO:0042744	hydrogen peroxide catabolic process	biological_process	8	27	6734	140	56221	0.00830242
GO:0080043	quercetin 3-O-glucosyltransferase activity	molecular_function	8	47	6734	276	56221	0.00830421
GO:0080044	quercetin 7-O-glucosyltransferase activity	molecular_function	8	47	6734	276	56221	0.00830421
GO:0003333	amino acid transmembrane transport	biological_process	11	26	6734	134	56221	0.00874374
GO:0005985	sucrose metabolic process	biological_process	8	17	6734	77	56221	0.00876386
GO:0016209	antioxidant activity	molecular_function	3	7	6734	21	56221	0.00890522
GO:0031348	negative regulation of defense response	biological_process	8	11	6734	42	56221	0.00894972
GO:0005788	endoplasmic reticulum lumen	cellular_component	7	8	6734	26	56221	0.00897433
GO:0060548	negative regulation of cell death	biological_process	7	8	6734	26	56221	0.00897433
GO:0052852	very-long-chain-(S)-2-hydroxy-acid oxidase activity	molecular_function	8	5	6734	12	56221	0.00941614
GO:0052853	long-chain-(S)-2-hydroxy-long-chain-acid oxidase activity	molecular_function	8	5	6734	12	56221	0.00941614
GO:0009805	coumarin biosynthetic process	biological_process	8	5	6734	12	56221	0.00941614
GO:0052854	medium-chain-(S)-2-hydroxy-acid oxidase activity	molecular_function	8	5	6734	12	56221	0.00941614
GO:0006517	protein deglycosylation	biological_process	9	5	6734	12	56221	0.00941614
GO:0003883	CTP synthase activity	molecular_function	6	4	6734	8	56221	0.00965159
GO:0046283	anthocyanin-containing compound metabolic process	biological_process	6	4	6734	8	56221	0.00965159
GO:0009967	positive regulation of signal transduction	biological_process	8	4	6734	8	56221	0.00965159
GO:1902609	(R)-2-hydroxy-alpha-linolenic acid biosynthetic process	biological_process	12	4	6734	8	56221	0.00965159
GO:0008066	glutamate receptor activity	molecular_function	6	4	6734	8	56221	0.00965159
GO:0000957	mitochondrial RNA catabolic process	biological_process	10	4	6734	8	56221	0.00965159
GO:0034614	cellular response to reactive oxygen species	biological_process	7	4	6734	8	56221	0.00965159
GO:0010112	regulation of systemic acquired resistance	biological_process	8	4	6734	8	56221	0.00965159
GO:0051592	response to calcium ion	biological_process	7	4	6734	8	56221	0.00965159
GO:0042389	omega-3 fatty acid desaturase activity	molecular_function	6	4	6734	8	56221	0.00965159
GO:0004654	polyribonucleotide nucleotidyltransferase activity	molecular_function	7	4	6734	8	56221	0.00965159
GO:0001731	formation of translation preinitiation complex	biological_process	9	4	6734	8	56221	0.00965159
GO:0051513	regulation of monopolar cell growth	biological_process	8	4	6734	8	56221	0.00965159
GO:0005234	extracellularly glutamate-gated ion channel activity	molecular_function	10	4	6734	8	56221	0.00965159
GO:0052542	defense response by callose deposition	biological_process	6	4	6734	8	56221	0.00965159
GO:0004029	aldehyde dehydrogenase (NAD) activity	molecular_function	7	10	6734	37	56221	0.00988046
GO:0009615	response to virus	biological_process	7	17	6734	78	56221	0.00998473
GO:0005249	voltage-gated potassium channel activity	molecular_function	9	19	6734	91	56221	0.0107065
GO:0042391	regulation of membrane potential	biological_process	5	17	6734	79	56221	0.0113369
GO:0009819	drought recovery	biological_process	6	8	6734	27	56221	0.011439
GO:0043565	sequence-specific DNA binding	molecular_function	7	214	6734	1540	56221	0.0115222
GO:0008171	O-methyltransferase activity	molecular_function	7	15	6734	67	56221	0.0117108
GO:1902290	positive regulation of defense response to oomycetes	biological_process	8	7	6734	22	56221	0.0117336
GO:0050665	hydrogen peroxide biosynthetic process	biological_process	8	7	6734	22	56221	0.0117336
GO:0016709	oxidoreductase activity, acting on paired donors, with incorporation or reduction of molecular oxygen, NAD(P)H as one donor, and incorporation of one atom of oxygen	molecular_function	6	68	6734	433	56221	0.0121615
GO:0044550	secondary metabolite biosynthetic process	biological_process	5	70	6734	448	56221	0.0123996
GO:0004185	serine-type carboxypeptidase activity	molecular_function	9	20	6734	99	56221	0.0128983
GO:0006355	regulation of transcription, DNA-templated	biological_process	8	507	6734	3863	56221	0.0129658
GO:0031425	chloroplast RNA processing	biological_process	10	16	6734	74	56221	0.0131573
GO:1900426	positive regulation of defense response to bacterium	biological_process	8	9	6734	33	56221	0.0132444
GO:0051510	regulation of unidimensional cell growth	biological_process	7	9	6734	33	56221	0.0132444
GO:0009610	response to symbiotic fungus	biological_process	8	5	6734	13	56221	0.0138108
GO:0060862	negative regulation of floral organ abscission	biological_process	10	5	6734	13	56221	0.0138108
GO:0000153	cytoplasmic ubiquitin ligase complex	cellular_component	6	3	6734	5	56221	0.01424
GO:0052033	pathogen-associated molecular pattern dependent induction by symbiont of host innate immune response	biological_process	12	3	6734	5	56221	0.01424
GO:0030956	glutamyl-tRNA(Gln) amidotransferase complex	cellular_component	4	3	6734	5	56221	0.01424
GO:0009090	homoserine biosynthetic process	biological_process	12	3	6734	5	56221	0.01424
GO:0046373	L-arabinose metabolic process	biological_process	9	3	6734	5	56221	0.01424
GO:0036374	glutathione hydrolase activity	molecular_function	9	3	6734	5	56221	0.01424
GO:0006542	glutamine biosynthetic process	biological_process	12	3	6734	5	56221	0.01424
GO:0102953	hypoglycin A gamma-glutamyl transpeptidase activity	molecular_function	7	3	6734	5	56221	0.01424
GO:0042819	vitamin B6 biosynthetic process	biological_process	8	3	6734	5	56221	0.01424
GO:0004457	lactate dehydrogenase activity	molecular_function	6	3	6734	5	56221	0.01424
GO:0030010	establishment of cell polarity	biological_process	5	3	6734	5	56221	0.01424
GO:0044778	meiotic DNA integrity checkpoint	biological_process	6	2	6734	2	56221	0.0143447
GO:0008115	sarcosine oxidase activity	molecular_function	7	2	6734	2	56221	0.0143447
GO:0010054	trichoblast differentiation	biological_process	8	2	6734	2	56221	0.0143447
GO:0015075	ion transmembrane transporter activity	molecular_function	5	2	6734	2	56221	0.0143447
GO:0014075	response to amine	biological_process	7	2	6734	2	56221	0.0143447
GO:0042030	ATPase inhibitor activity	molecular_function	6	2	6734	2	56221	0.0143447
GO:0034455	t-UTP complex	cellular_component	4	2	6734	2	56221	0.0143447
GO:0019371	cyclooxygenase pathway	biological_process	12	2	6734	2	56221	0.0143447
GO:0032780	negative regulation of ATPase activity	biological_process	8	2	6734	2	56221	0.0143447
GO:0008863	formate dehydrogenase (NAD+) activity	molecular_function	7	2	6734	2	56221	0.0143447
GO:1905421	regulation of plant organ morphogenesis	biological_process	7	2	6734	2	56221	0.0143447
GO:0006805	xenobiotic metabolic process	biological_process	5	2	6734	2	56221	0.0143447
GO:0016701	oxidoreductase activity, acting on single donors with incorporation of molecular oxygen	molecular_function	5	2	6734	2	56221	0.0143447
GO:0012510	trans-Golgi network transport vesicle membrane	cellular_component	8	2	6734	2	56221	0.0143447
GO:0070455	positive regulation of heme biosynthetic process	biological_process	9	2	6734	2	56221	0.0143447
GO:0010976	positive regulation of neuron projection development	biological_process	11	2	6734	2	56221	0.0143447
GO:0030003	cellular cation homeostasis	biological_process	9	2	6734	2	56221	0.0143447
GO:0001956	positive regulation of neurotransmitter secretion	biological_process	7	2	6734	2	56221	0.0143447
GO:0004038	allantoinase activity	molecular_function	7	2	6734	2	56221	0.0143447
GO:0044210	'de novo' CTP biosynthetic process	biological_process	13	2	6734	2	56221	0.0143447
GO:0046521	sphingoid catabolic process	biological_process	10	2	6734	2	56221	0.0143447
GO:0071363	cellular response to growth factor stimulus	biological_process	7	2	6734	2	56221	0.0143447
GO:0009537	proplastid	cellular_component	7	2	6734	2	56221	0.0143447
GO:0006725	cellular aromatic compound metabolic process	biological_process	5	2	6734	2	56221	0.0143447
GO:0030943	mitochondrion targeting sequence binding	molecular_function	7	2	6734	2	56221	0.0143447
GO:0000904	cell morphogenesis involved in differentiation	biological_process	7	2	6734	2	56221	0.0143447
GO:0018580	nitronate monooxygenase activity	molecular_function	7	2	6734	2	56221	0.0143447
GO:0045943	positive regulation of transcription by RNA polymerase I	biological_process	10	2	6734	2	56221	0.0143447
GO:0070555	response to interleukin-1	biological_process	7	2	6734	2	56221	0.0143447
GO:0071327	cellular response to trehalose stimulus	biological_process	9	2	6734	2	56221	0.0143447
GO:0008021	synaptic vesicle	cellular_component	4	2	6734	2	56221	0.0143447
GO:0042183	formate catabolic process	biological_process	8	2	6734	2	56221	0.0143447
GO:0032026	response to magnesium ion	biological_process	7	2	6734	2	56221	0.0143447
GO:0009886	post-embryonic animal morphogenesis	biological_process	5	2	6734	2	56221	0.0143447
GO:0032570	response to progesterone	biological_process	6	2	6734	2	56221	0.0143447
GO:0033728	divinyl chlorophyllide a 8-vinyl-reductase activity	molecular_function	7	2	6734	2	56221	0.0143447
GO:0003837	beta-ureidopropionase activity	molecular_function	7	2	6734	2	56221	0.0143447
GO:0072708	response to sorbitol	biological_process	7	2	6734	2	56221	0.0143447
GO:0004109	coproporphyrinogen oxidase activity	molecular_function	7	2	6734	2	56221	0.0143447
GO:1900367	positive regulation of defense response to insect	biological_process	8	2	6734	2	56221	0.0143447
GO:0006670	sphingosine metabolic process	biological_process	8	2	6734	2	56221	0.0143447
GO:0051744	3,8-divinyl protochlorophyllide a 8-vinyl reductase activity	molecular_function	5	2	6734	2	56221	0.0143447
GO:0010148	transpiration	biological_process	8	2	6734	2	56221	0.0143447
GO:0007565	female pregnancy	biological_process	5	2	6734	2	56221	0.0143447
GO:0004846	urate oxidase activity	molecular_function	7	2	6734	2	56221	0.0143447
GO:0018023	peptidyl-lysine trimethylation	biological_process	12	2	6734	2	56221	0.0143447
GO:0032041	NAD-dependent histone deacetylase activity (H3-K14 specific)	molecular_function	9	8	6734	28	56221	0.014368
GO:0005217	intracellular ligand-gated ion channel activity	molecular_function	8	10	6734	39	56221	0.0144464
GO:0004970	ionotropic glutamate receptor activity	molecular_function	7	10	6734	39	56221	0.0144464
GO:0031624	ubiquitin conjugating enzyme binding	molecular_function	7	16	6734	75	56221	0.0149139
GO:0016688	L-ascorbate peroxidase activity	molecular_function	5	7	6734	23	56221	0.015157
GO:0006572	tyrosine catabolic process	biological_process	11	6	6734	18	56221	0.0152156
GO:0009800	cinnamic acid biosynthetic process	biological_process	8	6	6734	18	56221	0.0152156
GO:0005741	mitochondrial outer membrane	cellular_component	6	15	6734	69	56221	0.0152783
GO:0042803	protein homodimerization activity	molecular_function	6	58	6734	365	56221	0.0154172
GO:0031408	oxylipin biosynthetic process	biological_process	11	12	6734	51	56221	0.0155441
GO:0004565	beta-galactosidase activity	molecular_function	8	13	6734	57	56221	0.0156405
GO:0019776	Atg8 ligase activity	molecular_function	5	4	6734	9	56221	0.0157393
GO:0006515	protein quality control for misfolded or incompletely synthesized proteins	biological_process	9	4	6734	9	56221	0.0157393
GO:0004351	glutamate decarboxylase activity	molecular_function	7	4	6734	9	56221	0.0157393
GO:0006203	dGTP catabolic process	biological_process	12	4	6734	9	56221	0.0157393
GO:0004824	lysine-tRNA ligase activity	molecular_function	7	4	6734	9	56221	0.0157393
GO:0046739	transport of virus in multicellular host	biological_process	7	4	6734	9	56221	0.0157393
GO:0016872	intramolecular lyase activity	molecular_function	5	4	6734	9	56221	0.0157393
GO:0019441	tryptophan catabolic process to kynurenine	biological_process	12	4	6734	9	56221	0.0157393
GO:0006430	lysyl-tRNA aminoacylation	biological_process	13	4	6734	9	56221	0.0157393
GO:0006536	glutamate metabolic process	biological_process	11	4	6734	9	56221	0.0157393
GO:0006351	transcription, DNA-templated	biological_process	8	432	6734	3278	56221	0.016459
GO:0009788	negative regulation of abscisic acid-activated signaling pathway	biological_process	9	19	6734	95	56221	0.0167151
GO:0016874	ligase activity	molecular_function	4	30	6734	169	56221	0.0177357
GO:0010205	photoinhibition	biological_process	9	8	6734	29	56221	0.0178059
GO:0005811	lipid droplet	cellular_component	6	8	6734	29	56221	0.0178059
GO:0005986	sucrose biosynthetic process	biological_process	9	11	6734	46	56221	0.017842
GO:0006874	cellular calcium ion homeostasis	biological_process	11	12	6734	52	56221	0.0180628
GO:0005515	protein binding	molecular_function	4	749	6734	5837	56221	0.0184113
GO:0004190	aspartic-type endopeptidase activity	molecular_function	8	54	6734	340	56221	0.0189812
GO:0016068	type I hypersensitivity	biological_process	10	7	6734	24	56221	0.0192343
GO:0080167	response to karrikin	biological_process	5	31	6734	177	56221	0.019302
GO:0047274	galactinol-sucrose galactosyltransferase activity	molecular_function	8	5	6734	14	56221	0.0193988
GO:0009413	response to flooding	biological_process	5	5	6734	14	56221	0.0193988
GO:0006751	glutathione catabolic process	biological_process	9	5	6734	14	56221	0.0193988
GO:0047259	glucomannan 4-beta-mannosyltransferase activity	molecular_function	9	5	6734	14	56221	0.0193988
GO:0010115	regulation of abscisic acid biosynthetic process	biological_process	8	9	6734	35	56221	0.0194783
GO:0010204	defense response signaling pathway, resistance gene-independent	biological_process	6	6	6734	19	56221	0.0200295
GO:0016747	transferase activity, transferring acyl groups other than amino-acyl groups	molecular_function	6	19	6734	97	56221	0.020569
GO:0009738	abscisic acid-activated signaling pathway	biological_process	6	74	6734	489	56221	0.0208592
GO:0046777	protein autophosphorylation	biological_process	10	52	6734	328	56221	0.0216317
GO:0009099	valine biosynthetic process	biological_process	11	8	6734	30	56221	0.0217952
GO:0044804	autophagy of nucleus	biological_process	7	8	6734	30	56221	0.0217952
GO:0015171	amino acid transmembrane transporter activity	molecular_function	7	26	6734	145	56221	0.0230138
GO:0050691	regulation of defense response to virus by host	biological_process	8	4	6734	10	56221	0.0237775
GO:0005080	protein kinase C binding	molecular_function	8	4	6734	10	56221	0.0237775
GO:0031118	rRNA pseudouridine synthesis	biological_process	13	4	6734	10	56221	0.0237775
GO:0016174	NAD(P)H oxidase activity	molecular_function	7	4	6734	10	56221	0.0237775
GO:1905011	transmembrane phosphate ion transport from cytosol to vacuole	biological_process	8	4	6734	10	56221	0.0237775
GO:0031120	snRNA pseudouridine synthesis	biological_process	11	4	6734	10	56221	0.0237775
GO:0015934	large ribosomal subunit	cellular_component	7	4	6734	10	56221	0.0237775
GO:0010258	NADH dehydrogenase complex (plastoquinone) assembly	biological_process	9	4	6734	10	56221	0.0237775
GO:0031429	box H/ACA snoRNP complex	cellular_component	7	4	6734	10	56221	0.0237775
GO:0000077	DNA damage checkpoint	biological_process	7	4	6734	10	56221	0.0237775
GO:0016832	aldehyde-lyase activity	molecular_function	6	4	6734	10	56221	0.0237775
GO:0010102	lateral root morphogenesis	biological_process	8	7	6734	25	56221	0.0240199
GO:0010088	phloem development	biological_process	7	7	6734	25	56221	0.0240199
GO:0010319	stromule	cellular_component	7	19	6734	99	56221	0.0250717
GO:0009813	flavonoid biosynthetic process	biological_process	6	61	6734	397	56221	0.0251837
GO:0010271	regulation of chlorophyll catabolic process	biological_process	9	6	6734	20	56221	0.0257806
GO:0080054	low-affinity nitrate transmembrane transporter activity	molecular_function	9	6	6734	20	56221	0.0257806
GO:0071491	cellular response to red light	biological_process	9	3	6734	6	56221	0.0259565
GO:0043680	filiform apparatus	cellular_component	6	3	6734	6	56221	0.0259565
GO:0090353	polygalacturonase inhibitor activity	molecular_function	6	3	6734	6	56221	0.0259565
GO:0070042	rRNA (uridine-N3-)-methyltransferase activity	molecular_function	8	3	6734	6	56221	0.0259565
GO:0008898	S-adenosylmethionine-homocysteine S-methyltransferase activity	molecular_function	8	3	6734	6	56221	0.0259565
GO:0051245	negative regulation of cellular defense response	biological_process	9	3	6734	6	56221	0.0259565
GO:0010323	negative regulation of isopentenyl diphosphate biosynthetic process, methylerythritol 4-phosphate pathway	biological_process	9	3	6734	6	56221	0.0259565
GO:0048024	regulation of mRNA splicing, via spliceosome	biological_process	9	3	6734	6	56221	0.0259565
GO:0005078	MAP-kinase scaffold activity	molecular_function	7	3	6734	6	56221	0.0259565
GO:0033014	tetrapyrrole biosynthetic process	biological_process	7	3	6734	6	56221	0.0259565
GO:0051879	Hsp90 protein binding	molecular_function	6	3	6734	6	56221	0.0259565
GO:0005881	cytoplasmic microtubule	cellular_component	8	3	6734	6	56221	0.0259565
GO:0046593	mandelonitrile lyase activity	molecular_function	7	3	6734	6	56221	0.0259565
GO:0019877	diaminopimelate biosynthetic process	biological_process	10	3	6734	6	56221	0.0259565
GO:0010487	thermospermine synthase activity	molecular_function	6	3	6734	6	56221	0.0259565
GO:0080136	priming of cellular response to stress	biological_process	7	3	6734	6	56221	0.0259565
GO:0009854	oxidative photosynthetic carbon pathway	biological_process	6	5	6734	15	56221	0.0262854
GO:0046923	ER retention sequence binding	molecular_function	7	5	6734	15	56221	0.0262854
GO:0071470	cellular response to osmotic stress	biological_process	6	5	6734	15	56221	0.0262854
GO:0080186	developmental vegetative growth	biological_process	5	5	6734	15	56221	0.0262854
GO:0006621	protein retention in ER lumen	biological_process	9	5	6734	15	56221	0.0262854
GO:0000422	autophagy of mitochondrion	biological_process	7	8	6734	31	56221	0.0263759
GO:0051289	protein homotetramerization	biological_process	9	8	6734	31	56221	0.0263759
GO:1901430	positive regulation of syringal lignin biosynthetic process	biological_process	9	8	6734	31	56221	0.0263759
GO:0005623	cell	cellular_component	3	21	6734	113	56221	0.0267811
GO:0009651	response to salt stress	biological_process	6	129	6734	914	56221	0.0273481
GO:0015293	symporter activity	molecular_function	7	12	6734	55	56221	0.0274527
GO:0010206	photosystem II repair	biological_process	9	9	6734	37	56221	0.0275938
GO:0033612	receptor serine/threonine kinase binding	molecular_function	6	11	6734	49	56221	0.0279242
GO:0005875	microtubule associated complex	cellular_component	4	10	6734	43	56221	0.0280281
GO:0006529	asparagine biosynthetic process	biological_process	12	7	6734	26	56221	0.0295631
GO:0004066	asparagine synthase (glutamine-hydrolyzing) activity	molecular_function	7	7	6734	26	56221	0.0295631
GO:0042274	ribosomal small subunit biogenesis	biological_process	6	7	6734	26	56221	0.0295631
GO:0009931	calcium-dependent protein serine/threonine kinase activity	molecular_function	9	20	6734	108	56221	0.0311518
GO:0004683	calmodulin-dependent protein kinase activity	molecular_function	9	20	6734	108	56221	0.0311518
GO:0004857	enzyme inhibitor activity	molecular_function	5	12	6734	56	56221	0.0312531
GO:0006541	glutamine metabolic process	biological_process	11	8	6734	32	56221	0.0315843
GO:0009944	polarity specification of adaxial/abaxial axis	biological_process	6	9	6734	38	56221	0.0324331
GO:0006561	proline biosynthetic process	biological_process	12	9	6734	38	56221	0.0324331
GO:0006508	proteolysis	biological_process	7	103	6734	720	56221	0.0324805
GO:0005975	carbohydrate metabolic process	biological_process	5	59	6734	388	56221	0.0326922
GO:0003700	DNA binding transcription factor activity	molecular_function	4	467	6734	3603	56221	0.0329205
GO:0043617	cellular response to sucrose starvation	biological_process	9	4	6734	11	56221	0.0338859
GO:0006497	protein lipidation	biological_process	9	4	6734	11	56221	0.0338859
GO:0030643	cellular phosphate ion homeostasis	biological_process	11	4	6734	11	56221	0.0338859
GO:0006782	protoporphyrinogen IX biosynthetic process	biological_process	9	4	6734	11	56221	0.0338859
GO:0071277	cellular response to calcium ion	biological_process	8	4	6734	11	56221	0.0338859
GO:0031902	late endosome membrane	cellular_component	9	13	6734	63	56221	0.0340559
GO:0016702	oxidoreductase activity, acting on single donors with incorporation of molecular oxygen, incorporation of two atoms of oxygen	molecular_function	6	5	6734	16	56221	0.0345519
GO:0050830	defense response to Gram-positive bacterium	biological_process	9	5	6734	16	56221	0.0345519
GO:0043023	ribosomal large subunit binding	molecular_function	6	5	6734	16	56221	0.0345519
GO:0016597	amino acid binding	molecular_function	7	5	6734	16	56221	0.0345519
GO:0006353	DNA-templated transcription, termination	biological_process	8	5	6734	16	56221	0.0345519
GO:0042546	cell wall biogenesis	biological_process	5	22	6734	123	56221	0.0351906
GO:0016491	oxidoreductase activity	molecular_function	4	80	6734	548	56221	0.0361044
GO:0071215	cellular response to abscisic acid stimulus	biological_process	7	10	6734	45	56221	0.0374511
GO:0010119	regulation of stomatal movement	biological_process	6	17	6734	90	56221	0.0375657
GO:0009933	meristem structural organization	biological_process	5	9	6734	39	56221	0.0378291
GO:0031640	killing of cells of other organism	biological_process	4	9	6734	39	56221	0.0378291
GO:0070127	tRNA aminoacylation for mitochondrial protein translation	biological_process	10	2	6734	3	56221	0.0395987
GO:0042170	plastid membrane	cellular_component	5	2	6734	3	56221	0.0395987
GO:0047886	farnesol dehydrogenase activity	molecular_function	7	2	6734	3	56221	0.0395987
GO:0045145	single-stranded DNA 5'-3' exodeoxyribonuclease activity	molecular_function	11	2	6734	3	56221	0.0395987
GO:1990067	intrachromosomal DNA recombination	biological_process	9	2	6734	3	56221	0.0395987
GO:1902749	regulation of cell cycle G2/M phase transition	biological_process	9	2	6734	3	56221	0.0395987
GO:0006431	methionyl-tRNA aminoacylation	biological_process	13	2	6734	3	56221	0.0395987
GO:0004851	uroporphyrin-III C-methyltransferase activity	molecular_function	8	2	6734	3	56221	0.0395987
GO:0050242	pyruvate, phosphate dikinase activity	molecular_function	7	2	6734	3	56221	0.0395987
GO:0070043	rRNA (guanine-N7-)-methyltransferase activity	molecular_function	8	2	6734	3	56221	0.0395987
GO:0000495	box H/ACA snoRNA 3'-end processing	biological_process	13	2	6734	3	56221	0.0395987
GO:0004825	methionine-tRNA ligase activity	molecular_function	7	2	6734	3	56221	0.0395987
GO:0015204	urea transmembrane transporter activity	molecular_function	6	2	6734	3	56221	0.0395987
GO:0043007	maintenance of rDNA	biological_process	9	2	6734	3	56221	0.0395987
GO:0071248	cellular response to metal ion	biological_process	7	2	6734	3	56221	0.0395987
GO:0033198	response to ATP	biological_process	8	2	6734	3	56221	0.0395987
GO:0071462	cellular response to water stimulus	biological_process	7	2	6734	3	56221	0.0395987
GO:0006721	terpenoid metabolic process	biological_process	8	2	6734	3	56221	0.0395987
GO:0072593	reactive oxygen species metabolic process	biological_process	5	6	6734	22	56221	0.0403296
GO:0043069	negative regulation of programmed cell death	biological_process	8	6	6734	22	56221	0.0403296
GO:0005775	vacuolar lumen	cellular_component	7	6	6734	22	56221	0.0403296
GO:0000302	response to reactive oxygen species	biological_process	6	14	6734	71	56221	0.040515
GO:0004348	glucosylceramidase activity	molecular_function	7	3	6734	7	56221	0.0414269
GO:0006680	glucosylceramide catabolic process	biological_process	12	3	6734	7	56221	0.0414269
GO:0046274	lignin catabolic process	biological_process	8	3	6734	7	56221	0.0414269
GO:0016756	glutathione gamma-glutamylcysteinyltransferase activity	molecular_function	7	3	6734	7	56221	0.0414269
GO:1901349	glucosinolate transport	biological_process	9	3	6734	7	56221	0.0414269
GO:0090449	phloem glucosinolate loading	biological_process	9	3	6734	7	56221	0.0414269
GO:0004412	homoserine dehydrogenase activity	molecular_function	7	3	6734	7	56221	0.0414269
GO:0036258	multivesicular body assembly	biological_process	9	3	6734	7	56221	0.0414269
GO:0046244	salicylic acid catabolic process	biological_process	8	3	6734	7	56221	0.0414269
GO:0010295	(+)-abscisic acid 8'-hydroxylase activity	molecular_function	7	3	6734	7	56221	0.0414269
GO:0004061	arylformamidase activity	molecular_function	7	3	6734	7	56221	0.0414269
GO:0080024	indolebutyric acid metabolic process	biological_process	6	3	6734	7	56221	0.0414269
GO:0004640	phosphoribosylanthranilate isomerase activity	molecular_function	7	3	6734	7	56221	0.0414269
GO:0090448	glucosinolate:proton symporter activity	molecular_function	8	3	6734	7	56221	0.0414269
GO:0002215	defense response to nematode	biological_process	7	3	6734	7	56221	0.0414269
GO:0042823	pyridoxal phosphate biosynthetic process	biological_process	8	3	6734	7	56221	0.0414269
GO:0080026	response to indolebutyric acid	biological_process	6	3	6734	7	56221	0.0414269
GO:0048531	beta-1,3-galactosyltransferase activity	molecular_function	8	3	6734	7	56221	0.0414269
GO:0051082	unfolded protein binding	molecular_function	5	28	6734	167	56221	0.0414343
GO:0035556	intracellular signal transduction	biological_process	5	71	6734	484	56221	0.0419588
GO:0008033	tRNA processing	biological_process	11	7	6734	28	56221	0.043086
GO:0010093	specification of floral organ identity	biological_process	5	7	6734	28	56221	0.043086
GO:0009739	response to gibberellin	biological_process	6	31	6734	189	56221	0.0432627
GO:0008299	isoprenoid biosynthetic process	biological_process	8	9	6734	40	56221	0.043805
GO:0033201	alpha-1,4-glucan synthase activity	molecular_function	7	5	6734	17	56221	0.0442544
GO:0008891	glycolate oxidase activity	molecular_function	8	5	6734	17	56221	0.0442544
GO:0001664	G-protein coupled receptor binding	molecular_function	6	5	6734	17	56221	0.0442544
GO:0034045	phagophore assembly site membrane	cellular_component	6	5	6734	17	56221	0.0442544
GO:0009535	chloroplast thylakoid membrane	cellular_component	8	103	6734	730	56221	0.0443325
GO:0002084	protein depalmitoylation	biological_process	10	4	6734	12	56221	0.0461208
GO:0070125	mitochondrial translational elongation	biological_process	9	4	6734	12	56221	0.0461208
GO:0008239	dipeptidyl-peptidase activity	molecular_function	9	4	6734	12	56221	0.0461208
GO:0015369	calcium:proton antiporter activity	molecular_function	12	4	6734	12	56221	0.0461208
GO:1901601	strigolactone biosynthetic process	biological_process	11	4	6734	12	56221	0.0461208
GO:0032266	phosphatidylinositol-3-phosphate binding	molecular_function	8	4	6734	12	56221	0.0461208
GO:0009942	longitudinal axis specification	biological_process	7	4	6734	12	56221	0.0461208
GO:0016811	hydrolase activity, acting on carbon-nitrogen (but not peptide) bonds, in linear amides	molecular_function	6	4	6734	12	56221	0.0461208
GO:0015368	calcium:cation antiporter activity	molecular_function	10	4	6734	12	56221	0.0461208
GO:0005337	nucleoside transmembrane transporter activity	molecular_function	6	4	6734	12	56221	0.0461208
GO:0010310	regulation of hydrogen peroxide metabolic process	biological_process	8	4	6734	12	56221	0.0461208
GO:0008474	palmitoyl-(protein) hydrolase activity	molecular_function	7	4	6734	12	56221	0.0461208
GO:0015194	L-serine transmembrane transporter activity	molecular_function	9	4	6734	12	56221	0.0461208
GO:1901642	nucleoside transmembrane transport	biological_process	9	4	6734	12	56221	0.0461208
GO:0016574	histone ubiquitination	biological_process	12	4	6734	12	56221	0.0461208
GO:0004853	uroporphyrinogen decarboxylase activity	molecular_function	7	4	6734	12	56221	0.0461208
GO:0032040	small-subunit processome	cellular_component	6	19	6734	106	56221	0.0468023
GO:0000278	mitotic cell cycle	biological_process	5	11	6734	53	56221	0.0469749
GO:0004713	protein tyrosine kinase activity	molecular_function	8	11	6734	53	56221	0.0469749
GO:0072583	clathrin-dependent endocytosis	biological_process	9	6	6734	23	56221	0.0492141
GO:0030247	polysaccharide binding	molecular_function	5	30	6734	184	56221	0.0493188
GO:0006012	galactose metabolic process	biological_process	8	12	6734	60	56221	0.05023
GO:0009044	xylan 1,4-beta-xylosidase activity	molecular_function	8	7	6734	29	56221	0.0511297
GO:0045493	xylan catabolic process	biological_process	9	7	6734	29	56221	0.0511297
GO:0046556	alpha-L-arabinofuranosidase activity	molecular_function	7	7	6734	29	56221	0.0511297
GO:0008509	anion transmembrane transporter activity	molecular_function	6	8	6734	35	56221	0.0512789
GO:0002239	response to oomycetes	biological_process	7	8	6734	35	56221	0.0512789
GO:0090332	stomatal closure	biological_process	5	8	6734	35	56221	0.0512789
GO:0010224	response to UV-B	biological_process	8	19	6734	108	56221	0.0549421
GO:0071732	cellular response to nitric oxide	biological_process	8	5	6734	18	56221	0.0554231
GO:0052654	L-leucine transaminase activity	molecular_function	8	5	6734	18	56221	0.0554231
GO:0044255	cellular lipid metabolic process	biological_process	6	5	6734	18	56221	0.0554231
GO:0052655	L-valine transaminase activity	molecular_function	8	5	6734	18	56221	0.0554231
GO:0052656	L-isoleucine transaminase activity	molecular_function	8	5	6734	18	56221	0.0554231
GO:0045333	cellular respiration	biological_process	7	5	6734	18	56221	0.0554231
GO:0009831	plant-type cell wall modification involved in multidimensional cell growth	biological_process	9	15	6734	81	56221	0.0563848
GO:0008574	ATP-dependent microtubule motor activity, plus-end-directed	molecular_function	12	9	6734	42	56221	0.0575726
GO:0007034	vacuolar transport	biological_process	6	9	6734	42	56221	0.0575726
GO:0042542	response to hydrogen peroxide	biological_process	7	26	6734	158	56221	0.0579664
GO:0015491	cation:cation antiporter activity	molecular_function	8	6	6734	24	56221	0.0592074
GO:0071669	plant-type cell wall organization or biogenesis	biological_process	5	6	6734	24	56221	0.0592074
GO:0000463	maturation of LSU-rRNA from tricistronic rRNA transcript (SSU-rRNA, 5.8S rRNA, LSU-rRNA	biological_process	13	8	6734	36	56221	0.0592771
GO:0009744	response to sucrose	biological_process	8	21	6734	123	56221	0.0595513
GO:0043231	intracellular membrane-bounded organelle	cellular_component	5	110	6734	795	56221	0.0602906
GO:0006407	rRNA export from nucleus	biological_process	11	4	6734	13	56221	0.0604807
GO:0010037	response to carbon dioxide	biological_process	6	4	6734	13	56221	0.0604807
GO:0048285	organelle fission	biological_process	6	4	6734	13	56221	0.0604807
GO:0070370	cellular heat acclimation	biological_process	7	4	6734	13	56221	0.0604807
GO:0001678	cellular glucose homeostasis	biological_process	9	4	6734	13	56221	0.0604807
GO:0010540	basipetal auxin transport	biological_process	9	4	6734	13	56221	0.0604807
GO:0019158	mannokinase activity	molecular_function	8	4	6734	13	56221	0.0604807
GO:0004312	fatty acid synthase activity	molecular_function	7	4	6734	13	56221	0.0604807
GO:0007584	response to nutrient	biological_process	7	4	6734	13	56221	0.0604807
GO:0019199	transmembrane receptor protein kinase activity	molecular_function	8	4	6734	13	56221	0.0604807
GO:0047760	butyrate-CoA ligase activity	molecular_function	7	3	6734	8	56221	0.0604921
GO:0043066	negative regulation of apoptotic process	biological_process	9	3	6734	8	56221	0.0604921
GO:0010136	ureide catabolic process	biological_process	8	3	6734	8	56221	0.0604921
GO:0009916	alternative oxidase activity	molecular_function	7	3	6734	8	56221	0.0604921
GO:0006551	leucine metabolic process	biological_process	10	3	6734	8	56221	0.0604921
GO:0035061	interchromatin granule	cellular_component	8	3	6734	8	56221	0.0604921
GO:0071493	cellular response to UV-B	biological_process	9	3	6734	8	56221	0.0604921
GO:0006145	purine nucleobase catabolic process	biological_process	10	3	6734	8	56221	0.0604921
GO:0102721	ubiquinol:oxygen oxidoreductase activity	molecular_function	7	3	6734	8	56221	0.0604921
GO:0019605	butyrate metabolic process	biological_process	11	3	6734	8	56221	0.0604921
GO:0004096	catalase activity	molecular_function	5	3	6734	8	56221	0.0604921
GO:0040009	regulation of growth rate	biological_process	6	3	6734	8	56221	0.0604921
GO:0004559	alpha-mannosidase activity	molecular_function	8	3	6734	8	56221	0.0604921
GO:0010270	photosystem II oxygen evolving complex assembly	biological_process	9	3	6734	8	56221	0.0604921
GO:0051511	negative regulation of unidimensional cell growth	biological_process	8	3	6734	8	56221	0.0604921
GO:0004072	aspartate kinase activity	molecular_function	7	3	6734	8	56221	0.0604921
GO:0016412	serine O-acyltransferase activity	molecular_function	8	3	6734	8	56221	0.0604921
GO:0016762	xyloglucan:xyloglucosyl transferase activity	molecular_function	8	15	6734	82	56221	0.0616772
GO:0000470	maturation of LSU-rRNA	biological_process	12	12	6734	62	56221	0.0621646
GO:0042026	protein refolding	biological_process	5	10	6734	49	56221	0.0623823
GO:0010181	FMN binding	molecular_function	7	10	6734	49	56221	0.0623823
GO:0006807	nitrogen compound metabolic process	biological_process	4	10	6734	49	56221	0.0623823
GO:0009624	response to nematode	biological_process	7	16	6734	89	56221	0.0626898
GO:0006857	oligopeptide transport	biological_process	9	28	6734	174	56221	0.0640159
GO:0009873	ethylene-activated signaling pathway	biological_process	7	66	6734	458	56221	0.0647922
GO:0016165	linoleate 13S-lipoxygenase activity	molecular_function	7	9	6734	43	56221	0.0653933
GO:0010431	seed maturation	biological_process	5	9	6734	43	56221	0.0653933
GO:0007166	cell surface receptor signaling pathway	biological_process	5	65	6734	451	56221	0.0662343
GO:0042409	caffeoyl-CoA O-methyltransferase activity	molecular_function	8	5	6734	19	56221	0.0680637
GO:0004373	glycogen (starch) synthase activity	molecular_function	8	5	6734	19	56221	0.0680637
GO:0000813	ESCRT I complex	cellular_component	5	5	6734	19	56221	0.0680637
GO:0005546	phosphatidylinositol-4,5-bisphosphate binding	molecular_function	9	5	6734	19	56221	0.0680637
GO:0045454	cell redox homeostasis	biological_process	5	39	6734	256	56221	0.068763
GO:0030955	potassium ion binding	molecular_function	8	7	6734	31	56221	0.0698814
GO:0004743	pyruvate kinase activity	molecular_function	7	7	6734	31	56221	0.0698814
GO:0009508	plastid chromosome	cellular_component	8	6	6734	25	56221	0.0703192
GO:0009877	nodulation	biological_process	6	6	6734	25	56221	0.0703192
GO:0042631	cellular response to water deprivation	biological_process	6	6	6734	25	56221	0.0703192
GO:0010350	cellular response to magnesium starvation	biological_process	9	2	6734	4	56221	0.0729436
GO:0051092	positive regulation of NF-kappaB transcription factor activity	biological_process	7	2	6734	4	56221	0.0729436
GO:0004657	proline dehydrogenase activity	molecular_function	6	2	6734	4	56221	0.0729436
GO:0004320	oleoyl-[acyl-carrier-protein] hydrolase activity	molecular_function	9	2	6734	4	56221	0.0729436
GO:0006562	proline catabolic process	biological_process	12	2	6734	4	56221	0.0729436
GO:0008481	sphinganine kinase activity	molecular_function	8	2	6734	4	56221	0.0729436
GO:1901183	positive regulation of camalexin biosynthetic process	biological_process	8	2	6734	4	56221	0.0729436
GO:0031115	negative regulation of microtubule polymerization	biological_process	10	2	6734	4	56221	0.0729436
GO:0033528	S-methylmethionine cycle	biological_process	7	2	6734	4	56221	0.0729436
GO:0009972	cytidine deamination	biological_process	13	2	6734	4	56221	0.0729436
GO:0072709	cellular response to sorbitol	biological_process	8	2	6734	4	56221	0.0729436
GO:0010157	response to chlorate	biological_process	6	2	6734	4	56221	0.0729436
GO:0000188	inactivation of MAPK activity	biological_process	13	2	6734	4	56221	0.0729436
GO:1990259	histone-glutamine methyltransferase activity	molecular_function	9	2	6734	4	56221	0.0729436
GO:0031063	regulation of histone deacetylation	biological_process	10	2	6734	4	56221	0.0729436
GO:0038036	sphingosine-1-phosphate receptor activity	molecular_function	8	2	6734	4	56221	0.0729436
GO:0003376	sphingosine-1-phosphate signaling pathway	biological_process	6	2	6734	4	56221	0.0729436
GO:0046834	lipid phosphorylation	biological_process	8	2	6734	4	56221	0.0729436
GO:0030691	Noc2p-Noc3p complex	cellular_component	5	2	6734	4	56221	0.0729436
GO:0000725	recombinational repair	biological_process	9	2	6734	4	56221	0.0729436
GO:0000494	box C/D snoRNA 3'-end processing	biological_process	13	2	6734	4	56221	0.0729436
GO:0046951	ketone body biosynthetic process	biological_process	6	2	6734	4	56221	0.0729436
GO:0030335	positive regulation of cell migration	biological_process	8	2	6734	4	56221	0.0729436
GO:0018826	methionine gamma-lyase activity	molecular_function	6	2	6734	4	56221	0.0729436
GO:0010800	positive regulation of peptidyl-threonine phosphorylation	biological_process	11	2	6734	4	56221	0.0729436
GO:0004419	hydroxymethylglutaryl-CoA lyase activity	molecular_function	7	2	6734	4	56221	0.0729436
GO:0004719	protein-L-isoaspartate (D-aspartate) O-methyltransferase activity	molecular_function	8	2	6734	4	56221	0.0729436
GO:0005993	trehalose catabolic process	biological_process	9	2	6734	4	56221	0.0729436
GO:0045987	positive regulation of smooth muscle contraction	biological_process	10	2	6734	4	56221	0.0729436
GO:0071286	cellular response to magnesium ion	biological_process	8	2	6734	4	56221	0.0729436
GO:0004828	serine-tRNA ligase activity	molecular_function	7	2	6734	4	56221	0.0729436
GO:0034635	glutathione transport	biological_process	9	2	6734	4	56221	0.0729436
GO:0006212	uracil catabolic process	biological_process	11	2	6734	4	56221	0.0729436
GO:0080124	pheophytinase activity	molecular_function	7	2	6734	4	56221	0.0729436
GO:0071325	cellular response to mannitol stimulus	biological_process	8	2	6734	4	56221	0.0729436
GO:0010174	nucleoside transmembrane transporter activity, against a concentration gradient	molecular_function	7	2	6734	4	56221	0.0729436
GO:0019458	methionine catabolic process via 2-oxobutanoate	biological_process	12	2	6734	4	56221	0.0729436
GO:1990258	histone glutamine methylation	biological_process	12	2	6734	4	56221	0.0729436
GO:0004555	alpha,alpha-trehalase activity	molecular_function	8	2	6734	4	56221	0.0729436
GO:0008124	4-alpha-hydroxytetrahydrobiopterin dehydratase activity	molecular_function	7	2	6734	4	56221	0.0729436
GO:0004160	dihydroxy-acid dehydratase activity	molecular_function	7	2	6734	4	56221	0.0729436
GO:0006499	N-terminal protein myristoylation	biological_process	11	2	6734	4	56221	0.0729436
GO:0001568	blood vessel development	biological_process	5	2	6734	4	56221	0.0729436
GO:0031357	integral component of chloroplast inner membrane	cellular_component	9	2	6734	4	56221	0.0729436
GO:0019483	beta-alanine biosynthetic process	biological_process	10	2	6734	4	56221	0.0729436
GO:0075733	intracellular transport of virus	biological_process	8	2	6734	4	56221	0.0729436
GO:0047150	betaine-homocysteine S-methyltransferase activity	molecular_function	8	2	6734	4	56221	0.0729436
GO:0030690	Noc1p-Noc2p complex	cellular_component	5	2	6734	4	56221	0.0729436
GO:0015276	ligand-gated ion channel activity	molecular_function	7	2	6734	4	56221	0.0729436
GO:0042325	regulation of phosphorylation	biological_process	9	2	6734	4	56221	0.0729436
GO:1900424	regulation of defense response to bacterium	biological_process	7	2	6734	4	56221	0.0729436
GO:0004649	poly(ADP-ribose) glycohydrolase activity	molecular_function	7	2	6734	4	56221	0.0729436
GO:0046167	glycerol-3-phosphate biosynthetic process	biological_process	9	2	6734	4	56221	0.0729436
GO:0071280	cellular response to copper ion	biological_process	8	2	6734	4	56221	0.0729436
GO:0016603	glutaminyl-peptide cyclotransferase activity	molecular_function	7	2	6734	4	56221	0.0729436
GO:0005547	phosphatidylinositol-3,4,5-trisphosphate binding	molecular_function	8	2	6734	4	56221	0.0729436
GO:0016891	endoribonuclease activity, producing 5'-phosphomonoesters	molecular_function	9	2	6734	4	56221	0.0729436
GO:0016707	gibberellin 3-beta-dioxygenase activity	molecular_function	7	2	6734	4	56221	0.0729436
GO:0043325	phosphatidylinositol-3,4-bisphosphate binding	molecular_function	9	2	6734	4	56221	0.0729436
GO:0071311	cellular response to acetate	biological_process	7	2	6734	4	56221	0.0729436
GO:0010133	proline catabolic process to glutamate	biological_process	12	2	6734	4	56221	0.0729436
GO:0017017	MAP kinase tyrosine/serine/threonine phosphatase activity	molecular_function	10	2	6734	4	56221	0.0729436
GO:0010013	N-1-naphthylphthalamic acid binding	molecular_function	5	2	6734	4	56221	0.0729436
GO:0010275	NAD(P)H dehydrogenase complex assembly	biological_process	8	2	6734	4	56221	0.0729436
GO:0071260	cellular response to mechanical stimulus	biological_process	6	2	6734	4	56221	0.0729436
GO:0033186	CAF-1 complex	cellular_component	4	2	6734	4	56221	0.0729436
GO:0006434	seryl-tRNA aminoacylation	biological_process	13	2	6734	4	56221	0.0729436
GO:0006109	regulation of carbohydrate metabolic process	biological_process	7	2	6734	4	56221	0.0729436
GO:0030155	regulation of cell adhesion	biological_process	5	2	6734	4	56221	0.0729436
GO:0017186	peptidyl-pyroglutamic acid biosynthetic process, using glutaminyl-peptide cyclotransferase	biological_process	11	2	6734	4	56221	0.0729436
GO:0004126	cytidine deaminase activity	molecular_function	7	2	6734	4	56221	0.0729436
GO:0090071	negative regulation of ribosome biogenesis	biological_process	7	2	6734	4	56221	0.0729436
GO:0030288	outer membrane-bounded periplasmic space	cellular_component	5	2	6734	4	56221	0.0729436
GO:0048146	positive regulation of fibroblast proliferation	biological_process	8	2	6734	4	56221	0.0729436
GO:0051716	cellular response to stimulus	biological_process	4	2	6734	4	56221	0.0729436
GO:0004350	glutamate-5-semialdehyde dehydrogenase activity	molecular_function	7	2	6734	4	56221	0.0729436
GO:0031398	positive regulation of protein ubiquitination	biological_process	11	2	6734	4	56221	0.0729436
GO:0032651	regulation of interleukin-1 beta production	biological_process	8	2	6734	4	56221	0.0729436
GO:0010803	regulation of tumor necrosis factor-mediated signaling pathway	biological_process	9	2	6734	4	56221	0.0729436
GO:0045766	positive regulation of angiogenesis	biological_process	8	2	6734	4	56221	0.0729436
GO:0051701	interaction with host	biological_process	5	2	6734	4	56221	0.0729436
GO:0006364	rRNA processing	biological_process	11	21	6734	126	56221	0.0733228
GO:0008810	cellulase activity	molecular_function	7	9	6734	44	56221	0.0738513
GO:0030245	cellulose catabolic process	biological_process	11	9	6734	44	56221	0.0738513
GO:0071230	cellular response to amino acid stimulus	biological_process	7	4	6734	14	56221	0.0769135
GO:0051262	protein tetramerization	biological_process	8	4	6734	14	56221	0.0769135
GO:0005504	fatty acid binding	molecular_function	5	4	6734	14	56221	0.0769135
GO:0052658	inositol-1,4,5-trisphosphate 5-phosphatase activity	molecular_function	10	4	6734	14	56221	0.0769135
GO:0000427	plastid-encoded plastid RNA polymerase complex	cellular_component	7	4	6734	14	56221	0.0769135
GO:0052659	inositol-1,3,4,5-tetrakisphosphate 5-phosphatase activity	molecular_function	10	4	6734	14	56221	0.0769135
GO:0009826	unidimensional cell growth	biological_process	7	40	6734	266	56221	0.0772853
GO:0051753	mannan synthase activity	molecular_function	9	8	6734	38	56221	0.0775064
GO:0009966	regulation of signal transduction	biological_process	7	8	6734	38	56221	0.0775064
GO:0000028	ribosomal small subunit assembly	biological_process	9	13	6734	71	56221	0.0775922
GO:0019438	aromatic compound biosynthetic process	biological_process	6	10	6734	51	56221	0.0781065
GO:0034605	cellular response to heat	biological_process	6	10	6734	51	56221	0.0781065
GO:0019843	rRNA binding	molecular_function	7	19	6734	113	56221	0.0794972
GO:0005759	mitochondrial matrix	cellular_component	7	28	6734	178	56221	0.0802483
GO:0043562	cellular response to nitrogen levels	biological_process	8	5	6734	20	56221	0.0821581
GO:0030665	clathrin-coated vesicle membrane	cellular_component	8	5	6734	20	56221	0.0821581
GO:2000033	regulation of seed dormancy process	biological_process	10	5	6734	20	56221	0.0821581
GO:0034389	lipid particle organization	biological_process	6	5	6734	20	56221	0.0821581
GO:0031072	heat shock protein binding	molecular_function	5	6	6734	26	56221	0.082546
GO:1901001	negative regulation of response to salt stress	biological_process	7	6	6734	26	56221	0.082546
GO:0010598	NAD(P)H dehydrogenase complex (plastoquinone	cellular_component	5	6	6734	26	56221	0.082546
GO:0045040	protein import into mitochondrial outer membrane	biological_process	7	3	6734	9	56221	0.0828684
GO:0061927	TOC-TIC supercomplex I	cellular_component	4	3	6734	9	56221	0.0828684
GO:0030286	dynein complex	cellular_component	5	3	6734	9	56221	0.0828684
GO:1902479	positive regulation of defense response to bacterium, incompatible interaction	biological_process	9	3	6734	9	56221	0.0828684
GO:0000774	adenyl-nucleotide exchange factor activity	molecular_function	8	3	6734	9	56221	0.0828684
GO:0051721	protein phosphatase 2A binding	molecular_function	8	3	6734	9	56221	0.0828684
GO:0031977	thylakoid lumen	cellular_component	6	14	6734	79	56221	0.0856863
GO:0009631	cold acclimation	biological_process	6	14	6734	79	56221	0.0856863
GO:0042802	identical protein binding	molecular_function	5	43	6734	291	56221	0.0860045
GO:0045037	protein import into chloroplast stroma	biological_process	11	8	6734	39	56221	0.0877458
GO:0048038	quinone binding	molecular_function	5	8	6734	39	56221	0.0877458
GO:0048316	seed development	biological_process	5	21	6734	129	56221	0.0891016
GO:0010150	leaf senescence	biological_process	6	30	6734	195	56221	0.0905049
GO:0034599	cellular response to oxidative stress	biological_process	6	18	6734	108	56221	0.0918834
GO:0003993	acid phosphatase activity	molecular_function	8	18	6734	108	56221	0.0918834
GO:0031225	anchored component of membrane	cellular_component	5	38	6734	255	56221	0.0920929
GO:0000462	maturation of SSU-rRNA from tricistronic rRNA transcript (SSU-rRNA, 5.8S rRNA, LSU-rRNA	biological_process	13	17	6734	101	56221	0.0925202
GO:0010286	heat acclimation	biological_process	6	9	6734	46	56221	0.092694
GO:0008725	DNA-3-methyladenine glycosylase activity	molecular_function	10	4	6734	15	56221	0.0953238
GO:0009395	phospholipid catabolic process	biological_process	8	4	6734	15	56221	0.0953238
GO:0004838	L-tyrosine:2-oxoglutarate aminotransferase activity	molecular_function	8	4	6734	15	56221	0.0953238
GO:0010014	meristem initiation	biological_process	4	4	6734	15	56221	0.0953238
GO:1902626	assembly of large subunit precursor of preribosome	biological_process	9	4	6734	15	56221	0.0953238
GO:0004020	adenylylsulfate kinase activity	molecular_function	7	4	6734	15	56221	0.0953238
GO:0051920	peroxiredoxin activity	molecular_function	4	4	6734	15	56221	0.0953238
GO:0071480	cellular response to gamma radiation	biological_process	8	4	6734	15	56221	0.0953238
GO:0050278	sedoheptulose-bisphosphatase activity	molecular_function	8	6	6734	27	56221	0.0958716
GO:0006303	double-strand break repair via nonhomologous end joining	biological_process	10	6	6734	27	56221	0.0958716
GO:0008308	voltage-gated anion channel activity	molecular_function	10	6	6734	27	56221	0.0958716
GO:0010305	leaf vascular tissue pattern formation	biological_process	7	10	6734	53	56221	0.0960722
GO:0006631	fatty acid metabolic process	biological_process	9	19	6734	116	56221	0.0972587
GO:0070676	intralumenal vesicle formation	biological_process	8	5	6734	21	56221	0.0976667
GO:0009011	starch synthase activity	molecular_function	8	5	6734	21	56221	0.0976667
GO:0048278	vesicle docking	biological_process	6	11	6734	60	56221	0.0983001
GO:0009097	isoleucine biosynthetic process	biological_process	11	8	6734	40	56221	0.0987309
GO:0042807	central vacuole	cellular_component	8	13	6734	74	56221	0.100384
GO:0009845	seed germination	biological_process	4	24	6734	153	56221	0.101484
GO:0019901	protein kinase binding	molecular_function	7	9	6734	47	56221	0.103076
GO:0016324	apical plasma membrane	cellular_component	5	9	6734	47	56221	0.103076
GO:0004601	peroxidase activity	molecular_function	4	47	6734	326	56221	0.103231
GO:0004022	alcohol dehydrogenase (NAD) activity	molecular_function	7	10	6734	54	56221	0.105895
GO:0010311	lateral root formation	biological_process	5	17	6734	103	56221	0.106223
GO:0000103	sulfate assimilation	biological_process	6	16	6734	96	56221	0.107255
GO:0006032	chitin catabolic process	biological_process	8	11	6734	61	56221	0.107609
GO:0010167	response to nitrate	biological_process	6	11	6734	61	56221	0.107609
GO:0007017	microtubule-based process	biological_process	4	11	6734	61	56221	0.107609
GO:0005215	transporter activity	molecular_function	3	57	6734	404	56221	0.107888
GO:0009620	response to fungus	biological_process	7	15	6734	89	56221	0.108072
GO:0008878	glucose-1-phosphate adenylyltransferase activity	molecular_function	8	3	6734	10	56221	0.108193
GO:0004566	beta-glucuronidase activity	molecular_function	7	3	6734	10	56221	0.108193
GO:0032050	clathrin heavy chain binding	molecular_function	6	3	6734	10	56221	0.108193
GO:0004028	3-chloroallyl aldehyde dehydrogenase activity	molecular_function	7	3	6734	10	56221	0.108193
GO:0047205	quinate O-hydroxycinnamoyltransferase activity	molecular_function	9	3	6734	10	56221	0.108193
GO:0004416	hydroxyacylglutathione hydrolase activity	molecular_function	7	3	6734	10	56221	0.108193
GO:0009067	aspartate family amino acid biosynthetic process	biological_process	11	3	6734	10	56221	0.108193
GO:0010450	inflorescence meristem growth	biological_process	5	3	6734	10	56221	0.108193
GO:0047172	shikimate O-hydroxycinnamoyltransferase activity	molecular_function	9	3	6734	10	56221	0.108193
GO:0052746	inositol phosphorylation	biological_process	8	3	6734	10	56221	0.108193
GO:1900865	chloroplast RNA modification	biological_process	10	12	6734	68	56221	0.108508
GO:0000287	magnesium ion binding	molecular_function	7	30	6734	199	56221	0.109953
GO:0004791	thioredoxin-disulfide reductase activity	molecular_function	7	6	6734	28	56221	0.110268
GO:0019243	methylglyoxal catabolic process to D-lactate via S-lactoyl-glutathione	biological_process	11	6	6734	28	56221	0.110268
GO:0009654	photosystem II oxygen evolving complex	cellular_component	6	8	6734	41	56221	0.110452
GO:0009867	jasmonic acid mediated signaling pathway	biological_process	6	25	6734	162	56221	0.110841
GO:1902395	regulation of 1-deoxy-D-xylulose-5-phosphate synthase activity	biological_process	7	2	6734	5	56221	0.112079
GO:0009513	etioplast	cellular_component	7	2	6734	5	56221	0.112079
GO:1901696	cannabinoid biosynthetic process	biological_process	6	2	6734	5	56221	0.112079
GO:0046475	glycerophospholipid catabolic process	biological_process	9	2	6734	5	56221	0.112079
GO:1902000	homogentisate catabolic process	biological_process	8	2	6734	5	56221	0.112079
GO:0005496	steroid binding	molecular_function	5	2	6734	5	56221	0.112079
GO:0006144	purine nucleobase metabolic process	biological_process	9	2	6734	5	56221	0.112079
GO:0009173	pyrimidine ribonucleoside monophosphate metabolic process	biological_process	10	2	6734	5	56221	0.112079
GO:0051819	induction by symbiont of nodulation, tumor or growth in host	biological_process	7	2	6734	5	56221	0.112079
GO:2000011	regulation of adaxial/abaxial pattern formation	biological_process	7	2	6734	5	56221	0.112079
GO:0042300	beta-amyrin synthase activity	molecular_function	7	2	6734	5	56221	0.112079
GO:1900151	regulation of nuclear-transcribed mRNA catabolic process, deadenylation-dependent decay	biological_process	9	2	6734	5	56221	0.112079
GO:0052541	plant-type cell wall cellulose metabolic process	biological_process	11	2	6734	5	56221	0.112079
GO:0009715	chalcone biosynthetic process	biological_process	8	2	6734	5	56221	0.112079
GO:1990481	mRNA pseudouridine synthesis	biological_process	11	2	6734	5	56221	0.112079
GO:0004325	ferrochelatase activity	molecular_function	5	2	6734	5	56221	0.112079
GO:0031262	Ndc80 complex	cellular_component	4	2	6734	5	56221	0.112079
GO:0019171	3-hydroxyacyl-[acyl-carrier-protein] dehydratase activity	molecular_function	7	2	6734	5	56221	0.112079
GO:0006793	phosphorus metabolic process	biological_process	5	2	6734	5	56221	0.112079
GO:0010442	guard cell morphogenesis	biological_process	8	2	6734	5	56221	0.112079
GO:0003922	GMP synthase (glutamine-hydrolyzing) activity	molecular_function	7	2	6734	5	56221	0.112079
GO:0004455	ketol-acid reductoisomerase activity	molecular_function	7	2	6734	5	56221	0.112079
GO:0008126	acetylesterase activity	molecular_function	8	2	6734	5	56221	0.112079
GO:0003921	GMP synthase activity	molecular_function	6	2	6734	5	56221	0.112079
GO:0034081	polyketide synthase complex	cellular_component	4	2	6734	5	56221	0.112079
GO:0019354	siroheme biosynthetic process	biological_process	10	2	6734	5	56221	0.112079
GO:0019628	urate catabolic process	biological_process	6	2	6734	5	56221	0.112079
GO:0046081	dUTP catabolic process	biological_process	12	2	6734	5	56221	0.112079
GO:0008494	translation activator activity	molecular_function	7	2	6734	5	56221	0.112079
GO:0010322	regulation of isopentenyl diphosphate biosynthetic process, methylerythritol 4-phosphate pathway	biological_process	8	2	6734	5	56221	0.112079
GO:0004170	dUTP diphosphatase activity	molecular_function	9	2	6734	5	56221	0.112079
GO:0005777	peroxisome	cellular_component	7	60	6734	429	56221	0.114333
GO:0009641	shade avoidance	biological_process	8	5	6734	22	56221	0.114531
GO:0004084	branched-chain-amino-acid transaminase activity	molecular_function	7	5	6734	22	56221	0.114531
GO:0010332	response to gamma radiation	biological_process	7	5	6734	22	56221	0.114531
GO:0016032	viral process	biological_process	6	16	6734	97	56221	0.114884
GO:0012511	monolayer-surrounded lipid storage body	cellular_component	7	4	6734	16	56221	0.115581
GO:0055074	calcium ion homeostasis	biological_process	10	4	6734	16	56221	0.115581
GO:0042372	phylloquinone biosynthetic process	biological_process	7	4	6734	16	56221	0.115581
GO:0034497	protein localization to phagophore assembly site	biological_process	7	4	6734	16	56221	0.115581
GO:0047134	protein-disulfide reductase activity	molecular_function	7	4	6734	16	56221	0.115581
GO:0046685	response to arsenic-containing substance	biological_process	5	4	6734	16	56221	0.115581
GO:0008889	glycerophosphodiester phosphodiesterase activity	molecular_function	8	4	6734	16	56221	0.115581
GO:0009646	response to absence of light	biological_process	8	15	6734	90	56221	0.116062
GO:0046686	response to cadmium ion	biological_process	7	84	6734	617	56221	0.116899
GO:0061720	6-sulfoquinovose(1-) catabolic process to glycerone phosphate and 3-sulfolactaldehyde	biological_process	6	1	6734	1	56221	0.119777
GO:0009765	photosynthesis, light harvesting	biological_process	6	1	6734	1	56221	0.119777
GO:0046030	inositol trisphosphate phosphatase activity	molecular_function	9	1	6734	1	56221	0.119777
GO:0017048	Rho GTPase binding	molecular_function	9	1	6734	1	56221	0.119777
GO:0000920	cell separation after cytokinesis	biological_process	4	1	6734	1	56221	0.119777
GO:0008807	carboxyvinyl-carboxyphosphonate phosphorylmutase activity	molecular_function	7	1	6734	1	56221	0.119777
GO:1990929	sulfoquinovosidase activity	molecular_function	6	1	6734	1	56221	0.119777
GO:0009735	response to cytokinin	biological_process	6	48	6734	338	56221	0.120628
GO:0003680	AT DNA binding	molecular_function	9	8	6734	42	56221	0.122894
GO:0004407	histone deacetylase activity	molecular_function	7	8	6734	42	56221	0.122894
GO:0019898	extrinsic component of membrane	cellular_component	4	19	6734	120	56221	0.124569
GO:0004849	uridine kinase activity	molecular_function	9	6	6734	29	56221	0.125695
GO:0010329	auxin efflux transmembrane transporter activity	molecular_function	6	6	6734	29	56221	0.125695
GO:0016207	4-coumarate-CoA ligase activity	molecular_function	7	6	6734	29	56221	0.125695
GO:0006206	pyrimidine nucleobase metabolic process	biological_process	9	6	6734	29	56221	0.125695
GO:0043097	pyrimidine nucleoside salvage	biological_process	9	6	6734	29	56221	0.125695
GO:0005544	calcium-dependent phospholipid binding	molecular_function	6	14	6734	84	56221	0.125745
GO:0006623	protein targeting to vacuole	biological_process	12	13	6734	77	56221	0.126817
GO:0009695	jasmonic acid biosynthetic process	biological_process	10	11	6734	63	56221	0.127699
GO:0010497	plasmodesmata-mediated intercellular transport	biological_process	7	7	6734	36	56221	0.132277
GO:0005388	calcium-transporting ATPase activity	molecular_function	10	7	6734	36	56221	0.132277
GO:0048471	perinuclear region of cytoplasm	cellular_component	6	5	6734	23	56221	0.132674
GO:0030234	enzyme regulator activity	molecular_function	4	5	6734	23	56221	0.132674
GO:0010161	red light signaling pathway	biological_process	6	5	6734	23	56221	0.132674
GO:0009767	photosynthetic electron transport chain	biological_process	7	5	6734	23	56221	0.132674
GO:0009922	fatty acid elongase activity	molecular_function	8	5	6734	23	56221	0.132674
GO:0009828	plant-type cell wall loosening	biological_process	9	14	6734	85	56221	0.134857
GO:0046856	phosphatidylinositol dephosphorylation	biological_process	10	8	6734	43	56221	0.136038
GO:0010193	response to ozone	biological_process	7	8	6734	43	56221	0.136038
GO:0009956	radial pattern formation	biological_process	6	3	6734	11	56221	0.136058
GO:2000037	regulation of stomatal complex patterning	biological_process	7	3	6734	11	56221	0.136058
GO:0050567	glutaminyl-tRNA synthase (glutamine-hydrolyzing) activity	molecular_function	7	3	6734	11	56221	0.136058
GO:0010226	response to lithium ion	biological_process	7	3	6734	11	56221	0.136058
GO:0009855	determination of bilateral symmetry	biological_process	6	3	6734	11	56221	0.136058
GO:2000122	negative regulation of stomatal complex development	biological_process	9	3	6734	11	56221	0.136058
GO:0008047	enzyme activator activity	molecular_function	5	3	6734	11	56221	0.136058
GO:2000306	positive regulation of photomorphogenesis	biological_process	9	3	6734	11	56221	0.136058
GO:0009330	DNA topoisomerase complex (ATP-hydrolyzing)	cellular_component	4	3	6734	11	56221	0.136058
GO:0045903	positive regulation of translational fidelity	biological_process	6	3	6734	11	56221	0.136058
GO:0031177	phosphopantetheine binding	molecular_function	6	4	6734	17	56221	0.137528
GO:0004445	inositol-polyphosphate 5-phosphatase activity	molecular_function	10	4	6734	17	56221	0.137528
GO:0004340	glucokinase activity	molecular_function	8	4	6734	17	56221	0.137528
GO:0009808	lignin metabolic process	biological_process	7	4	6734	17	56221	0.137528
GO:2000031	regulation of salicylic acid mediated signaling pathway	biological_process	8	4	6734	17	56221	0.137528
GO:0032957	inositol trisphosphate metabolic process	biological_process	8	4	6734	17	56221	0.137528
GO:0005992	trehalose biosynthetic process	biological_process	9	9	6734	50	56221	0.137963
GO:0016298	lipase activity	molecular_function	6	22	6734	144	56221	0.138156
GO:0017119	Golgi transport complex	cellular_component	7	6	6734	30	56221	0.142104
GO:0002230	positive regulation of defense response to virus by host	biological_process	9	6	6734	30	56221	0.142104
GO:0016556	mRNA modification	biological_process	10	6	6734	30	56221	0.142104
GO:0045892	negative regulation of transcription, DNA-templated	biological_process	9	45	6734	320	56221	0.143778
GO:0071365	cellular response to auxin stimulus	biological_process	7	7	6734	37	56221	0.147271
GO:0016788	hydrolase activity, acting on ester bonds	molecular_function	5	35	6734	244	56221	0.14891
GO:1902600	proton transmembrane transport	biological_process	9	8	6734	44	56221	0.149857
GO:0005770	late endosome	cellular_component	8	9	6734	51	56221	0.15079
GO:0009051	pentose-phosphate shunt, oxidative branch	biological_process	7	5	6734	24	56221	0.152007
GO:0009086	methionine biosynthetic process	biological_process	11	5	6734	24	56221	0.152007
GO:0016818	hydrolase activity, acting on acid anhydrides, in phosphorus-containing anhydrides	molecular_function	6	5	6734	24	56221	0.152007
GO:0043682	copper-transporting ATPase activity	molecular_function	11	5	6734	24	56221	0.152007
GO:0015979	photosynthesis	biological_process	5	26	6734	176	56221	0.15214
GO:0016210	naringenin-chalcone synthase activity	molecular_function	7	2	6734	6	56221	0.155141
GO:0004818	glutamate-tRNA ligase activity	molecular_function	7	2	6734	6	56221	0.155141
GO:0034450	ubiquitin-ubiquitin ligase activity	molecular_function	8	2	6734	6	56221	0.155141
GO:0010731	protein glutathionylation	biological_process	9	2	6734	6	56221	0.155141
GO:0019367	fatty acid elongation, saturated fatty acid	biological_process	12	2	6734	6	56221	0.155141
GO:0042973	glucan endo-1,3-beta-D-glucosidase activity	molecular_function	9	2	6734	6	56221	0.155141
GO:0010201	response to continuous far red light stimulus by the high-irradiance response system	biological_process	9	2	6734	6	56221	0.155141
GO:0005471	ATP:ADP antiporter activity	molecular_function	10	2	6734	6	56221	0.155141
GO:0001682	tRNA 5'-leader removal	biological_process	13	2	6734	6	56221	0.155141
GO:0080151	positive regulation of salicylic acid mediated signaling pathway	biological_process	9	2	6734	6	56221	0.155141
GO:0034337	RNA folding	biological_process	4	2	6734	6	56221	0.155141
GO:0015864	pyrimidine nucleoside transport	biological_process	9	2	6734	6	56221	0.155141
GO:0016295	myristoyl-[acyl-carrier-protein] hydrolase activity	molecular_function	9	2	6734	6	56221	0.155141
GO:0071345	cellular response to cytokine stimulus	biological_process	7	2	6734	6	56221	0.155141
GO:0045003	double-strand break repair via synthesis-dependent strand annealing	biological_process	11	2	6734	6	56221	0.155141
GO:0016487	farnesol metabolic process	biological_process	10	2	6734	6	56221	0.155141
GO:0090359	negative regulation of abscisic acid biosynthetic process	biological_process	9	2	6734	6	56221	0.155141
GO:0045156	electron transporter, transferring electrons within the cyclic electron transport pathway of photosynthesis activity	molecular_function	6	2	6734	6	56221	0.155141
GO:0031515	tRNA (m1A) methyltransferase complex	cellular_component	7	2	6734	6	56221	0.155141
GO:0007420	brain development	biological_process	6	2	6734	6	56221	0.155141
GO:0033946	xyloglucan-specific endo-beta-1,4-glucanase activity	molecular_function	8	2	6734	6	56221	0.155141
GO:0006424	glutamyl-tRNA aminoacylation	biological_process	13	2	6734	6	56221	0.155141
GO:0004108	citrate (Si)-synthase activity	molecular_function	8	2	6734	6	56221	0.155141
GO:0060776	simple leaf morphogenesis	biological_process	7	2	6734	6	56221	0.155141
GO:0009062	fatty acid catabolic process	biological_process	10	2	6734	6	56221	0.155141
GO:0000453	enzyme-directed rRNA 2'-O-methylation	biological_process	15	2	6734	6	56221	0.155141
GO:0000469	cleavage involved in rRNA processing	biological_process	10	2	6734	6	56221	0.155141
GO:0000256	allantoin catabolic process	biological_process	7	2	6734	6	56221	0.155141
GO:0000165	MAPK cascade	biological_process	11	2	6734	6	56221	0.155141
GO:0071492	cellular response to UV-A	biological_process	9	2	6734	6	56221	0.155141
GO:0006882	cellular zinc ion homeostasis	biological_process	12	2	6734	6	56221	0.155141
GO:0034625	fatty acid elongation, monounsaturated fatty acid	biological_process	13	2	6734	6	56221	0.155141
GO:0016296	palmitoyl-[acyl-carrier-protein] hydrolase activity	molecular_function	9	2	6734	6	56221	0.155141
GO:0009722	detection of cytokinin stimulus	biological_process	7	2	6734	6	56221	0.155141
GO:0071486	cellular response to high light intensity	biological_process	9	2	6734	6	56221	0.155141
GO:0034626	fatty acid elongation, polyunsaturated fatty acid	biological_process	13	2	6734	6	56221	0.155141
GO:0046653	tetrahydrofolate metabolic process	biological_process	7	2	6734	6	56221	0.155141
GO:0046029	mannitol dehydrogenase activity	molecular_function	7	2	6734	6	56221	0.155141
GO:0047681	aryl-alcohol dehydrogenase (NADP+) activity	molecular_function	7	2	6734	6	56221	0.155141
GO:0015858	nucleoside transport	biological_process	8	2	6734	6	56221	0.155141
GO:0004142	diacylglycerol cholinephosphotransferase activity	molecular_function	8	2	6734	6	56221	0.155141
GO:0000036	acyl carrier activity	molecular_function	7	6	6734	31	56221	0.159438
GO:0009787	regulation of abscisic acid-activated signaling pathway	biological_process	8	6	6734	31	56221	0.159438
GO:0016441	posttranscriptional gene silencing	biological_process	9	6	6734	31	56221	0.159438
GO:0034620	cellular response to unfolded protein	biological_process	7	4	6734	18	56221	0.160986
GO:0030267	glyoxylate reductase (NADP) activity	molecular_function	7	4	6734	18	56221	0.160986
GO:0009514	glyoxysome	cellular_component	8	4	6734	18	56221	0.160986
GO:0010067	procambium histogenesis	biological_process	7	4	6734	18	56221	0.160986
GO:0055062	phosphate ion homeostasis	biological_process	10	4	6734	18	56221	0.160986
GO:0035865	cellular response to potassium ion	biological_process	8	4	6734	18	56221	0.160986
GO:0032300	mismatch repair complex	cellular_component	5	4	6734	18	56221	0.160986
GO:0030308	negative regulation of cell growth	biological_process	7	4	6734	18	56221	0.160986
GO:0080060	integument development	biological_process	5	4	6734	18	56221	0.160986
GO:0010053	root epidermal cell differentiation	biological_process	7	11	6734	66	56221	0.161379
GO:0010229	inflorescence development	biological_process	6	7	6734	38	56221	0.163024
GO:0004497	monooxygenase activity	molecular_function	5	37	6734	262	56221	0.164031
GO:0000045	autophagosome assembly	biological_process	7	9	6734	52	56221	0.164181
GO:0000976	transcription regulatory region sequence-specific DNA binding	molecular_function	8	14	6734	88	56221	0.164314
GO:0042644	chloroplast nucleoid	cellular_component	5	8	6734	45	56221	0.164323
GO:0031000	response to caffeine	biological_process	6	3	6734	12	56221	0.166038
GO:0046861	glyoxysomal membrane	cellular_component	9	3	6734	12	56221	0.166038
GO:0003985	acetyl-CoA C-acetyltransferase activity	molecular_function	9	3	6734	12	56221	0.166038
GO:1900039	positive regulation of cellular response to hypoxia	biological_process	7	3	6734	12	56221	0.166038
GO:0032355	response to estradiol	biological_process	6	3	6734	12	56221	0.166038
GO:0045717	negative regulation of fatty acid biosynthetic process	biological_process	9	3	6734	12	56221	0.166038
GO:0010158	abaxial cell fate specification	biological_process	6	3	6734	12	56221	0.166038
GO:0006013	mannose metabolic process	biological_process	8	3	6734	12	56221	0.166038
GO:0043495	protein membrane anchor	molecular_function	6	3	6734	12	56221	0.166038
GO:2000117	negative regulation of cysteine-type endopeptidase activity	biological_process	12	3	6734	12	56221	0.166038
GO:0009543	chloroplast thylakoid lumen	cellular_component	8	18	6734	118	56221	0.168516
GO:0004722	protein serine/threonine phosphatase activity	molecular_function	9	46	6734	333	56221	0.170322
GO:0016021	integral component of membrane	cellular_component	5	843	6734	6834	56221	0.17054
GO:0010411	xyloglucan metabolic process	biological_process	9	15	6734	96	56221	0.170978
GO:0009637	response to blue light	biological_process	7	15	6734	96	56221	0.170978
GO:0000293	ferric-chelate reductase activity	molecular_function	7	5	6734	25	56221	0.172429
GO:0009927	histidine phosphotransfer kinase activity	molecular_function	8	5	6734	25	56221	0.172429
GO:0016126	sterol biosynthetic process	biological_process	8	11	6734	67	56221	0.1735
GO:0050661	NADP binding	molecular_function	6	10	6734	60	56221	0.176055
GO:0009750	response to fructose	biological_process	9	10	6734	60	56221	0.176055
GO:0004712	protein serine/threonine/tyrosine kinase activity	molecular_function	8	20	6734	134	56221	0.177412
GO:0052747	sinapyl alcohol dehydrogenase activity	molecular_function	7	6	6734	32	56221	0.17763
GO:0009718	anthocyanin-containing compound biosynthetic process	biological_process	7	6	6734	32	56221	0.17763
GO:0042538	hyperosmotic salinity response	biological_process	7	18	6734	119	56221	0.177634
GO:0048825	cotyledon development	biological_process	6	8	6734	46	56221	0.179403
GO:0010072	primary shoot apical meristem specification	biological_process	5	7	6734	39	56221	0.179491
GO:0061630	ubiquitin protein ligase activity	molecular_function	7	87	6734	660	56221	0.183767
GO:2000762	regulation of phenylpropanoid metabolic process	biological_process	7	4	6734	19	56221	0.185765
GO:0000035	acyl binding	molecular_function	4	4	6734	19	56221	0.185765
GO:0006626	protein targeting to mitochondrion	biological_process	12	4	6734	19	56221	0.185765
GO:0098869	cellular oxidant detoxification	biological_process	5	4	6734	19	56221	0.185765
GO:0008381	mechanosensitive ion channel activity	molecular_function	8	4	6734	19	56221	0.185765
GO:0034051	negative regulation of plant-type hypersensitive response	biological_process	9	4	6734	19	56221	0.185765
GO:0004315	3-oxoacyl-[acyl-carrier-protein] synthase activity	molecular_function	8	4	6734	19	56221	0.185765
GO:0016773	phosphotransferase activity, alcohol group as acceptor	molecular_function	6	4	6734	19	56221	0.185765
GO:0009630	gravitropism	biological_process	6	11	6734	68	56221	0.186043
GO:0042254	ribosome biogenesis	biological_process	6	19	6734	128	56221	0.191307
GO:0090406	pollen tube	cellular_component	6	17	6734	113	56221	0.192038
GO:0045053	protein retention in Golgi apparatus	biological_process	7	5	6734	26	56221	0.19383
GO:0010218	response to far red light	biological_process	8	12	6734	76	56221	0.194546
GO:0016706	oxidoreductase activity, acting on paired donors, with incorporation or reduction of molecular oxygen, 2-oxoglutarate as one donor, and incorporation of one atom each of oxygen into both donors	molecular_function	6	6	6734	33	56221	0.19661
GO:0090333	regulation of stomatal closure	biological_process	7	7	6734	40	56221	0.196622
GO:0019722	calcium-mediated signaling	biological_process	7	7	6734	40	56221	0.196622
GO:0030686	90S preribosome	cellular_component	6	7	6734	40	56221	0.196622
GO:0015706	nitrate transport	biological_process	9	14	6734	91	56221	0.19677
GO:0071323	cellular response to chitin	biological_process	8	3	6734	13	56221	0.197705
GO:0071258	cellular response to gravity	biological_process	6	3	6734	13	56221	0.197705
GO:0017057	6-phosphogluconolactonase activity	molecular_function	7	3	6734	13	56221	0.197705
GO:0004617	phosphoglycerate dehydrogenase activity	molecular_function	7	3	6734	13	56221	0.197705
GO:0009070	serine family amino acid biosynthetic process	biological_process	11	3	6734	13	56221	0.197705
GO:0016618	hydroxypyruvate reductase activity	molecular_function	7	3	6734	13	56221	0.197705
GO:1902183	regulation of shoot apical meristem development	biological_process	7	3	6734	13	56221	0.197705
GO:0000919	cell plate assembly	biological_process	5	3	6734	13	56221	0.197705
GO:0003978	UDP-glucose 4-epimerase activity	molecular_function	7	3	6734	13	56221	0.197705
GO:0009733	response to auxin	biological_process	6	70	6734	528	56221	0.198308
GO:0048263	determination of dorsal identity	biological_process	7	2	6734	7	56221	0.200626
GO:0050982	detection of mechanical stimulus	biological_process	6	2	6734	7	56221	0.200626
GO:0004586	ornithine decarboxylase activity	molecular_function	7	2	6734	7	56221	0.200626
GO:0003839	gamma-glutamylcyclotransferase activity	molecular_function	7	2	6734	7	56221	0.200626
GO:1902476	chloride transmembrane transport	biological_process	10	2	6734	7	56221	0.200626
GO:0004709	MAP kinase kinase kinase activity	molecular_function	9	2	6734	7	56221	0.200626
GO:0031573	intra-S DNA damage checkpoint	biological_process	9	2	6734	7	56221	0.200626
GO:0060211	regulation of nuclear-transcribed mRNA poly(A) tail shortening	biological_process	10	2	6734	7	56221	0.200626
GO:0035861	site of double-strand break	cellular_component	7	2	6734	7	56221	0.200626
GO:0031054	pre-miRNA processing	biological_process	11	2	6734	7	56221	0.200626
GO:0050268	coniferyl-alcohol dehydrogenase activity	molecular_function	7	2	6734	7	56221	0.200626
GO:0009234	menaquinone biosynthetic process	biological_process	8	2	6734	7	56221	0.200626
GO:0016462	pyrophosphatase activity	molecular_function	7	2	6734	7	56221	0.200626
GO:0002221	pattern recognition receptor signaling pathway	biological_process	7	2	6734	7	56221	0.200626
GO:0004367	glycerol-3-phosphate dehydrogenase [NAD+] activity	molecular_function	7	2	6734	7	56221	0.200626
GO:0033387	putrescine biosynthetic process from ornithine	biological_process	11	2	6734	7	56221	0.200626
GO:0060145	viral gene silencing in virus induced gene silencing	biological_process	10	2	6734	7	56221	0.200626
GO:0006729	tetrahydrobiopterin biosynthetic process	biological_process	8	2	6734	7	56221	0.200626
GO:0046863	ribulose-1,5-bisphosphate carboxylase/oxygenase activator activity	molecular_function	6	2	6734	7	56221	0.200626
GO:0019567	arabinose biosynthetic process	biological_process	9	2	6734	7	56221	0.200626
GO:0040020	regulation of meiotic nuclear division	biological_process	8	2	6734	7	56221	0.200626
GO:0009970	cellular response to sulfate starvation	biological_process	9	2	6734	7	56221	0.200626
GO:0004127	cytidylate kinase activity	molecular_function	8	2	6734	7	56221	0.200626
GO:0046168	glycerol-3-phosphate catabolic process	biological_process	9	2	6734	7	56221	0.200626
GO:0006828	manganese ion transport	biological_process	10	2	6734	7	56221	0.200626
GO:0034513	box H/ACA snoRNA binding	molecular_function	8	2	6734	7	56221	0.200626
GO:0009509	chromoplast	cellular_component	7	2	6734	7	56221	0.200626
GO:0009749	response to glucose	biological_process	9	10	6734	62	56221	0.203335
GO:0043161	proteasome-mediated ubiquitin-dependent protein catabolic process	biological_process	11	73	6734	553	56221	0.203358
GO:0016036	cellular response to phosphate starvation	biological_process	9	12	6734	77	56221	0.20705
GO:0004439	phosphatidylinositol-4,5-bisphosphate 5-phosphatase activity	molecular_function	10	8	6734	48	56221	0.211253
GO:0031222	arabinan catabolic process	biological_process	8	4	6734	20	56221	0.211667
GO:0015976	carbon utilization	biological_process	3	4	6734	20	56221	0.211667
GO:0045727	positive regulation of translation	biological_process	10	4	6734	20	56221	0.211667
GO:0002213	defense response to insect	biological_process	7	4	6734	20	56221	0.211667
GO:0009963	positive regulation of flavonoid biosynthetic process	biological_process	8	4	6734	20	56221	0.211667
GO:0051131	chaperone-mediated protein complex assembly	biological_process	8	4	6734	20	56221	0.211667
GO:0006090	pyruvate metabolic process	biological_process	9	4	6734	20	56221	0.211667
GO:0030414	peptidase inhibitor activity	molecular_function	6	4	6734	20	56221	0.211667
GO:0009625	response to insect	biological_process	7	4	6734	20	56221	0.211667
GO:0010162	seed dormancy process	biological_process	5	4	6734	20	56221	0.211667
GO:0016831	carboxy-lyase activity	molecular_function	6	7	6734	41	56221	0.214363
GO:0004089	carbonate dehydratase activity	molecular_function	7	7	6734	41	56221	0.214363
GO:0008236	serine-type peptidase activity	molecular_function	6	7	6734	41	56221	0.214363
GO:0000815	ESCRT III complex	cellular_component	5	5	6734	27	56221	0.216093
GO:0030490	maturation of SSU-rRNA	biological_process	12	5	6734	27	56221	0.216093
GO:0008865	fructokinase activity	molecular_function	8	5	6734	27	56221	0.216093
GO:0017148	negative regulation of translation	biological_process	10	6	6734	34	56221	0.2163
GO:0004575	sucrose alpha-glucosidase activity	molecular_function	8	6	6734	34	56221	0.2163
GO:0000325	plant-type vacuole	cellular_component	7	18	6734	123	56221	0.216499
GO:0045893	positive regulation of transcription, DNA-templated	biological_process	9	73	6734	557	56221	0.221979
GO:0043204	perikaryon	cellular_component	5	1	6734	2	56221	0.22521
GO:0046109	uridine biosynthetic process	biological_process	12	1	6734	2	56221	0.22521
GO:0050072	m7G(5')pppN diphosphatase activity	molecular_function	8	1	6734	2	56221	0.22521
GO:0040019	positive regulation of embryonic development	biological_process	8	1	6734	2	56221	0.22521
GO:0008108	UDP-glucose:hexose-1-phosphate uridylyltransferase activity	molecular_function	8	1	6734	2	56221	0.22521
GO:0017103	UTP:galactose-1-phosphate uridylyltransferase activity	molecular_function	9	1	6734	2	56221	0.22521
GO:0010634	positive regulation of epithelial cell migration	biological_process	9	1	6734	2	56221	0.22521
GO:0000289	nuclear-transcribed mRNA poly(A) tail shortening	biological_process	12	1	6734	2	56221	0.22521
GO:0003842	1-pyrroline-5-carboxylate dehydrogenase activity	molecular_function	7	1	6734	2	56221	0.22521
GO:0070217	transcription factor TFIIIB complex assembly	biological_process	8	1	6734	2	56221	0.22521
GO:0034983	peptidyl-lysine deacetylation	biological_process	11	1	6734	2	56221	0.22521
GO:0051990	(R)-2-hydroxyglutarate dehydrogenase activity	molecular_function	6	1	6734	2	56221	0.22521
GO:0080099	L-methionine:2-oxoglutarate aminotransferase activity	molecular_function	8	1	6734	2	56221	0.22521
GO:0046423	allene-oxide cyclase activity	molecular_function	5	1	6734	2	56221	0.22521
GO:0006073	cellular glucan metabolic process	biological_process	8	1	6734	2	56221	0.22521
GO:0005046	KDEL sequence binding	molecular_function	8	1	6734	2	56221	0.22521
GO:0010188	response to microbial phytotoxin	biological_process	6	1	6734	2	56221	0.22521
GO:0000312	plastid small ribosomal subunit	cellular_component	9	1	6734	2	56221	0.22521
GO:0061617	MICOS complex	cellular_component	6	1	6734	2	56221	0.22521
GO:0008756	o-succinylbenzoate-CoA ligase activity	molecular_function	7	1	6734	2	56221	0.22521
GO:0031464	Cul4A-RING E3 ubiquitin ligase complex	cellular_component	8	1	6734	2	56221	0.22521
GO:0019516	lactate oxidation	biological_process	10	1	6734	2	56221	0.22521
GO:0016629	12-oxophytodienoate reductase activity	molecular_function	7	1	6734	2	56221	0.22521
GO:0080100	L-glutamine:2-oxoglutarate aminotransferase activity	molecular_function	8	1	6734	2	56221	0.22521
GO:0005948	acetolactate synthase complex	cellular_component	6	1	6734	2	56221	0.22521
GO:0043162	ubiquitin-dependent protein catabolic process via the multivesicular body sorting pathway	biological_process	11	1	6734	2	56221	0.22521
GO:1990879	CST complex	cellular_component	7	1	6734	2	56221	0.22521
GO:0000041	transition metal ion transport	biological_process	9	1	6734	2	56221	0.22521
GO:0051738	xanthophyll binding	molecular_function	6	1	6734	2	56221	0.22521
GO:0005302	L-tyrosine transmembrane transporter activity	molecular_function	7	1	6734	2	56221	0.22521
GO:0090035	positive regulation of chaperone-mediated protein complex assembly	biological_process	8	1	6734	2	56221	0.22521
GO:0016241	regulation of macroautophagy	biological_process	9	1	6734	2	56221	0.22521
GO:0016480	negative regulation of transcription by RNA polymerase III	biological_process	10	1	6734	2	56221	0.22521
GO:0010023	proanthocyanidin biosynthetic process	biological_process	8	1	6734	2	56221	0.22521
GO:0035967	cellular response to topologically incorrect protein	biological_process	6	1	6734	2	56221	0.22521
GO:0050048	L-leucine:2-oxoglutarate aminotransferase activity	molecular_function	7	1	6734	2	56221	0.22521
GO:0046103	inosine biosynthetic process	biological_process	12	1	6734	2	56221	0.22521
GO:0006476	protein deacetylation	biological_process	10	1	6734	2	56221	0.22521
GO:0000147	actin cortical patch assembly	biological_process	6	1	6734	2	56221	0.22521
GO:0047513	1,2-alpha-L-fucosidase activity	molecular_function	9	1	6734	2	56221	0.22521
GO:0000224	peptide-N4-(N-acetyl-beta-glucosaminyl)asparagine amidase activity	molecular_function	7	1	6734	2	56221	0.22521
GO:0047312	L-phenylalanine:pyruvate aminotransferase activity	molecular_function	8	1	6734	2	56221	0.22521
GO:0090173	regulation of synaptonemal complex assembly	biological_process	9	1	6734	2	56221	0.22521
GO:0080040	positive regulation of cellular response to phosphate starvation	biological_process	8	1	6734	2	56221	0.22521
GO:0010469	regulation of receptor activity	biological_process	8	1	6734	2	56221	0.22521
GO:0055068	cobalt ion homeostasis	biological_process	11	1	6734	2	56221	0.22521
GO:0043103	hypoxanthine salvage	biological_process	12	1	6734	2	56221	0.22521
GO:0015087	cobalt ion transmembrane transporter activity	molecular_function	10	1	6734	2	56221	0.22521
GO:1901300	positive regulation of hydrogen peroxide-mediated programmed cell death	biological_process	9	1	6734	2	56221	0.22521
GO:0031505	fungal-type cell wall organization	biological_process	7	1	6734	2	56221	0.22521
GO:0102406	omega-hydroxypalmitate O-sinapoyl transferase activity	molecular_function	7	1	6734	2	56221	0.22521
GO:0005996	monosaccharide metabolic process	biological_process	6	1	6734	2	56221	0.22521
GO:0046316	gluconokinase activity	molecular_function	7	1	6734	2	56221	0.22521
GO:0048156	tau protein binding	molecular_function	6	1	6734	2	56221	0.22521
GO:0080013	(E,E)-geranyllinalool synthase activity	molecular_function	7	1	6734	2	56221	0.22521
GO:0006666	3-keto-sphinganine metabolic process	biological_process	6	1	6734	2	56221	0.22521
GO:0004334	fumarylacetoacetase activity	molecular_function	7	1	6734	2	56221	0.22521
GO:0047131	saccharopine dehydrogenase (NAD+, L-glutamate-forming) activity	molecular_function	8	1	6734	2	56221	0.22521
GO:0016813	hydrolase activity, acting on carbon-nitrogen (but not peptide) bonds, in linear amidines	molecular_function	6	1	6734	2	56221	0.22521
GO:0019213	deacetylase activity	molecular_function	5	1	6734	2	56221	0.22521
GO:0051646	mitochondrion localization	biological_process	6	1	6734	2	56221	0.22521
GO:0003868	4-hydroxyphenylpyruvate dioxygenase activity	molecular_function	7	1	6734	2	56221	0.22521
GO:0006824	cobalt ion transport	biological_process	10	1	6734	2	56221	0.22521
GO:0008764	UDP-N-acetylmuramoylalanine-D-glutamate ligase activity	molecular_function	7	1	6734	2	56221	0.22521
GO:0034214	protein hexamerization	biological_process	8	1	6734	2	56221	0.22521
GO:0019477	L-lysine catabolic process	biological_process	13	1	6734	2	56221	0.22521
GO:0070842	aggresome assembly	biological_process	7	1	6734	2	56221	0.22521
GO:0008013	beta-catenin binding	molecular_function	5	1	6734	2	56221	0.22521
GO:0000249	C-22 sterol desaturase activity	molecular_function	7	1	6734	2	56221	0.22521
GO:0070846	Hsp90 deacetylation	biological_process	11	1	6734	2	56221	0.22521
GO:0033499	galactose catabolic process via UDP-galactose	biological_process	10	1	6734	2	56221	0.22521
GO:0070845	polyubiquitinated misfolded protein transport	biological_process	12	1	6734	2	56221	0.22521
GO:0004479	methionyl-tRNA formyltransferase activity	molecular_function	7	1	6734	2	56221	0.22521
GO:0033925	mannosyl-glycoprotein endo-beta-N-acetylglucosaminidase activity	molecular_function	7	1	6734	2	56221	0.22521
GO:0043496	regulation of protein homodimerization activity	biological_process	7	1	6734	2	56221	0.22521
GO:0061734	parkin-mediated stimulation of mitophagy in response to mitochondrial depolarization	biological_process	13	1	6734	2	56221	0.22521
GO:0006154	adenosine catabolic process	biological_process	7	1	6734	2	56221	0.22521
GO:0030096	plasma membrane-derived thylakoid photosystem II	cellular_component	8	1	6734	2	56221	0.22521
GO:0046460	neutral lipid biosynthetic process	biological_process	8	1	6734	2	56221	0.22521
GO:0046177	D-gluconate catabolic process	biological_process	11	1	6734	2	56221	0.22521
GO:0061575	cyclin-dependent protein serine/threonine kinase activator activity	molecular_function	8	1	6734	2	56221	0.22521
GO:0048668	collateral sprouting	biological_process	6	1	6734	2	56221	0.22521
GO:0045598	regulation of fat cell differentiation	biological_process	7	1	6734	2	56221	0.22521
GO:0015505	uracil:cation symporter activity	molecular_function	8	1	6734	2	56221	0.22521
GO:0010541	acropetal auxin transport	biological_process	9	1	6734	2	56221	0.22521
GO:0070201	regulation of establishment of protein localization	biological_process	7	1	6734	2	56221	0.22521
GO:0006778	porphyrin-containing compound metabolic process	biological_process	7	1	6734	2	56221	0.22521
GO:0008763	UDP-N-acetylmuramate-L-alanine ligase activity	molecular_function	7	1	6734	2	56221	0.22521
GO:0015015	heparan sulfate proteoglycan biosynthetic process, enzymatic modification	biological_process	10	1	6734	2	56221	0.22521
GO:0030479	actin cortical patch	cellular_component	6	1	6734	2	56221	0.22521
GO:0016102	diterpenoid biosynthetic process	biological_process	10	1	6734	2	56221	0.22521
GO:0070840	dynein complex binding	molecular_function	5	1	6734	2	56221	0.22521
GO:0047345	ribose-5-phosphate adenylyltransferase activity	molecular_function	8	1	6734	2	56221	0.22521
GO:0000994	RNA polymerase III core binding	molecular_function	8	1	6734	2	56221	0.22521
GO:0009899	ent-kaurene synthase activity	molecular_function	8	1	6734	2	56221	0.22521
GO:0001047	core promoter binding	molecular_function	8	1	6734	2	56221	0.22521
GO:0008935	1,4-dihydroxy-2-naphthoyl-CoA synthase activity	molecular_function	7	1	6734	2	56221	0.22521
GO:0004753	saccharopine dehydrogenase activity	molecular_function	7	1	6734	2	56221	0.22521
GO:0018022	peptidyl-lysine methylation	biological_process	11	1	6734	2	56221	0.22521
GO:0019593	mannitol biosynthetic process	biological_process	10	1	6734	2	56221	0.22521
GO:0006363	termination of RNA polymerase I transcription	biological_process	9	1	6734	2	56221	0.22521
GO:0010870	positive regulation of receptor biosynthetic process	biological_process	9	1	6734	2	56221	0.22521
GO:0016234	inclusion body	cellular_component	5	1	6734	2	56221	0.22521
GO:0000773	phosphatidyl-N-methylethanolamine N-methyltransferase activity	molecular_function	8	1	6734	2	56221	0.22521
GO:0032418	lysosome localization	biological_process	6	1	6734	2	56221	0.22521
GO:0051666	actin cortical patch localization	biological_process	5	1	6734	2	56221	0.22521
GO:0019303	D-ribose catabolic process	biological_process	9	1	6734	2	56221	0.22521
GO:0048283	indeterminate inflorescence morphogenesis	biological_process	6	1	6734	2	56221	0.22521
GO:0030425	dendrite	cellular_component	6	1	6734	2	56221	0.22521
GO:0043242	negative regulation of protein complex disassembly	biological_process	8	1	6734	2	56221	0.22521
GO:0071218	cellular response to misfolded protein	biological_process	7	1	6734	2	56221	0.22521
GO:0080098	L-tyrosine:pyruvate aminotransferase activity	molecular_function	8	1	6734	2	56221	0.22521
GO:0044297	cell body	cellular_component	4	1	6734	2	56221	0.22521
GO:0070848	response to growth factor	biological_process	6	1	6734	2	56221	0.22521
GO:0047130	saccharopine dehydrogenase (NADP+, L-lysine-forming) activity	molecular_function	8	1	6734	2	56221	0.22521
GO:0016235	aggresome	cellular_component	6	1	6734	2	56221	0.22521
GO:0031304	intrinsic component of mitochondrial inner membrane	cellular_component	7	1	6734	2	56221	0.22521
GO:0090470	shoot organ boundary specification	biological_process	7	1	6734	2	56221	0.22521
GO:0018126	protein hydroxylation	biological_process	9	1	6734	2	56221	0.22521
GO:0045861	negative regulation of proteolysis	biological_process	9	1	6734	2	56221	0.22521
GO:0004073	aspartate-semialdehyde dehydrogenase activity	molecular_function	7	1	6734	2	56221	0.22521
GO:0051788	response to misfolded protein	biological_process	6	1	6734	2	56221	0.22521
GO:0004747	ribokinase activity	molecular_function	7	1	6734	2	56221	0.22521
GO:2000604	negative regulation of secondary growth	biological_process	7	1	6734	2	56221	0.22521
GO:0001401	mitochondrial sorting and assembly machinery complex	cellular_component	6	1	6734	2	56221	0.22521
GO:0009671	nitrate:proton symporter activity	molecular_function	11	1	6734	2	56221	0.22521
GO:0017095	heparan sulfate 6-O-sulfotransferase activity	molecular_function	8	1	6734	2	56221	0.22521
GO:0080101	phosphatidyl-N-dimethylethanolamine N-methyltransferase activity	molecular_function	8	1	6734	2	56221	0.22521
GO:0004780	sulfate adenylyltransferase (ADP) activity	molecular_function	9	1	6734	2	56221	0.22521
GO:0001085	RNA polymerase II transcription factor binding	molecular_function	6	11	6734	71	56221	0.225998
GO:0009088	threonine biosynthetic process	biological_process	12	3	6734	14	56221	0.230648
GO:1901703	protein localization involved in auxin polar transport	biological_process	6	3	6734	14	56221	0.230648
GO:0003844	1,4-alpha-glucan branching enzyme activity	molecular_function	7	3	6734	14	56221	0.230648
GO:0006376	mRNA splice site selection	biological_process	9	3	6734	14	56221	0.230648
GO:0043087	regulation of GTPase activity	biological_process	7	3	6734	14	56221	0.230648
GO:0016120	carotene biosynthetic process	biological_process	10	3	6734	14	56221	0.230648
GO:0006995	cellular response to nitrogen starvation	biological_process	9	7	6734	42	56221	0.232656
GO:0016125	sterol metabolic process	biological_process	7	17	6734	117	56221	0.233703
GO:0005507	copper ion binding	molecular_function	8	49	6734	368	56221	0.23508
GO:0010207	photosystem II assembly	biological_process	8	6	6734	35	56221	0.236621
GO:0000783	nuclear telomere cap complex	cellular_component	6	6	6734	35	56221	0.236621
GO:0005384	manganese ion transmembrane transporter activity	molecular_function	10	6	6734	35	56221	0.236621
GO:0009704	de-etiolation	biological_process	7	4	6734	21	56221	0.238491
GO:0004033	aldo-keto reductase (NADP) activity	molecular_function	7	4	6734	21	56221	0.238491
GO:0009554	megasporogenesis	biological_process	7	4	6734	21	56221	0.238491
GO:0006972	hyperosmotic response	biological_process	6	4	6734	21	56221	0.238491
GO:0000123	histone acetyltransferase complex	cellular_component	6	4	6734	21	56221	0.238491
GO:0000271	polysaccharide biosynthetic process	biological_process	7	9	6734	57	56221	0.238645
GO:0009789	positive regulation of abscisic acid-activated signaling pathway	biological_process	9	9	6734	57	56221	0.238645
GO:0005355	glucose transmembrane transporter activity	molecular_function	9	17	6734	118	56221	0.244675
GO:0046323	glucose import	biological_process	12	17	6734	118	56221	0.244675
GO:0009143	nucleoside triphosphate catabolic process	biological_process	9	2	6734	8	56221	0.247338
GO:0048037	cofactor binding	molecular_function	4	2	6734	8	56221	0.247338
GO:0009150	purine ribonucleotide metabolic process	biological_process	10	2	6734	8	56221	0.247338
GO:0006723	cuticle hydrocarbon biosynthetic process	biological_process	5	2	6734	8	56221	0.247338
GO:0070696	transmembrane receptor protein serine/threonine kinase binding	molecular_function	7	2	6734	8	56221	0.247338
GO:0017050	D-erythro-sphingosine kinase activity	molecular_function	7	2	6734	8	56221	0.247338
GO:0008184	glycogen phosphorylase activity	molecular_function	8	2	6734	8	56221	0.247338
GO:0006672	ceramide metabolic process	biological_process	9	2	6734	8	56221	0.247338
GO:0010007	magnesium chelatase complex	cellular_component	8	2	6734	8	56221	0.247338
GO:0045337	farnesyl diphosphate biosynthetic process	biological_process	9	2	6734	8	56221	0.247338
GO:0047429	nucleoside-triphosphate diphosphatase activity	molecular_function	8	2	6734	8	56221	0.247338
GO:0010233	phloem transport	biological_process	7	2	6734	8	56221	0.247338
GO:0071423	malate transmembrane transport	biological_process	13	2	6734	8	56221	0.247338
GO:0006650	glycerophospholipid metabolic process	biological_process	8	2	6734	8	56221	0.247338
GO:0019346	transsulfuration	biological_process	11	2	6734	8	56221	0.247338
GO:0015131	oxaloacetate transmembrane transporter activity	molecular_function	9	2	6734	8	56221	0.247338
GO:0019343	cysteine biosynthetic process via cystathionine	biological_process	12	2	6734	8	56221	0.247338
GO:0033185	dolichol-phosphate-mannose synthase complex	cellular_component	6	2	6734	8	56221	0.247338
GO:0003999	adenine phosphoribosyltransferase activity	molecular_function	8	2	6734	8	56221	0.247338
GO:0006168	adenine salvage	biological_process	12	2	6734	8	56221	0.247338
GO:0010288	response to lead ion	biological_process	7	2	6734	8	56221	0.247338
GO:0010351	lithium ion transport	biological_process	9	2	6734	8	56221	0.247338
GO:0030261	chromosome condensation	biological_process	9	2	6734	8	56221	0.247338
GO:0047769	arogenate dehydratase activity	molecular_function	7	2	6734	8	56221	0.247338
GO:0006226	dUMP biosynthetic process	biological_process	12	2	6734	8	56221	0.247338
GO:0033314	mitotic DNA replication checkpoint	biological_process	7	2	6734	8	56221	0.247338
GO:0004123	cystathionine gamma-lyase activity	molecular_function	6	2	6734	8	56221	0.247338
GO:0004664	prephenate dehydratase activity	molecular_function	7	2	6734	8	56221	0.247338
GO:0006344	maintenance of chromatin silencing	biological_process	7	2	6734	8	56221	0.247338
GO:0071266	'de novo' L-methionine biosynthetic process	biological_process	13	2	6734	8	56221	0.247338
GO:0031117	positive regulation of microtubule depolymerization	biological_process	10	2	6734	8	56221	0.247338
GO:0005980	glycogen catabolic process	biological_process	10	2	6734	8	56221	0.247338
GO:1901259	chloroplast rRNA processing	biological_process	12	2	6734	8	56221	0.247338
GO:0009705	plant-type vacuole membrane	cellular_component	8	36	6734	267	56221	0.248837
GO:0005778	peroxisomal membrane	cellular_component	8	13	6734	88	56221	0.251995
GO:0050662	coenzyme binding	molecular_function	5	11	6734	73	56221	0.254354
GO:0080163	regulation of protein serine/threonine phosphatase activity	biological_process	12	9	6734	58	56221	0.254813
GO:0000151	ubiquitin ligase complex	cellular_component	5	17	6734	119	56221	0.255849
GO:0004462	lactoylglutathione lyase activity	molecular_function	6	6	6734	36	56221	0.257489
GO:0009932	cell tip growth	biological_process	8	6	6734	36	56221	0.257489
GO:0009523	photosystem II	cellular_component	7	6	6734	36	56221	0.257489
GO:0071577	zinc II ion transmembrane transport	biological_process	11	6	6734	36	56221	0.257489
GO:0009742	brassinosteroid mediated signaling pathway	biological_process	7	23	6734	166	56221	0.259541
GO:0000790	nuclear chromatin	cellular_component	7	8	6734	51	56221	0.262623
GO:0000162	tryptophan biosynthetic process	biological_process	11	5	6734	29	56221	0.262725
GO:0016131	brassinosteroid metabolic process	biological_process	8	3	6734	15	56221	0.264478
GO:1902456	regulation of stomatal opening	biological_process	7	3	6734	15	56221	0.264478
GO:0010337	regulation of salicylic acid metabolic process	biological_process	8	3	6734	15	56221	0.264478
GO:0006432	phenylalanyl-tRNA aminoacylation	biological_process	13	3	6734	15	56221	0.264478
GO:0009902	chloroplast relocation	biological_process	8	3	6734	15	56221	0.264478
GO:0036297	interstrand cross-link repair	biological_process	9	3	6734	15	56221	0.264478
GO:1990137	plant seed peroxidase activity	molecular_function	6	3	6734	15	56221	0.264478
GO:0009743	response to carbohydrate	biological_process	6	3	6734	15	56221	0.264478
GO:0005801	cis-Golgi network	cellular_component	6	3	6734	15	56221	0.264478
GO:0090440	abscisic acid transmembrane transporter activity	molecular_function	5	3	6734	15	56221	0.264478
GO:0080168	abscisic acid transport	biological_process	11	3	6734	15	56221	0.264478
GO:0022890	inorganic cation transmembrane transporter activity	molecular_function	7	3	6734	15	56221	0.264478
GO:0045165	cell fate commitment	biological_process	5	3	6734	15	56221	0.264478
GO:0072344	rescue of stalled ribosome	biological_process	9	3	6734	15	56221	0.264478
GO:0070301	cellular response to hydrogen peroxide	biological_process	8	3	6734	15	56221	0.264478
GO:0006221	pyrimidine nucleotide biosynthetic process	biological_process	10	3	6734	15	56221	0.264478
GO:0048193	Golgi vesicle transport	biological_process	7	3	6734	15	56221	0.264478
GO:0009041	uridylate kinase activity	molecular_function	8	3	6734	15	56221	0.264478
GO:0004826	phenylalanine-tRNA ligase activity	molecular_function	7	3	6734	15	56221	0.264478
GO:0003725	double-stranded RNA binding	molecular_function	7	4	6734	22	56221	0.266038
GO:0019899	enzyme binding	molecular_function	5	4	6734	22	56221	0.266038
GO:0045927	positive regulation of growth	biological_process	6	4	6734	22	56221	0.266038
GO:0004564	beta-fructofuranosidase activity	molecular_function	7	4	6734	22	56221	0.266038
GO:0070469	respiratory chain	cellular_component	4	4	6734	22	56221	0.266038
GO:0042255	ribosome assembly	biological_process	9	4	6734	22	56221	0.266038
GO:0007568	aging	biological_process	4	11	6734	74	56221	0.268974
GO:0004675	transmembrane receptor protein serine/threonine kinase activity	molecular_function	9	32	6734	238	56221	0.269337
GO:0005982	starch metabolic process	biological_process	9	7	6734	44	56221	0.270662
GO:0000175	3'-5'-exoribonuclease activity	molecular_function	9	7	6734	44	56221	0.270662
GO:0043424	protein histidine kinase binding	molecular_function	8	9	6734	59	56221	0.271322
GO:0009536	plastid	cellular_component	6	72	6734	560	56221	0.277767
GO:0030170	pyridoxal phosphate binding	molecular_function	6	34	6734	255	56221	0.278333
GO:0010268	brassinosteroid homeostasis	biological_process	8	13	6734	90	56221	0.27863
GO:0045551	cinnamyl-alcohol dehydrogenase activity	molecular_function	7	6	6734	37	56221	0.278822
GO:0009416	response to light stimulus	biological_process	6	70	6734	545	56221	0.284045
GO:0035336	long-chain fatty-acyl-CoA metabolic process	biological_process	9	5	6734	30	56221	0.286849
GO:0015935	small ribosomal subunit	cellular_component	7	5	6734	30	56221	0.286849
GO:0008143	poly(A) binding	molecular_function	9	5	6734	30	56221	0.286849
GO:0008097	5S rRNA binding	molecular_function	8	5	6734	30	56221	0.286849
GO:0006414	translational elongation	biological_process	8	9	6734	60	56221	0.288133
GO:0019760	glucosinolate metabolic process	biological_process	8	16	6734	114	56221	0.288165
GO:2000022	regulation of jasmonic acid mediated signaling pathway	biological_process	8	7	6734	45	56221	0.290251
GO:0045490	pectin catabolic process	biological_process	8	13	6734	91	56221	0.292274
GO:0010089	xylem development	biological_process	7	13	6734	91	56221	0.292274
GO:0010252	auxin homeostasis	biological_process	7	13	6734	91	56221	0.292274
GO:0006470	protein dephosphorylation	biological_process	9	32	6734	241	56221	0.294045
GO:0010016	shoot system morphogenesis	biological_process	5	4	6734	23	56221	0.294114
GO:0055046	microgametogenesis	biological_process	4	4	6734	23	56221	0.294114
GO:0006955	immune response	biological_process	4	4	6734	23	56221	0.294114
GO:0010301	xanthoxin dehydrogenase activity	molecular_function	8	4	6734	23	56221	0.294114
GO:0006610	ribosomal protein import into nucleus	biological_process	12	10	6734	68	56221	0.294143
GO:0009647	skotomorphogenesis	biological_process	9	2	6734	9	56221	0.294329
GO:0001522	pseudouridine synthesis	biological_process	10	2	6734	9	56221	0.294329
GO:0008324	cation transmembrane transporter activity	molecular_function	6	2	6734	9	56221	0.294329
GO:0016045	detection of bacterium	biological_process	8	2	6734	9	56221	0.294329
GO:0009331	glycerol-3-phosphate dehydrogenase complex	cellular_component	6	2	6734	9	56221	0.294329
GO:0080130	L-phenylalanine:2-oxoglutarate aminotransferase activity	molecular_function	8	2	6734	9	56221	0.294329
GO:0004310	farnesyl-diphosphate farnesyltransferase activity	molecular_function	8	2	6734	9	56221	0.294329
GO:0002238	response to molecule of fungal origin	biological_process	6	2	6734	9	56221	0.294329
GO:0051219	phosphoprotein binding	molecular_function	5	2	6734	9	56221	0.294329
GO:0009961	response to 1-aminocyclopropane-1-carboxylic acid	biological_process	7	2	6734	9	56221	0.294329
GO:0031848	protection from non-homologous end joining at telomere	biological_process	10	2	6734	9	56221	0.294329
GO:0005950	anthranilate synthase complex	cellular_component	6	2	6734	9	56221	0.294329
GO:0004345	glucose-6-phosphate dehydrogenase activity	molecular_function	7	2	6734	9	56221	0.294329
GO:0006177	GMP biosynthetic process	biological_process	12	2	6734	9	56221	0.294329
GO:0045227	capsule polysaccharide biosynthetic process	biological_process	10	2	6734	9	56221	0.294329
GO:0043564	Ku70:Ku80 complex	cellular_component	4	2	6734	9	56221	0.294329
GO:0047634	agmatine N4-coumaroyltransferase activity	molecular_function	7	2	6734	9	56221	0.294329
GO:0009937	regulation of gibberellic acid mediated signaling pathway	biological_process	8	2	6734	9	56221	0.294329
GO:0033358	UDP-L-arabinose biosynthetic process	biological_process	10	2	6734	9	56221	0.294329
GO:0000914	phragmoplast assembly	biological_process	8	2	6734	9	56221	0.294329
GO:0010372	positive regulation of gibberellin biosynthetic process	biological_process	9	2	6734	9	56221	0.294329
GO:0004679	AMP-activated protein kinase activity	molecular_function	9	2	6734	9	56221	0.294329
GO:0031167	rRNA methylation	biological_process	13	2	6734	9	56221	0.294329
GO:0046512	sphingosine biosynthetic process	biological_process	9	2	6734	9	56221	0.294329
GO:0010508	positive regulation of autophagy	biological_process	9	2	6734	9	56221	0.294329
GO:0006900	vesicle budding from membrane	biological_process	7	2	6734	9	56221	0.294329
GO:0050113	inositol oxygenase activity	molecular_function	6	2	6734	9	56221	0.294329
GO:0010021	amylopectin biosynthetic process	biological_process	7	2	6734	9	56221	0.294329
GO:0010521	telomerase inhibitor activity	molecular_function	6	2	6734	9	56221	0.294329
GO:0019310	inositol catabolic process	biological_process	8	2	6734	9	56221	0.294329
GO:0050373	UDP-arabinose 4-epimerase activity	molecular_function	7	2	6734	9	56221	0.294329
GO:0071481	cellular response to X-ray	biological_process	8	2	6734	9	56221	0.294329
GO:0004049	anthranilate synthase activity	molecular_function	7	2	6734	9	56221	0.294329
GO:0071249	cellular response to nitrate	biological_process	7	2	6734	9	56221	0.294329
GO:0006072	glycerol-3-phosphate metabolic process	biological_process	8	2	6734	9	56221	0.294329
GO:0000421	autophagosome membrane	cellular_component	8	2	6734	9	56221	0.294329
GO:0060271	cilium assembly	biological_process	7	2	6734	9	56221	0.294329
GO:0045604	regulation of epidermal cell differentiation	biological_process	8	2	6734	9	56221	0.294329
GO:0007093	mitotic cell cycle checkpoint	biological_process	5	2	6734	9	56221	0.294329
GO:0051996	squalene synthase activity	molecular_function	8	2	6734	9	56221	0.294329
GO:0045485	omega-6 fatty acid desaturase activity	molecular_function	6	2	6734	9	56221	0.294329
GO:0045732	positive regulation of protein catabolic process	biological_process	8	2	6734	9	56221	0.294329
GO:0004867	serine-type endopeptidase inhibitor activity	molecular_function	8	8	6734	53	56221	0.298728
GO:0047325	inositol tetrakisphosphate 1-kinase activity	molecular_function	8	3	6734	16	56221	0.298839
GO:0009533	chloroplast stromal thylakoid	cellular_component	8	3	6734	16	56221	0.298839
GO:0043447	alkane biosynthetic process	biological_process	6	3	6734	16	56221	0.298839
GO:0052726	inositol-1,3,4-trisphosphate 5-kinase activity	molecular_function	8	3	6734	16	56221	0.298839
GO:2000024	regulation of leaf development	biological_process	8	3	6734	16	56221	0.298839
GO:0010997	anaphase-promoting complex binding	molecular_function	5	3	6734	16	56221	0.298839
GO:0042646	plastid nucleoid	cellular_component	4	3	6734	16	56221	0.298839
GO:0032153	cell division site	cellular_component	4	3	6734	16	56221	0.298839
GO:0005987	sucrose catabolic process	biological_process	9	3	6734	16	56221	0.298839
GO:0004784	superoxide dismutase activity	molecular_function	4	3	6734	16	56221	0.298839
GO:0004869	cysteine-type endopeptidase inhibitor activity	molecular_function	8	3	6734	16	56221	0.298839
GO:0006402	mRNA catabolic process	biological_process	10	6	6734	38	56221	0.300534
GO:0004805	trehalose-phosphatase activity	molecular_function	9	6	6734	38	56221	0.300534
GO:0006811	ion transport	biological_process	6	12	6734	84	56221	0.30289
GO:0010025	wax biosynthetic process	biological_process	7	9	6734	61	56221	0.305209
GO:0009814	defense response, incompatible interaction	biological_process	6	21	6734	155	56221	0.30746
GO:0005769	early endosome	cellular_component	8	7	6734	46	56221	0.310147
GO:0009699	phenylpropanoid biosynthetic process	biological_process	7	10	6734	69	56221	0.310271
GO:0042938	dipeptide transport	biological_process	10	5	6734	31	56221	0.311351
GO:0070403	NAD+ binding	molecular_function	6	5	6734	31	56221	0.311351
GO:0010197	polar nucleus fusion	biological_process	8	5	6734	31	56221	0.311351
GO:0009245	lipid A biosynthetic process	biological_process	9	5	6734	31	56221	0.311351
GO:0035066	positive regulation of histone acetylation	biological_process	11	5	6734	31	56221	0.311351
GO:0016740	transferase activity	molecular_function	4	61	6734	477	56221	0.311979
GO:0016614	oxidoreductase activity, acting on CH-OH group of donors	molecular_function	5	11	6734	77	56221	0.314287
GO:0048598	embryonic morphogenesis	biological_process	5	1	6734	3	56221	0.318015
GO:1901872	ecgonone methyl ester biosynthetic process	biological_process	9	1	6734	3	56221	0.318015
GO:0080066	3-methylthiopropyl-desulfoglucosinolate sulfotransferase activity	molecular_function	8	1	6734	3	56221	0.318015
GO:0003952	NAD+ synthase (glutamine-hydrolyzing) activity	molecular_function	7	1	6734	3	56221	0.318015
GO:0018316	peptide cross-linking via L-cystine	biological_process	10	1	6734	3	56221	0.318015
GO:0019544	arginine catabolic process to glutamate	biological_process	13	1	6734	3	56221	0.318015
GO:0070536	protein K63-linked deubiquitination	biological_process	10	1	6734	3	56221	0.318015
GO:0051747	cytosine C-5 DNA demethylase activity	molecular_function	5	1	6734	3	56221	0.318015
GO:0030586	[methionine synthase] reductase activity	molecular_function	7	1	6734	3	56221	0.318015
GO:0010266	response to vitamin B1	biological_process	7	1	6734	3	56221	0.318015
GO:0004411	homogentisate 1,2-dioxygenase activity	molecular_function	7	1	6734	3	56221	0.318015
GO:0010429	methyl-CpNpN binding	molecular_function	6	1	6734	3	56221	0.318015
GO:0071395	cellular response to jasmonic acid stimulus	biological_process	7	1	6734	3	56221	0.318015
GO:1901869	ecgonine methyl ester biosynthetic process	biological_process	9	1	6734	3	56221	0.318015
GO:0050285	sinapine esterase activity	molecular_function	7	1	6734	3	56221	0.318015
GO:0002752	cell surface pattern recognition receptor signaling pathway	biological_process	8	1	6734	3	56221	0.318015
GO:0070204	2-succinyl-5-enolpyruvyl-6-hydroxy-3-cyclohexene-1-carboxylic-acid synthase activity	molecular_function	6	1	6734	3	56221	0.318015
GO:0010121	arginine catabolic process to proline via ornithine	biological_process	14	1	6734	3	56221	0.318015
GO:0006545	glycine biosynthetic process	biological_process	12	1	6734	3	56221	0.318015
GO:0080069	7-methylthioheptyl-desulfoglucosinolate sulfotransferase activity	molecular_function	8	1	6734	3	56221	0.318015
GO:0071490	cellular response to far red light	biological_process	9	1	6734	3	56221	0.318015
GO:0052925	dol-P-Man:Man(5)GlcNAc(2)-PP-Dol alpha-1,3-mannosyltransferase activity	molecular_function	9	1	6734	3	56221	0.318015
GO:0009866	induced systemic resistance, ethylene mediated signaling pathway	biological_process	6	1	6734	3	56221	0.318015
GO:0043169	cation binding	molecular_function	5	1	6734	3	56221	0.318015
GO:0008287	protein serine/threonine phosphatase complex	cellular_component	4	1	6734	3	56221	0.318015
GO:0044774	mitotic DNA integrity checkpoint	biological_process	6	1	6734	3	56221	0.318015
GO:0010482	regulation of epidermal cell division	biological_process	7	1	6734	3	56221	0.318015
GO:0018738	S-formylglutathione hydrolase activity	molecular_function	7	1	6734	3	56221	0.318015
GO:0102752	1,4-alpha-glucan branching enzyme activity (using a glucosylated glycogenin as primer for glycogen synthesis)	molecular_function	7	1	6734	3	56221	0.318015
GO:0060997	dendritic spine morphogenesis	biological_process	8	1	6734	3	56221	0.318015
GO:0043111	replication fork arrest	biological_process	9	1	6734	3	56221	0.318015
GO:0009645	response to low light intensity stimulus	biological_process	8	1	6734	3	56221	0.318015
GO:0010006	Toc complex	cellular_component	8	1	6734	3	56221	0.318015
GO:0032491	detection of molecule of fungal origin	biological_process	7	1	6734	3	56221	0.318015
GO:2001080	chitosan binding	molecular_function	7	1	6734	3	56221	0.318015
GO:0008691	3-hydroxybutyryl-CoA dehydrogenase activity	molecular_function	7	1	6734	3	56221	0.318015
GO:0008732	L-allo-threonine aldolase activity	molecular_function	8	1	6734	3	56221	0.318015
GO:0042547	cell wall modification involved in multidimensional cell growth	biological_process	8	1	6734	3	56221	0.318015
GO:0080071	indol-3-yl-methyl-desulfoglucosinolate sulfotransferase activity	molecular_function	8	1	6734	3	56221	0.318015
GO:1901871	ecgonone methyl ester catabolic process	biological_process	8	1	6734	3	56221	0.318015
GO:0032107	regulation of response to nutrient levels	biological_process	8	1	6734	3	56221	0.318015
GO:0032499	detection of peptidoglycan	biological_process	8	1	6734	3	56221	0.318015
GO:0090316	positive regulation of intracellular protein transport	biological_process	9	1	6734	3	56221	0.318015
GO:0009063	cellular amino acid catabolic process	biological_process	9	1	6734	3	56221	0.318015
GO:0051928	positive regulation of calcium ion transport	biological_process	9	1	6734	3	56221	0.318015
GO:0004587	ornithine-oxo-acid transaminase activity	molecular_function	7	1	6734	3	56221	0.318015
GO:2000123	positive regulation of stomatal complex development	biological_process	9	1	6734	3	56221	0.318015
GO:0010055	atrichoblast differentiation	biological_process	8	1	6734	3	56221	0.318015
GO:1990837	sequence-specific double-stranded DNA binding	molecular_function	8	1	6734	3	56221	0.318015
GO:0006567	threonine catabolic process	biological_process	12	1	6734	3	56221	0.318015
GO:0000819	sister chromatid segregation	biological_process	7	1	6734	3	56221	0.318015
GO:0035303	regulation of dephosphorylation	biological_process	9	1	6734	3	56221	0.318015
GO:0005363	maltose transmembrane transporter activity	molecular_function	8	1	6734	3	56221	0.318015
GO:0000033	alpha-1,3-mannosyltransferase activity	molecular_function	8	1	6734	3	56221	0.318015
GO:0080067	4-methylthiobutyl-desulfoglucosinolate sulfotransferase activity	molecular_function	8	1	6734	3	56221	0.318015
GO:0005731	nucleolus organizer region	cellular_component	8	1	6734	3	56221	0.318015
GO:0004112	cyclic-nucleotide phosphodiesterase activity	molecular_function	8	1	6734	3	56221	0.318015
GO:0043620	regulation of DNA-templated transcription in response to stress	biological_process	9	1	6734	3	56221	0.318015
GO:0009083	branched-chain amino acid catabolic process	biological_process	10	1	6734	3	56221	0.318015
GO:0070205	2-succinyl-6-hydroxy-2,4-cyclohexadiene-1-carboxylate synthase activity	molecular_function	6	1	6734	3	56221	0.318015
GO:0010428	methyl-CpNpG binding	molecular_function	6	1	6734	3	56221	0.318015
GO:0017083	4-galactosyl-N-acetylglucosaminide 3-alpha-L-fucosyltransferase activity	molecular_function	9	1	6734	3	56221	0.318015
GO:0035437	maintenance of protein localization in endoplasmic reticulum	biological_process	8	1	6734	3	56221	0.318015
GO:1901868	ecgonine methyl ester catabolic process	biological_process	8	1	6734	3	56221	0.318015
GO:0080070	8-methylthiooctyl-desulfoglucosinolate sulfotransferase activity	molecular_function	8	1	6734	3	56221	0.318015
GO:0036065	fucosylation	biological_process	5	1	6734	3	56221	0.318015
GO:0080068	5-methylthiopentyl-desulfoglucosinolate sulfotransferase activity	molecular_function	8	1	6734	3	56221	0.318015
GO:0052917	dol-P-Man:Man(7)GlcNAc(2)-PP-Dol alpha-1,6-mannosyltransferase activity	molecular_function	9	1	6734	3	56221	0.318015
GO:0006469	negative regulation of protein kinase activity	biological_process	11	1	6734	3	56221	0.318015
GO:0007172	signal complex assembly	biological_process	8	1	6734	3	56221	0.318015
GO:0006457	protein folding	biological_process	4	60	6734	470	56221	0.318773
GO:0010262	somatic embryogenesis	biological_process	6	4	6734	24	56221	0.322536
GO:0018401	peptidyl-proline hydroxylation to 4-hydroxy-L-proline	biological_process	7	4	6734	24	56221	0.322536
GO:0002679	respiratory burst involved in defense response	biological_process	5	4	6734	24	56221	0.322536
GO:0006812	cation transport	biological_process	7	6	6734	39	56221	0.322542
GO:0061077	chaperone-mediated protein folding	biological_process	5	17	6734	125	56221	0.326458
GO:0009706	chloroplast inner membrane	cellular_component	7	19	6734	141	56221	0.328068
GO:0051453	regulation of intracellular pH	biological_process	12	11	6734	78	56221	0.329785
GO:0008794	arsenate reductase (glutaredoxin) activity	molecular_function	6	7	6734	47	56221	0.330288
GO:0006342	chromatin silencing	biological_process	5	12	6734	86	56221	0.33229
GO:0008173	RNA methyltransferase activity	molecular_function	7	3	6734	17	56221	0.333406
GO:0046470	phosphatidylcholine metabolic process	biological_process	9	3	6734	17	56221	0.333406
GO:0015299	solute:proton antiporter activity	molecular_function	10	3	6734	17	56221	0.333406
GO:0004069	L-aspartate:2-oxoglutarate aminotransferase activity	molecular_function	7	3	6734	17	56221	0.333406
GO:0016123	xanthophyll biosynthetic process	biological_process	12	3	6734	17	56221	0.333406
GO:0010483	pollen tube reception	biological_process	5	3	6734	17	56221	0.333406
GO:0043668	exine	cellular_component	5	3	6734	17	56221	0.333406
GO:0031930	mitochondria-nucleus signaling pathway	biological_process	5	3	6734	17	56221	0.333406
GO:0006629	lipid metabolic process	biological_process	5	35	6734	270	56221	0.335274
GO:0004725	protein tyrosine phosphatase activity	molecular_function	9	8	6734	55	56221	0.335867
GO:0050826	response to freezing	biological_process	6	5	6734	32	56221	0.336114
GO:0048481	plant ovule development	biological_process	5	9	6734	63	56221	0.339992
GO:0000779	condensed chromosome, centromeric region	cellular_component	8	2	6734	10	56221	0.340863
GO:0003855	3-dehydroquinate dehydratase activity	molecular_function	7	2	6734	10	56221	0.340863
GO:0004723	calcium-dependent protein serine/threonine phosphatase activity	molecular_function	10	2	6734	10	56221	0.340863
GO:0000963	mitochondrial RNA processing	biological_process	10	2	6734	10	56221	0.340863
GO:0004473	malate dehydrogenase (decarboxylating) (NADP+) activity	molecular_function	8	2	6734	10	56221	0.340863
GO:0010044	response to aluminum ion	biological_process	7	2	6734	10	56221	0.340863
GO:0015774	polysaccharide transport	biological_process	8	2	6734	10	56221	0.340863
GO:0045931	positive regulation of mitotic cell cycle	biological_process	8	2	6734	10	56221	0.340863
GO:0004764	shikimate 3-dehydrogenase (NADP+) activity	molecular_function	7	2	6734	10	56221	0.340863
GO:0007276	gamete generation	biological_process	5	2	6734	10	56221	0.340863
GO:0033810	anthocyanin 5-O-glucoside 6'''-O-malonyltransferase activity	molecular_function	7	2	6734	10	56221	0.340863
GO:0019745	pentacyclic triterpenoid biosynthetic process	biological_process	11	2	6734	10	56221	0.340863
GO:0010313	phytochrome binding	molecular_function	5	2	6734	10	56221	0.340863
GO:0009653	anatomical structure morphogenesis	biological_process	4	2	6734	10	56221	0.340863
GO:0070603	SWI/SNF superfamily-type complex	cellular_component	7	2	6734	10	56221	0.340863
GO:0047484	regulation of response to osmotic stress	biological_process	7	2	6734	10	56221	0.340863
GO:0004751	ribose-5-phosphate isomerase activity	molecular_function	7	2	6734	10	56221	0.340863
GO:0047627	adenylylsulfatase activity	molecular_function	7	2	6734	10	56221	0.340863
GO:0010321	regulation of vegetative phase change	biological_process	8	2	6734	10	56221	0.340863
GO:0009687	abscisic acid metabolic process	biological_process	10	2	6734	10	56221	0.340863
GO:0070009	serine-type aminopeptidase activity	molecular_function	9	2	6734	10	56221	0.340863
GO:0008417	fucosyltransferase activity	molecular_function	7	2	6734	10	56221	0.340863
GO:0009094	L-phenylalanine biosynthetic process	biological_process	11	2	6734	10	56221	0.340863
GO:0004449	isocitrate dehydrogenase (NAD+) activity	molecular_function	8	2	6734	10	56221	0.340863
GO:0006516	glycoprotein catabolic process	biological_process	8	2	6734	10	56221	0.340863
GO:0000798	nuclear cohesin complex	cellular_component	5	2	6734	10	56221	0.340863
GO:0005955	calcineurin complex	cellular_component	5	2	6734	10	56221	0.340863
GO:0051087	chaperone binding	molecular_function	5	10	6734	71	56221	0.343089
GO:0030162	regulation of proteolysis	biological_process	8	6	6734	40	56221	0.344763
GO:0004402	histone acetyltransferase activity	molecular_function	11	11	6734	79	56221	0.345433
GO:0006633	fatty acid biosynthetic process	biological_process	10	31	6734	239	56221	0.346278
GO:0009753	response to jasmonic acid	biological_process	6	29	6734	223	56221	0.347495
GO:0032875	regulation of DNA endoreduplication	biological_process	8	4	6734	25	56221	0.351127
GO:0005199	structural constituent of cell wall	molecular_function	4	4	6734	25	56221	0.351127
GO:0016444	somatic cell DNA recombination	biological_process	9	4	6734	25	56221	0.351127
GO:0019287	isopentenyl diphosphate biosynthetic process, mevalonate pathway	biological_process	9	4	6734	25	56221	0.351127
GO:0010427	abscisic acid binding	molecular_function	6	9	6734	64	56221	0.35762
GO:0046872	metal ion binding	molecular_function	6	344	6734	2818	56221	0.358997
GO:0004519	endonuclease activity	molecular_function	7	56	6734	444	56221	0.360785
GO:0009690	cytokinin metabolic process	biological_process	6	6	6734	41	56221	0.367118
GO:0001558	regulation of cell growth	biological_process	6	3	6734	18	56221	0.36789
GO:0019264	glycine biosynthetic process from serine	biological_process	13	3	6734	18	56221	0.36789
GO:0019829	cation-transporting ATPase activity	molecular_function	8	3	6734	18	56221	0.36789
GO:0033926	glycopeptide alpha-N-acetylgalactosaminidase activity	molecular_function	7	3	6734	18	56221	0.36789
GO:0005528	FK506 binding	molecular_function	6	8	6734	57	56221	0.373651
GO:0010017	red or far-red light signaling pathway	biological_process	5	9	6734	65	56221	0.375354
GO:0004864	protein phosphatase inhibitor activity	molecular_function	7	9	6734	65	56221	0.375354
GO:0005667	transcription factor complex	cellular_component	4	12	6734	89	56221	0.377368
GO:0042594	response to starvation	biological_process	5	4	6734	26	56221	0.379727
GO:0008553	proton-exporting ATPase activity, phosphorylative mechanism	molecular_function	10	4	6734	26	56221	0.379727
GO:0006644	phospholipid metabolic process	biological_process	7	4	6734	26	56221	0.379727
GO:0035673	oligopeptide transmembrane transporter activity	molecular_function	7	4	6734	26	56221	0.379727
GO:0050660	flavin adenine dinucleotide binding	molecular_function	6	21	6734	162	56221	0.384438
GO:0009638	phototropism	biological_process	6	5	6734	34	56221	0.385978
GO:0080187	floral organ senescence	biological_process	5	2	6734	11	56221	0.386375
GO:0016616	oxidoreductase activity, acting on the CH-OH group of donors, NAD or NADP as acceptor	molecular_function	6	2	6734	11	56221	0.386375
GO:0005513	detection of calcium ion	biological_process	6	2	6734	11	56221	0.386375
GO:0008746	NAD(P)+ transhydrogenase activity	molecular_function	7	2	6734	11	56221	0.386375
GO:0006696	ergosterol biosynthetic process	biological_process	9	2	6734	11	56221	0.386375
GO:0035312	5'-3' exodeoxyribonuclease activity	molecular_function	9	2	6734	11	56221	0.386375
GO:0006166	purine ribonucleoside salvage	biological_process	9	2	6734	11	56221	0.386375
GO:1904263	positive regulation of TORC1 signaling	biological_process	11	2	6734	11	56221	0.386375
GO:0006555	methionine metabolic process	biological_process	10	2	6734	11	56221	0.386375
GO:0045547	dehydrodolichyl diphosphate synthase activity	molecular_function	7	2	6734	11	56221	0.386375
GO:0009682	induced systemic resistance	biological_process	9	2	6734	11	56221	0.386375
GO:0019408	dolichol biosynthetic process	biological_process	10	2	6734	11	56221	0.386375
GO:0046964	3'-phosphoadenosine 5'-phosphosulfate transmembrane transporter activity	molecular_function	9	2	6734	11	56221	0.386375
GO:0006796	phosphate-containing compound metabolic process	biological_process	6	2	6734	11	56221	0.386375
GO:0046839	phospholipid dephosphorylation	biological_process	8	2	6734	11	56221	0.386375
GO:0008022	protein C-terminus binding	molecular_function	5	2	6734	11	56221	0.386375
GO:0005253	anion channel activity	molecular_function	7	2	6734	11	56221	0.386375
GO:0043572	plastid fission	biological_process	7	2	6734	11	56221	0.386375
GO:0016050	vesicle organization	biological_process	6	2	6734	11	56221	0.386375
GO:0006282	regulation of DNA repair	biological_process	9	2	6734	11	56221	0.386375
GO:0016851	magnesium chelatase activity	molecular_function	7	2	6734	11	56221	0.386375
GO:0018107	peptidyl-threonine phosphorylation	biological_process	10	6	6734	42	56221	0.389528
GO:0048367	shoot system development	biological_process	6	14	6734	106	56221	0.391227
GO:0006820	anion transport	biological_process	7	8	6734	58	56221	0.392665
GO:0016925	protein sumoylation	biological_process	11	8	6734	58	56221	0.392665
GO:0015035	protein disulfide oxidoreductase activity	molecular_function	7	23	6734	179	56221	0.392984
GO:0004631	phosphomevalonate kinase activity	molecular_function	7	1	6734	4	56221	0.399706
GO:1990585	hydroxyproline O-arabinosyltransferase activity	molecular_function	7	1	6734	4	56221	0.399706
GO:0032210	regulation of telomere maintenance via telomerase	biological_process	11	1	6734	4	56221	0.399706
GO:0042450	arginine biosynthetic process via ornithine	biological_process	13	1	6734	4	56221	0.399706
GO:1990077	primosome complex	cellular_component	5	1	6734	4	56221	0.399706
GO:0043240	Fanconi anaemia nuclear complex	cellular_component	4	1	6734	4	56221	0.399706
GO:0101031	chaperone complex	cellular_component	4	1	6734	4	56221	0.399706
GO:0030732	methionine S-methyltransferase activity	molecular_function	8	1	6734	4	56221	0.399706
GO:1904526	regulation of microtubule binding	biological_process	7	1	6734	4	56221	0.399706
GO:0032434	regulation of proteasomal ubiquitin-dependent protein catabolic process	biological_process	11	1	6734	4	56221	0.399706
GO:0004338	glucan exo-1,3-beta-glucosidase activity	molecular_function	9	1	6734	4	56221	0.399706
GO:0004044	amidophosphoribosyltransferase activity	molecular_function	7	1	6734	4	56221	0.399706
GO:0004163	diphosphomevalonate decarboxylase activity	molecular_function	7	1	6734	4	56221	0.399706
GO:0050464	nitrate reductase (NADPH) activity	molecular_function	7	1	6734	4	56221	0.399706
GO:0051292	nuclear pore complex assembly	biological_process	8	1	6734	4	56221	0.399706
GO:0042371	vitamin K biosynthetic process	biological_process	8	1	6734	4	56221	0.399706
GO:0009344	nitrite reductase complex [NAD(P)H]	cellular_component	4	1	6734	4	56221	0.399706
GO:0000578	embryonic axis specification	biological_process	6	1	6734	4	56221	0.399706
GO:0034046	poly(G) binding	molecular_function	9	1	6734	4	56221	0.399706
GO:0072321	chaperone-mediated protein transport	biological_process	10	1	6734	4	56221	0.399706
GO:0017040	N-acylsphingosine amidohydrolase activity	molecular_function	7	1	6734	4	56221	0.399706
GO:0008940	nitrate reductase activity	molecular_function	6	1	6734	4	56221	0.399706
GO:0042721	mitochondrial inner membrane protein insertion complex	cellular_component	6	1	6734	4	56221	0.399706
GO:0010377	guard cell fate commitment	biological_process	6	1	6734	4	56221	0.399706
GO:0071821	FANCM-MHF complex	cellular_component	4	1	6734	4	56221	0.399706
GO:0046522	S-methyl-5-thioribose kinase activity	molecular_function	7	1	6734	4	56221	0.399706
GO:0047652	allantoate deiminase activity	molecular_function	7	1	6734	4	56221	0.399706
GO:0048512	circadian behavior	biological_process	5	1	6734	4	56221	0.399706
GO:0004585	ornithine carbamoyltransferase activity	molecular_function	7	1	6734	4	56221	0.399706
GO:0000375	RNA splicing, via transesterification reactions	biological_process	11	1	6734	4	56221	0.399706
GO:0009277	fungal-type cell wall	cellular_component	6	1	6734	4	56221	0.399706
GO:0043596	nuclear replication fork	cellular_component	7	1	6734	4	56221	0.399706
GO:0070039	rRNA (guanosine-2'-O-)-methyltransferase activity	molecular_function	10	1	6734	4	56221	0.399706
GO:0050358	tropinone reductase activity	molecular_function	7	1	6734	4	56221	0.399706
GO:0050734	hydroxycinnamoyltransferase activity	molecular_function	7	1	6734	4	56221	0.399706
GO:0034336	misfolded RNA binding	molecular_function	7	1	6734	4	56221	0.399706
GO:0042719	mitochondrial intermembrane space protein transporter complex	cellular_component	5	1	6734	4	56221	0.399706
GO:0090042	tubulin deacetylation	biological_process	11	1	6734	4	56221	0.399706
GO:0032545	CURI complex	cellular_component	4	1	6734	4	56221	0.399706
GO:0098505	G-rich strand telomeric DNA binding	molecular_function	10	1	6734	4	56221	0.399706
GO:0004532	exoribonuclease activity	molecular_function	8	1	6734	4	56221	0.399706
GO:1904962	plastid to vacuole vesicle-mediated transport	biological_process	7	1	6734	4	56221	0.399706
GO:0090241	negative regulation of histone H4 acetylation	biological_process	12	1	6734	4	56221	0.399706
GO:0002376	immune system process	biological_process	3	1	6734	4	56221	0.399706
GO:0050200	plasmalogen synthase activity	molecular_function	7	1	6734	4	56221	0.399706
GO:0051574	positive regulation of histone H3-K9 methylation	biological_process	12	1	6734	4	56221	0.399706
GO:0055037	recycling endosome	cellular_component	8	1	6734	4	56221	0.399706
GO:0009270	response to humidity	biological_process	7	1	6734	4	56221	0.399706
GO:0015696	ammonium transport	biological_process	8	1	6734	4	56221	0.399706
GO:0098779	positive regulation of mitophagy in response to mitochondrial depolarization	biological_process	12	1	6734	4	56221	0.399706
GO:0071211	protein targeting to vacuole involved in autophagy	biological_process	13	1	6734	4	56221	0.399706
GO:0006983	ER overload response	biological_process	6	1	6734	4	56221	0.399706
GO:0015671	oxygen transport	biological_process	7	1	6734	4	56221	0.399706
GO:0043546	molybdopterin cofactor binding	molecular_function	6	1	6734	4	56221	0.399706
GO:0009662	etioplast organization	biological_process	7	1	6734	4	56221	0.399706
GO:1904277	negative regulation of wax biosynthetic process	biological_process	8	1	6734	4	56221	0.399706
GO:0051285	cell cortex of cell tip	cellular_component	9	1	6734	4	56221	0.399706
GO:0080048	GDP-D-glucose phosphorylase activity	molecular_function	8	1	6734	4	56221	0.399706
GO:0071618	lysophosphatidylethanolamine acyltransferase activity	molecular_function	8	1	6734	4	56221	0.399706
GO:0009703	nitrate reductase (NADH) activity	molecular_function	7	1	6734	4	56221	0.399706
GO:0032509	endosome transport via multivesicular body sorting pathway	biological_process	8	1	6734	4	56221	0.399706
GO:1990931	RNA N6-methyladenosine dioxygenase activity	molecular_function	6	1	6734	4	56221	0.399706
GO:0046974	histone methyltransferase activity (H3-K9 specific	molecular_function	10	1	6734	4	56221	0.399706
GO:0055047	generative cell mitosis	biological_process	5	1	6734	4	56221	0.399706
GO:0061086	negative regulation of histone H3-K27 methylation	biological_process	12	1	6734	4	56221	0.399706
GO:0009072	aromatic amino acid family metabolic process	biological_process	9	1	6734	4	56221	0.399706
GO:0032451	demethylase activity	molecular_function	4	1	6734	4	56221	0.399706
GO:0008836	diaminopimelate decarboxylase activity	molecular_function	7	1	6734	4	56221	0.399706
GO:0034456	UTP-C complex	cellular_component	4	1	6734	4	56221	0.399706
GO:2001071	maltoheptaose binding	molecular_function	6	1	6734	4	56221	0.399706
GO:1901537	positive regulation of DNA demethylation	biological_process	9	1	6734	4	56221	0.399706
GO:0047066	phospholipid-hydroperoxide glutathione peroxidase activity	molecular_function	6	1	6734	4	56221	0.399706
GO:0046294	formaldehyde catabolic process	biological_process	8	1	6734	4	56221	0.399706
GO:0031023	microtubule organizing center organization	biological_process	5	1	6734	4	56221	0.399706
GO:0034274	Atg12-Atg5-Atg16 complex	cellular_component	6	1	6734	4	56221	0.399706
GO:0042903	tubulin deacetylase activity	molecular_function	7	1	6734	4	56221	0.399706
GO:0006573	valine metabolic process	biological_process	10	1	6734	4	56221	0.399706
GO:0004512	inositol-3-phosphate synthase activity	molecular_function	6	1	6734	4	56221	0.399706
GO:0007076	mitotic chromosome condensation	biological_process	10	3	6734	19	56221	0.402039
GO:0046527	glucosyltransferase activity	molecular_function	7	3	6734	19	56221	0.402039
GO:0003959	NADPH dehydrogenase activity	molecular_function	6	3	6734	19	56221	0.402039
GO:0000079	regulation of cyclin-dependent protein serine/threonine kinase activity	biological_process	12	3	6734	19	56221	0.402039
GO:0016836	hydro-lyase activity	molecular_function	6	3	6734	19	56221	0.402039
GO:0042162	telomeric DNA binding	molecular_function	8	3	6734	19	56221	0.402039
GO:0019897	extrinsic component of plasma membrane	cellular_component	5	3	6734	19	56221	0.402039
GO:0008283	cell proliferation	biological_process	3	15	6734	115	56221	0.403908
GO:0031625	ubiquitin protein ligase binding	molecular_function	7	28	6734	221	56221	0.405759
GO:0033609	oxalate metabolic process	biological_process	9	12	6734	91	56221	0.407791
GO:0034399	nuclear periphery	cellular_component	6	12	6734	91	56221	0.407791
GO:0046564	oxalate decarboxylase activity	molecular_function	7	12	6734	91	56221	0.407791
GO:0010444	guard mother cell differentiation	biological_process	7	4	6734	27	56221	0.408185
GO:0010223	secondary shoot formation	biological_process	6	4	6734	27	56221	0.408185
GO:0045036	protein targeting to chloroplast	biological_process	12	4	6734	27	56221	0.408185
GO:0000795	synaptonemal complex	cellular_component	8	4	6734	27	56221	0.408185
GO:0030026	cellular manganese ion homeostasis	biological_process	12	4	6734	27	56221	0.408185
GO:0002020	protease binding	molecular_function	6	4	6734	27	56221	0.408185
GO:0019252	starch biosynthetic process	biological_process	10	10	6734	75	56221	0.410054
GO:1900425	negative regulation of defense response to bacterium	biological_process	8	5	6734	35	56221	0.410871
GO:0009269	response to desiccation	biological_process	6	5	6734	35	56221	0.410871
GO:0071281	cellular response to iron ion	biological_process	8	9	6734	67	56221	0.410987
GO:0042335	cuticle development	biological_process	5	8	6734	59	56221	0.411699
GO:0010029	regulation of seed germination	biological_process	9	7	6734	51	56221	0.412076
GO:0010087	phloem or xylem histogenesis	biological_process	6	17	6734	132	56221	0.413842
GO:0098656	anion transmembrane transport	biological_process	8	10	6734	76	56221	0.426886
GO:0009809	lignin biosynthetic process	biological_process	8	26	6734	207	56221	0.429455
GO:0030332	cyclin binding	molecular_function	5	2	6734	12	56221	0.430442
GO:0009052	pentose-phosphate shunt, non-oxidative branch	biological_process	6	2	6734	12	56221	0.430442
GO:0030091	protein repair	biological_process	8	2	6734	12	56221	0.430442
GO:0009113	purine nucleobase biosynthetic process	biological_process	10	2	6734	12	56221	0.430442
GO:0046907	intracellular transport	biological_process	6	2	6734	12	56221	0.430442
GO:0047364	desulfoglucosinolate sulfotransferase activity	molecular_function	7	2	6734	12	56221	0.430442
GO:0044209	AMP salvage	biological_process	13	2	6734	12	56221	0.430442
GO:0005849	mRNA cleavage factor complex	cellular_component	4	2	6734	12	56221	0.430442
GO:0016655	oxidoreductase activity, acting on NAD(P)H, quinone or similar compound as acceptor	molecular_function	6	2	6734	12	56221	0.430442
GO:0016297	acyl-[acyl-carrier-protein] hydrolase activity	molecular_function	8	2	6734	12	56221	0.430442
GO:0031519	PcG protein complex	cellular_component	4	2	6734	12	56221	0.430442
GO:0000461	endonucleolytic cleavage to generate mature 3'-end of SSU-rRNA from (SSU-rRNA, 5.8S rRNA, LSU-rRNA	biological_process	13	2	6734	12	56221	0.430442
GO:0004337	geranyltranstransferase activity	molecular_function	7	2	6734	12	56221	0.430442
GO:0009920	cell plate formation involved in plant-type cell wall biogenesis	biological_process	6	2	6734	12	56221	0.430442
GO:0006552	leucine catabolic process	biological_process	11	2	6734	12	56221	0.430442
GO:0008076	voltage-gated potassium channel complex	cellular_component	9	2	6734	12	56221	0.430442
GO:0019348	dolichol metabolic process	biological_process	7	2	6734	12	56221	0.430442
GO:0010168	ER body	cellular_component	6	2	6734	12	56221	0.430442
GO:0018230	peptidyl-L-cysteine S-palmitoylation	biological_process	12	2	6734	12	56221	0.430442
GO:0010369	chromocenter	cellular_component	7	2	6734	12	56221	0.430442
GO:0010726	positive regulation of hydrogen peroxide metabolic process	biological_process	9	2	6734	12	56221	0.430442
GO:0031897	Tic complex	cellular_component	8	2	6734	12	56221	0.430442
GO:0004040	amidase activity	molecular_function	7	6	6734	44	56221	0.434224
GO:0005677	chromatin silencing complex	cellular_component	6	5	6734	36	56221	0.43561
GO:0010449	root meristem growth	biological_process	6	5	6734	36	56221	0.43561
GO:1903507	negative regulation of nucleic acid-templated transcription	biological_process	10	5	6734	36	56221	0.43561
GO:0006873	cellular ion homeostasis	biological_process	8	3	6734	20	56221	0.435634
GO:0016799	hydrolase activity, hydrolyzing N-glycosyl compounds	molecular_function	6	3	6734	20	56221	0.435634
GO:0000712	resolution of meiotic recombination intermediates	biological_process	7	3	6734	20	56221	0.435634
GO:0052725	inositol-1,3,4-trisphosphate 6-kinase activity	molecular_function	8	3	6734	20	56221	0.435634
GO:0098542	defense response to other organism	biological_process	6	3	6734	20	56221	0.435634
GO:0007338	single fertilization	biological_process	5	3	6734	20	56221	0.435634
GO:0004372	glycine hydroxymethyltransferase activity	molecular_function	7	3	6734	20	56221	0.435634
GO:0030295	protein kinase activator activity	molecular_function	7	3	6734	20	56221	0.435634
GO:0009959	negative gravitropism	biological_process	7	3	6734	20	56221	0.435634
GO:0000978	RNA polymerase II proximal promoter sequence-specific DNA binding	molecular_function	10	3	6734	20	56221	0.435634
GO:0006544	glycine metabolic process	biological_process	11	3	6734	20	56221	0.435634
GO:0004806	triglyceride lipase activity	molecular_function	7	13	6734	101	56221	0.435763
GO:0050821	protein stabilization	biological_process	6	4	6734	28	56221	0.436366
GO:0004356	glutamate-ammonia ligase activity	molecular_function	8	4	6734	28	56221	0.436366
GO:0010555	response to mannitol	biological_process	7	4	6734	28	56221	0.436366
GO:0045298	tubulin complex	cellular_component	4	4	6734	28	56221	0.436366
GO:0006790	sulfur compound metabolic process	biological_process	5	4	6734	28	56221	0.436366
GO:0008198	ferrous iron binding	molecular_function	9	4	6734	28	56221	0.436366
GO:0016887	ATPase activity	molecular_function	9	57	6734	464	56221	0.440335
GO:0016671	oxidoreductase activity, acting on a sulfur group of donors, disulfide as acceptor	molecular_function	6	10	6734	77	56221	0.443691
GO:0006308	DNA catabolic process	biological_process	8	7	6734	53	56221	0.452902
GO:0071456	cellular response to hypoxia	biological_process	6	5	6734	37	56221	0.460109
GO:0003843	1,3-beta-D-glucan synthase activity	molecular_function	8	5	6734	37	56221	0.460109
GO:0051302	regulation of cell division	biological_process	6	5	6734	37	56221	0.460109
GO:0010154	fruit development	biological_process	6	5	6734	37	56221	0.460109
GO:0000148	1,3-beta-D-glucan synthase complex	cellular_component	6	5	6734	37	56221	0.460109
GO:0009640	photomorphogenesis	biological_process	8	10	6734	78	56221	0.460442
GO:0046855	inositol phosphate dephosphorylation	biological_process	9	4	6734	29	56221	0.464149
GO:0006821	chloride transport	biological_process	9	4	6734	29	56221	0.464149
GO:0043068	positive regulation of programmed cell death	biological_process	8	4	6734	29	56221	0.464149
GO:0010015	root morphogenesis	biological_process	6	4	6734	29	56221	0.464149
GO:0048354	mucilage biosynthetic process involved in seed coat development	biological_process	7	4	6734	29	56221	0.464149
GO:0009089	lysine biosynthetic process via diaminopimelate	biological_process	13	3	6734	21	56221	0.468491
GO:0034485	phosphatidylinositol-3,4,5-trisphosphate 5-phosphatase activity	molecular_function	10	3	6734	21	56221	0.468491
GO:0005247	voltage-gated chloride channel activity	molecular_function	9	3	6734	21	56221	0.468491
GO:0009399	nitrogen fixation	biological_process	6	3	6734	21	56221	0.468491
GO:0010380	regulation of chlorophyll biosynthetic process	biological_process	9	3	6734	21	56221	0.468491
GO:0003995	acyl-CoA dehydrogenase activity	molecular_function	6	3	6734	21	56221	0.468491
GO:0033116	endoplasmic reticulum-Golgi intermediate compartment membrane	cellular_component	6	3	6734	21	56221	0.468491
GO:0006596	polyamine biosynthetic process	biological_process	10	3	6734	21	56221	0.468491
GO:0030628	pre-mRNA 3'-splice site binding	molecular_function	8	3	6734	21	56221	0.468491
GO:0045910	negative regulation of DNA recombination	biological_process	10	3	6734	21	56221	0.468491
GO:0005978	glycogen biosynthetic process	biological_process	10	3	6734	21	56221	0.468491
GO:0004386	helicase activity	molecular_function	9	19	6734	153	56221	0.470138
GO:0006285	base-excision repair, AP site formation	biological_process	8	1	6734	5	56221	0.471613
GO:0080119	ER body organization	biological_process	6	1	6734	5	56221	0.471613
GO:0046028	electron transporter, transferring electrons from cytochrome b6/f complex of photosystem II activity	molecular_function	6	1	6734	5	56221	0.471613
GO:0019822	P4 peroxisome	cellular_component	8	1	6734	5	56221	0.471613
GO:0003984	acetolactate synthase activity	molecular_function	6	1	6734	5	56221	0.471613
GO:0051787	misfolded protein binding	molecular_function	5	1	6734	5	56221	0.471613
GO:0019707	protein-cysteine S-acyltransferase activity	molecular_function	8	1	6734	5	56221	0.471613
GO:0032587	ruffle membrane	cellular_component	6	1	6734	5	56221	0.471613
GO:0000138	Golgi trans cisterna	cellular_component	8	1	6734	5	56221	0.471613
GO:0000481	maturation of 5S rRNA	biological_process	12	1	6734	5	56221	0.471613
GO:0055070	copper ion homeostasis	biological_process	11	1	6734	5	56221	0.471613
GO:0046939	nucleotide phosphorylation	biological_process	8	1	6734	5	56221	0.471613
GO:0080153	negative regulation of reductive pentose-phosphate cycle	biological_process	8	1	6734	5	56221	0.471613
GO:0050891	multicellular organismal water homeostasis	biological_process	8	1	6734	5	56221	0.471613
GO:0044090	positive regulation of vacuole organization	biological_process	9	1	6734	5	56221	0.471613
GO:0070626	(S)-2-(5-amino-1-(5-phospho-D-ribosyl)imidazole-4-carboxamido)succinate AMP-lyase (fumarate-forming) activity	molecular_function	7	1	6734	5	56221	0.471613
GO:0033550	MAP kinase tyrosine phosphatase activity	molecular_function	10	1	6734	5	56221	0.471613
GO:0031647	regulation of protein stability	biological_process	5	1	6734	5	56221	0.471613
GO:0016710	trans-cinnamate 4-monooxygenase activity	molecular_function	7	1	6734	5	56221	0.471613
GO:0043335	protein unfolding	biological_process	4	1	6734	5	56221	0.471613
GO:0005179	hormone activity	molecular_function	7	1	6734	5	56221	0.471613
GO:0006788	heme oxidation	biological_process	9	1	6734	5	56221	0.471613
GO:0047545	2-hydroxyglutarate dehydrogenase activity	molecular_function	6	1	6734	5	56221	0.471613
GO:0047734	CDP-glycerol diphosphatase activity	molecular_function	8	1	6734	5	56221	0.471613
GO:0071108	protein K48-linked deubiquitination	biological_process	10	1	6734	5	56221	0.471613
GO:0005901	caveola	cellular_component	8	1	6734	5	56221	0.471613
GO:0016124	xanthophyll catabolic process	biological_process	12	1	6734	5	56221	0.471613
GO:0047560	3-dehydrosphinganine reductase activity	molecular_function	7	1	6734	5	56221	0.471613
GO:0000703	oxidized pyrimidine nucleobase lesion DNA N-glycosylase activity	molecular_function	9	1	6734	5	56221	0.471613
GO:0000472	endonucleolytic cleavage to generate mature 5'-end of SSU-rRNA from (SSU-rRNA, 5.8S rRNA, LSU-rRNA	biological_process	13	1	6734	5	56221	0.471613
GO:0071454	cellular response to anoxia	biological_process	6	1	6734	5	56221	0.471613
GO:1900994	(-)-secologanin biosynthetic process	biological_process	11	1	6734	5	56221	0.471613
GO:0004018	N6-(1,2-dicarboxyethyl)AMP AMP-lyase (fumarate-forming) activity	molecular_function	7	1	6734	5	56221	0.471613
GO:1900027	regulation of ruffle assembly	biological_process	10	1	6734	5	56221	0.471613
GO:0031416	NatB complex	cellular_component	7	1	6734	5	56221	0.471613
GO:0043005	neuron projection	cellular_component	5	1	6734	5	56221	0.471613
GO:0000107	imidazoleglycerol-phosphate synthase activity	molecular_function	7	1	6734	5	56221	0.471613
GO:0009871	jasmonic acid and ethylene-dependent systemic resistance, ethylene mediated signaling pathway	biological_process	8	1	6734	5	56221	0.471613
GO:0006419	alanyl-tRNA aminoacylation	biological_process	13	1	6734	5	56221	0.471613
GO:0004637	phosphoribosylamine-glycine ligase activity	molecular_function	6	1	6734	5	56221	0.471613
GO:0004813	alanine-tRNA ligase activity	molecular_function	7	1	6734	5	56221	0.471613
GO:0016118	carotenoid catabolic process	biological_process	11	1	6734	5	56221	0.471613
GO:0001673	male germ cell nucleus	cellular_component	8	1	6734	5	56221	0.471613
GO:0006537	glutamate biosynthetic process	biological_process	12	2	6734	13	56221	0.472758
GO:0051304	chromosome separation	biological_process	5	2	6734	13	56221	0.472758
GO:0033597	mitotic checkpoint complex	cellular_component	4	2	6734	13	56221	0.472758
GO:0004124	cysteine synthase activity	molecular_function	6	2	6734	13	56221	0.472758
GO:0003987	acetate-CoA ligase activity	molecular_function	7	2	6734	13	56221	0.472758
GO:0004582	dolichyl-phosphate beta-D-mannosyltransferase activity	molecular_function	8	2	6734	13	56221	0.472758
GO:0051938	L-glutamate import	biological_process	11	2	6734	13	56221	0.472758
GO:0045860	positive regulation of protein kinase activity	biological_process	11	2	6734	13	56221	0.472758
GO:0008441	3'(2'),5'-bisphosphate nucleotidase activity	molecular_function	9	2	6734	13	56221	0.472758
GO:0035265	organ growth	biological_process	4	2	6734	13	56221	0.472758
GO:0000015	phosphopyruvate hydratase complex	cellular_component	7	2	6734	13	56221	0.472758
GO:0006164	purine nucleotide biosynthetic process	biological_process	10	2	6734	13	56221	0.472758
GO:0031683	G-protein beta/gamma-subunit complex binding	molecular_function	5	2	6734	13	56221	0.472758
GO:0006083	acetate metabolic process	biological_process	7	2	6734	13	56221	0.472758
GO:0004634	phosphopyruvate hydratase activity	molecular_function	7	2	6734	13	56221	0.472758
GO:0000799	nuclear condensin complex	cellular_component	7	2	6734	13	56221	0.472758
GO:0080037	negative regulation of cytokinin-activated signaling pathway	biological_process	9	2	6734	13	56221	0.472758
GO:0045338	farnesyl diphosphate metabolic process	biological_process	8	2	6734	13	56221	0.472758
GO:0008453	alanine-glyoxylate transaminase activity	molecular_function	7	2	6734	13	56221	0.472758
GO:0071949	FAD binding	molecular_function	7	2	6734	13	56221	0.472758
GO:0007188	adenylate cyclase-modulating G-protein coupled receptor signaling pathway	biological_process	7	2	6734	13	56221	0.472758
GO:0006415	translational termination	biological_process	8	2	6734	13	56221	0.472758
GO:0035269	protein O-linked mannosylation	biological_process	11	2	6734	13	56221	0.472758
GO:0009686	gibberellin biosynthetic process	biological_process	11	7	6734	54	56221	0.473114
GO:0006396	RNA processing	biological_process	9	16	6734	129	56221	0.480964
GO:0006400	tRNA modification	biological_process	12	5	6734	38	56221	0.484287
GO:0005351	carbohydrate:proton symporter activity	molecular_function	7	20	6734	163	56221	0.490057
GO:0009423	chorismate biosynthetic process	biological_process	10	4	6734	30	56221	0.491425
GO:0005484	SNAP receptor activity	molecular_function	5	16	6734	130	56221	0.493932
GO:0032580	Golgi cisterna membrane	cellular_component	8	9	6734	72	56221	0.499344
GO:1905392	plant organ morphogenesis	biological_process	5	6	6734	47	56221	0.499969
GO:0052890	oxidoreductase activity, acting on the CH-CH group of donors, with a flavin as acceptor	molecular_function	6	3	6734	22	56221	0.500457
GO:0006563	L-serine metabolic process	biological_process	11	3	6734	22	56221	0.500457
GO:0007205	protein kinase C-activating G-protein coupled receptor signaling pathway	biological_process	6	3	6734	22	56221	0.500457
GO:0017157	regulation of exocytosis	biological_process	7	3	6734	22	56221	0.500457
GO:0004165	dodecenoyl-CoA delta-isomerase activity	molecular_function	7	3	6734	22	56221	0.500457
GO:0033539	fatty acid beta-oxidation using acyl-CoA dehydrogenase	biological_process	12	3	6734	22	56221	0.500457
GO:0004143	diacylglycerol kinase activity	molecular_function	7	3	6734	22	56221	0.500457
GO:0034707	chloride channel complex	cellular_component	7	3	6734	22	56221	0.500457
GO:0000447	endonucleolytic cleavage in ITS1 to separate SSU-rRNA from 5.8S rRNA and LSU-rRNA from tricistronic rRNA transcript (SSU-rRNA, 5.8S rRNA, LSU-rRNA	biological_process	13	3	6734	22	56221	0.500457
GO:0007275	multicellular organism development	biological_process	4	90	6734	749	56221	0.504052
GO:0016132	brassinosteroid biosynthetic process	biological_process	9	11	6734	89	56221	0.504196
GO:0009073	aromatic amino acid family biosynthetic process	biological_process	10	5	6734	39	56221	0.508073
GO:0016998	cell wall macromolecule catabolic process	biological_process	8	5	6734	39	56221	0.508073
GO:0008080	N-acetyltransferase activity	molecular_function	8	5	6734	39	56221	0.508073
GO:0006896	Golgi to vacuole transport	biological_process	9	5	6734	39	56221	0.508073
GO:0010026	trichome differentiation	biological_process	6	5	6734	39	56221	0.508073
GO:0003746	translation elongation factor activity	molecular_function	8	13	6734	106	56221	0.508219
GO:0052689	carboxylic ester hydrolase activity	molecular_function	6	47	6734	391	56221	0.51295
GO:0046688	response to copper ion	biological_process	7	2	6734	14	56221	0.51311
GO:0003962	cystathionine gamma-synthase activity	molecular_function	6	2	6734	14	56221	0.51311
GO:0030008	TRAPP complex	cellular_component	5	2	6734	14	56221	0.51311
GO:0103073	anandamide amidohydrolase activity	molecular_function	7	2	6734	14	56221	0.51311
GO:0051782	negative regulation of cell division	biological_process	7	2	6734	14	56221	0.51311
GO:0008081	phosphoric diester hydrolase activity	molecular_function	7	2	6734	14	56221	0.51311
GO:0102077	oleamide hydrolase activity	molecular_function	7	2	6734	14	56221	0.51311
GO:0097027	ubiquitin-protein transferase activator activity	molecular_function	6	2	6734	14	56221	0.51311
GO:0004435	phosphatidylinositol phospholipase C activity	molecular_function	9	2	6734	14	56221	0.51311
GO:0005771	multivesicular body	cellular_component	9	2	6734	14	56221	0.51311
GO:0047412	N-(long-chain-acyl)ethanolamine deacylase activity	molecular_function	7	2	6734	14	56221	0.51311
GO:0032440	2-alkenal reductase [NAD(P)] activity	molecular_function	7	2	6734	14	56221	0.51311
GO:0004161	dimethylallyltranstransferase activity	molecular_function	7	2	6734	14	56221	0.51311
GO:0051085	chaperone cofactor-dependent protein refolding	biological_process	7	2	6734	14	56221	0.51311
GO:0005945	6-phosphofructokinase complex	cellular_component	7	2	6734	14	56221	0.51311
GO:1904668	positive regulation of ubiquitin protein ligase activity	biological_process	13	2	6734	14	56221	0.51311
GO:0006809	nitric oxide biosynthetic process	biological_process	8	2	6734	14	56221	0.51311
GO:0006954	inflammatory response	biological_process	6	2	6734	14	56221	0.51311
GO:0008649	rRNA methyltransferase activity	molecular_function	8	2	6734	14	56221	0.51311
GO:0006664	glycolipid metabolic process	biological_process	8	2	6734	14	56221	0.51311
GO:2000032	regulation of secondary shoot formation	biological_process	8	2	6734	14	56221	0.51311
GO:0030307	positive regulation of cell growth	biological_process	7	2	6734	14	56221	0.51311
GO:0070291	N-acylethanolamine metabolic process	biological_process	7	2	6734	14	56221	0.51311
GO:0010103	stomatal complex morphogenesis	biological_process	6	2	6734	14	56221	0.51311
GO:0004478	methionine adenosyltransferase activity	molecular_function	6	2	6734	14	56221	0.51311
GO:0007029	endoplasmic reticulum organization	biological_process	6	2	6734	14	56221	0.51311
GO:0006833	water transport	biological_process	7	2	6734	14	56221	0.51311
GO:0022618	ribonucleoprotein complex assembly	biological_process	8	2	6734	14	56221	0.51311
GO:0009252	peptidoglycan biosynthetic process	biological_process	9	2	6734	14	56221	0.51311
GO:0030139	endocytic vesicle	cellular_component	7	2	6734	14	56221	0.51311
GO:0043328	protein transport to vacuole involved in ubiquitin-dependent protein catabolic process via the multivesicular body sorting pathway	biological_process	11	2	6734	14	56221	0.51311
GO:0006298	mismatch repair	biological_process	9	4	6734	31	56221	0.518103
GO:0009965	leaf morphogenesis	biological_process	6	16	6734	132	56221	0.519662
GO:0102756	very-long-chain 3-ketoacyl-CoA synthase activity	molecular_function	7	6	6734	48	56221	0.521306
GO:0102337	3-oxo-cerotoyl-CoA synthase activity	molecular_function	7	6	6734	48	56221	0.521306
GO:0102338	3-oxo-lignoceronyl-CoA synthase activity	molecular_function	7	6	6734	48	56221	0.521306
GO:0048511	rhythmic process	biological_process	3	6	6734	48	56221	0.521306
GO:0102336	3-oxo-arachidoyl-CoA synthase activity	molecular_function	7	6	6734	48	56221	0.521306
GO:0043130	ubiquitin binding	molecular_function	6	12	6734	99	56221	0.528517
GO:0009504	cell plate	cellular_component	6	5	6734	40	56221	0.531402
GO:1900057	positive regulation of leaf senescence	biological_process	10	3	6734	23	56221	0.531408
GO:0033320	UDP-D-xylose biosynthetic process	biological_process	10	3	6734	23	56221	0.531408
GO:0042732	D-xylose metabolic process	biological_process	8	3	6734	23	56221	0.531408
GO:0009691	cytokinin biosynthetic process	biological_process	7	3	6734	23	56221	0.531408
GO:0004017	adenylate kinase activity	molecular_function	8	3	6734	23	56221	0.531408
GO:0008320	protein transmembrane transporter activity	molecular_function	6	3	6734	23	56221	0.531408
GO:0016615	malate dehydrogenase activity	molecular_function	6	3	6734	23	56221	0.531408
GO:0004866	endopeptidase inhibitor activity	molecular_function	7	3	6734	23	56221	0.531408
GO:0019748	secondary metabolic process	biological_process	4	3	6734	23	56221	0.531408
GO:0089701	U2AF	cellular_component	4	3	6734	23	56221	0.531408
GO:0009958	positive gravitropism	biological_process	7	7	6734	57	56221	0.5324
GO:0055072	iron ion homeostasis	biological_process	11	7	6734	57	56221	0.5324
GO:0034724	DNA replication-independent nucleosome organization	biological_process	7	1	6734	6	56221	0.534907
GO:0015857	uracil transport	biological_process	9	1	6734	6	56221	0.534907
GO:0009629	response to gravity	biological_process	5	1	6734	6	56221	0.534907
GO:0035102	PRC1 complex	cellular_component	7	1	6734	6	56221	0.534907
GO:0060774	auxin mediated signaling pathway involved in phyllotactic patterning	biological_process	7	1	6734	6	56221	0.534907
GO:0052873	FMN reductase (NADPH) activity	molecular_function	7	1	6734	6	56221	0.534907
GO:0043014	alpha-tubulin binding	molecular_function	7	1	6734	6	56221	0.534907
GO:0060771	phyllotactic patterning	biological_process	7	1	6734	6	56221	0.534907
GO:1904966	positive regulation of vitamin E biosynthetic process	biological_process	9	1	6734	6	56221	0.534907
GO:0006426	glycyl-tRNA aminoacylation	biological_process	13	1	6734	6	56221	0.534907
GO:0005787	signal peptidase complex	cellular_component	7	1	6734	6	56221	0.534907
GO:0006878	cellular copper ion homeostasis	biological_process	12	1	6734	6	56221	0.534907
GO:0005673	transcription factor TFIIE complex	cellular_component	7	1	6734	6	56221	0.534907
GO:0004000	adenosine deaminase activity	molecular_function	7	1	6734	6	56221	0.534907
GO:0045263	proton-transporting ATP synthase complex, coupling factor F(o	cellular_component	6	1	6734	6	56221	0.534907
GO:0017049	GTP-Rho binding	molecular_function	10	1	6734	6	56221	0.534907
GO:0043100	pyrimidine nucleobase salvage	biological_process	9	1	6734	6	56221	0.534907
GO:0005344	oxygen carrier activity	molecular_function	4	1	6734	6	56221	0.534907
GO:0055035	plastid thylakoid membrane	cellular_component	6	1	6734	6	56221	0.534907
GO:0052894	norspermine:oxygen oxidoreductase activity	molecular_function	7	1	6734	6	56221	0.534907
GO:0048870	cell motility	biological_process	5	1	6734	6	56221	0.534907
GO:0009955	adaxial/abaxial pattern specification	biological_process	6	1	6734	6	56221	0.534907
GO:0009905	ent-copalyl diphosphate synthase activity	molecular_function	6	1	6734	6	56221	0.534907
GO:0016531	copper chaperone activity	molecular_function	9	1	6734	6	56221	0.534907
GO:0016971	flavin-linked sulfhydryl oxidase activity	molecular_function	8	1	6734	6	56221	0.534907
GO:2000082	regulation of L-ascorbic acid biosynthetic process	biological_process	8	1	6734	6	56221	0.534907
GO:0052722	fatty acid in-chain hydroxylase activity	molecular_function	6	1	6734	6	56221	0.534907
GO:0080132	fatty acid alpha-hydroxylase activity	molecular_function	5	1	6734	6	56221	0.534907
GO:0004146	dihydrofolate reductase activity	molecular_function	7	1	6734	6	56221	0.534907
GO:0003913	DNA photolyase activity	molecular_function	6	1	6734	6	56221	0.534907
GO:0015675	nickel cation transport	biological_process	10	1	6734	6	56221	0.534907
GO:1900459	positive regulation of brassinosteroid mediated signaling pathway	biological_process	9	1	6734	6	56221	0.534907
GO:1901485	positive regulation of transcription factor catabolic process	biological_process	13	1	6734	6	56221	0.534907
GO:0070476	rRNA (guanine-N7)-methylation	biological_process	12	1	6734	6	56221	0.534907
GO:0052895	N1-acetylspermine:oxygen oxidoreductase (N1-acetylspermidine-forming) activity	molecular_function	7	1	6734	6	56221	0.534907
GO:0004421	hydroxymethylglutaryl-CoA synthase activity	molecular_function	7	1	6734	6	56221	0.534907
GO:0071705	nitrogen compound transport	biological_process	6	1	6734	6	56221	0.534907
GO:0009650	UV protection	biological_process	8	1	6734	6	56221	0.534907
GO:0010336	gibberellic acid homeostasis	biological_process	9	1	6734	6	56221	0.534907
GO:0080097	L-tryptophan:pyruvate aminotransferase activity	molecular_function	8	1	6734	6	56221	0.534907
GO:0001671	ATPase activator activity	molecular_function	6	1	6734	6	56221	0.534907
GO:0004623	phospholipase A2 activity	molecular_function	8	1	6734	6	56221	0.534907
GO:0042131	thiamine phosphate phosphatase activity	molecular_function	9	1	6734	6	56221	0.534907
GO:0015099	nickel cation transmembrane transporter activity	molecular_function	10	1	6734	6	56221	0.534907
GO:1904964	positive regulation of phytol biosynthetic process	biological_process	9	1	6734	6	56221	0.534907
GO:0009544	chloroplast ATP synthase complex	cellular_component	9	1	6734	6	56221	0.534907
GO:0004820	glycine-tRNA ligase activity	molecular_function	7	1	6734	6	56221	0.534907
GO:0046604	positive regulation of mitotic centrosome separation	biological_process	10	1	6734	6	56221	0.534907
GO:0016595	glutamate binding	molecular_function	8	1	6734	6	56221	0.534907
GO:0008752	FMN reductase activity	molecular_function	7	1	6734	6	56221	0.534907
GO:0019216	regulation of lipid metabolic process	biological_process	7	1	6734	6	56221	0.534907
GO:0005274	allantoin:proton symporter activity	molecular_function	11	1	6734	6	56221	0.534907
GO:1990534	thermospermine oxidase activity	molecular_function	7	1	6734	6	56221	0.534907
GO:0015720	allantoin transport	biological_process	7	1	6734	6	56221	0.534907
GO:0010179	IAA-Ala conjugate hydrolase activity	molecular_function	7	1	6734	6	56221	0.534907
GO:0052901	spermine:oxygen oxidoreductase (spermidine-forming) activity	molecular_function	7	1	6734	6	56221	0.534907
GO:0004458	D-lactate dehydrogenase (cytochrome) activity	molecular_function	7	1	6734	6	56221	0.534907
GO:0010033	response to organic substance	biological_process	5	1	6734	6	56221	0.534907
GO:0045786	negative regulation of cell cycle	biological_process	7	1	6734	6	56221	0.534907
GO:0034059	response to anoxia	biological_process	5	1	6734	6	56221	0.534907
GO:0051127	positive regulation of actin nucleation	biological_process	10	1	6734	6	56221	0.534907
GO:0010358	leaf shaping	biological_process	5	1	6734	6	56221	0.534907
GO:0035970	peptidyl-threonine dephosphorylation	biological_process	10	1	6734	6	56221	0.534907
GO:0030544	Hsp70 protein binding	molecular_function	6	1	6734	6	56221	0.534907
GO:0070921	regulation of production of siRNA involved in chromatin silencing by small RNA	biological_process	11	1	6734	6	56221	0.534907
GO:0010230	alternative respiration	biological_process	9	1	6734	6	56221	0.534907
GO:0047100	glyceraldehyde-3-phosphate dehydrogenase (NADP+) (phosphorylating) activity	molecular_function	8	1	6734	6	56221	0.534907
GO:0031969	chloroplast membrane	cellular_component	6	21	6734	176	56221	0.54218
GO:0006635	fatty acid beta-oxidation	biological_process	11	10	6734	83	56221	0.542432
GO:0047617	acyl-CoA hydrolase activity	molecular_function	8	4	6734	32	56221	0.544102
GO:0044212	transcription regulatory region DNA binding	molecular_function	7	94	6734	791	56221	0.549258
GO:0004365	glyceraldehyde-3-phosphate dehydrogenase (NAD+) (phosphorylating) activity	molecular_function	8	2	6734	15	56221	0.551361
GO:0042343	indole glucosinolate metabolic process	biological_process	9	2	6734	15	56221	0.551361
GO:0070897	DNA-templated transcriptional preinitiation complex assembly	biological_process	9	2	6734	15	56221	0.551361
GO:0035197	siRNA binding	molecular_function	8	2	6734	15	56221	0.551361
GO:0045544	gibberellin 20-oxidase activity	molecular_function	7	2	6734	15	56221	0.551361
GO:0016328	lateral plasma membrane	cellular_component	5	2	6734	15	56221	0.551361
GO:0009294	DNA mediated transformation	biological_process	6	7	6734	58	56221	0.551579
GO:0070417	cellular response to cold	biological_process	6	5	6734	41	56221	0.55422
GO:0009553	embryo sac development	biological_process	6	12	6734	101	56221	0.557638
GO:0010114	response to red light	biological_process	8	10	6734	84	56221	0.558307
GO:0006189	'de novo' IMP biosynthetic process	biological_process	13	3	6734	24	56221	0.561247
GO:0019900	kinase binding	molecular_function	6	3	6734	24	56221	0.561247
GO:1904278	positive regulation of wax biosynthetic process	biological_process	8	3	6734	24	56221	0.561247
GO:0018026	peptidyl-lysine monomethylation	biological_process	12	3	6734	24	56221	0.561247
GO:0006401	RNA catabolic process	biological_process	9	3	6734	24	56221	0.561247
GO:0016621	cinnamoyl-CoA reductase activity	molecular_function	7	3	6734	24	56221	0.561247
GO:0048507	meristem development	biological_process	6	3	6734	24	56221	0.561247
GO:0009688	abscisic acid biosynthetic process	biological_process	11	6	6734	50	56221	0.562823
GO:0031627	telomeric loop formation	biological_process	9	6	6734	50	56221	0.562823
GO:0004526	ribonuclease P activity	molecular_function	9	6	6734	50	56221	0.562823
GO:0006906	vesicle fusion	biological_process	7	13	6734	110	56221	0.564392
GO:0016310	phosphorylation	biological_process	7	63	6734	533	56221	0.564956
GO:0008327	methyl-CpG binding	molecular_function	6	4	6734	33	56221	0.569353
GO:0005789	endoplasmic reticulum membrane	cellular_component	5	90	6734	762	56221	0.573574
GO:0006813	potassium ion transport	biological_process	9	5	6734	42	56221	0.576475
GO:0006520	cellular amino acid metabolic process	biological_process	8	8	6734	68	56221	0.577257
GO:0009534	chloroplast thylakoid	cellular_component	7	38	6734	324	56221	0.580736
GO:0031047	gene silencing by RNA	biological_process	5	6	6734	51	56221	0.582922
GO:0035091	phosphatidylinositol binding	molecular_function	6	14	6734	120	56221	0.583798
GO:0001228	transcriptional activator activity, RNA polymerase II transcription regulatory region sequence-specific DNA binding	molecular_function	6	23	6734	197	56221	0.584905
GO:0090114	COPII-coated vesicle budding	biological_process	9	2	6734	16	56221	0.587435
GO:0048280	vesicle fusion with Golgi apparatus	biological_process	8	2	6734	16	56221	0.587435
GO:0019305	dTDP-rhamnose biosynthetic process	biological_process	10	2	6734	16	56221	0.587435
GO:0042995	cell projection	cellular_component	4	2	6734	16	56221	0.587435
GO:0007129	synapsis	biological_process	8	2	6734	16	56221	0.587435
GO:0010601	positive regulation of auxin biosynthetic process	biological_process	10	2	6734	16	56221	0.587435
GO:0043547	positive regulation of GTPase activity	biological_process	8	2	6734	16	56221	0.587435
GO:0006207	'de novo' pyrimidine nucleobase biosynthetic process	biological_process	11	2	6734	16	56221	0.587435
GO:0036513	Derlin-1 retrotranslocation complex	cellular_component	7	2	6734	16	56221	0.587435
GO:0034388	Pwp2p-containing subcomplex of 90S preribosome	cellular_component	4	2	6734	16	56221	0.587435
GO:0016846	carbon-sulfur lyase activity	molecular_function	5	2	6734	16	56221	0.587435
GO:0030007	cellular potassium ion homeostasis	biological_process	11	2	6734	16	56221	0.587435
GO:0006220	pyrimidine nucleotide metabolic process	biological_process	9	2	6734	16	56221	0.587435
GO:0030136	clathrin-coated vesicle	cellular_component	8	7	6734	60	56221	0.588861
GO:0004527	exonuclease activity	molecular_function	7	7	6734	60	56221	0.588861
GO:0034765	regulation of ion transmembrane transport	biological_process	8	3	6734	25	56221	0.5899
GO:0080019	fatty-acyl-CoA reductase (alcohol-forming) activity	molecular_function	7	3	6734	25	56221	0.5899
GO:0010264	myo-inositol hexakisphosphate biosynthetic process	biological_process	9	3	6734	25	56221	0.5899
GO:0009636	response to toxic substance	biological_process	5	3	6734	25	56221	0.5899
GO:0030060	L-malate dehydrogenase activity	molecular_function	7	3	6734	25	56221	0.5899
GO:0009859	pollen hydration	biological_process	8	1	6734	7	56221	0.590621
GO:0008650	rRNA (uridine-2'-O-)-methyltransferase activity	molecular_function	10	1	6734	7	56221	0.590621
GO:0004452	isopentenyl-diphosphate delta-isomerase activity	molecular_function	7	1	6734	7	56221	0.590621
GO:0007163	establishment or maintenance of cell polarity	biological_process	4	1	6734	7	56221	0.590621
GO:0140080	class III/IV DNA-(apurinic or apyrimidinic site) lyase activity	molecular_function	6	1	6734	7	56221	0.590621
GO:0032044	DSIF complex	cellular_component	5	1	6734	7	56221	0.590621
GO:0000132	establishment of mitotic spindle orientation	biological_process	10	1	6734	7	56221	0.590621
GO:0033512	L-lysine catabolic process to acetyl-CoA via saccharopine	biological_process	10	1	6734	7	56221	0.590621
GO:0010178	IAA-amino acid conjugate hydrolase activity	molecular_function	6	1	6734	7	56221	0.590621
GO:0009668	plastid membrane organization	biological_process	6	1	6734	7	56221	0.590621
[truncated: 1,131 more rows]
